# Supplementary material for: Discovery of Novel Human Gene Regulatory Modules from Gene Co-expression and Promoter Motif Analysis
Source: Sci Rep. 2017 Jul 17;7:5557. doi: 10.1038/s41598-017-05705-2 (PMC5514134; doi:10.1038/s41598-017-05705-2)
Supplement: Supplementary file 2 — Supplementary Dataset 1 [file 41598_2017_5705_MOESM2_ESM.xls]

## Sheet: Supplementaly Dataset 1
Supplementary Dataset 1: Modules identified from the whole co-expression human network
Module No.	genes in the module	# of genes in the module	Enriched GO	GO Enrichment pValue	# of genes with the enriched GO	Genes with the enriched GO
1	ABTB1/ACAD10/ACTR1A/ADAM15/ADCY7/AHDC1/AKT1S1/ALKBH5/ANAPC2/ANKRD10/AP2A1/AP2M1/AP2S1/APPL2/ARFIP2/ARHGDIA/ASNA1/ATG13/ATN1/ATXN2L/BANF1/BAT2L1/BBS5/BCAM/BLOC1S1/BSG/BTBD2/BTRC/C11orf51/C11orf68/C11orf84/C14orf102/C19orf43/C1orf144/C20orf96/C6orf106/CABIN1/CALCOCO1/CAMK2G/CAPNS1/CBX8/CCDC124/CCDC93/CCDC94/CDC42EP1/CDC42SE2/CENPB/CENPT/CEP97/CHRNE/CMIP/CNOT1/COG3/COPE/CPSF7/CSGALNACT2/CTXN1/CYB5R3…	252	cellular macromolecule metabolic process	9.32e-06	130	ABTB1/ADCY7/AKT1S1/ALKBH5/ANAPC2/ATN1/BANF1/BLOC1S1/BTRC/CABIN1/CALCOCO1/CAMK2G/CBX8/CENPB/CNOT1/COG3/CPSF7/CSGALNACT2/DCAF15/DDX11/DHX38/DRAP1/ELK1/FKBP8/FOXP4/GATAD2B/GNAI2/GRLF1/GSK3A/GTF2I/HBP1/HECTD3/INO80/INO80B/INO80E/INTS1/IRF2BP1/IRF3/JOSD2/KCTD13/KDM5C/KHSRP/KIAA0430/KLHDC3/L3MBTL2/LIMK1/LRSAM1/MAP2K7/MARCH6/MARCH8/MAZ/MCRS1/MED25/MGAT5/MGRN1/MIER2/MINK1/MRPL2/NACC1/NANOS3/NCL/NOL6/NR1H…
2	ANLN/ARHGAP11A/ARHGEF38/ARL6IP1/ARL6IP6/ASF1B/ATAD2/AURKB/AZI1/BARD1/BIRC5/BRCA1/BRCA2/BRIP1/BUB1/BUB1B/C11orf82/C13orf34/C14orf106/C15orf23/C15orf42/C16orf59/C16orf75/C17orf53/C1orf112/C1orf135/C21orf45/C4orf21/C5orf34/C9orf100/C9orf140/CASC5/CCDC138/CCDC150/CCNA2/CCNB1/CCNB2/CCNE2/CCNF/CDC20/CDC25A/CDC45/CDC6/CDC7/CDCA2/CDCA3/CDCA5/CDCA8/CDK1/CDKN2C/CDKN3/CDT1/CELSR1/CELSR2/CENPA/CENPC1/CENPE/C…	242	cell cycle	1.05e-121	167	ANLN/AURKB/AZI1/BARD1/BIRC5/BRCA1/BRCA2/BRIP1/BUB1/BUB1B/C11orf82/C13orf34/C14orf106/C15orf23/C15orf42/C1orf135/C21orf45/CASC5/CCNA2/CCNB1/CCNB2/CCNE2/CCNF/CDC20/CDC25A/CDC45/CDC6/CDC7/CDCA2/CDCA3/CDCA5/CDCA8/CDK1/CDKN2C/CDKN3/CDT1/CENPA/CENPC1/CENPE/CENPF/CENPH/CENPK/CENPL/CENPM/CENPQ/CENPW/CEP152/CEP55/CHAF1B/CHEK1/CHTF18/CKAP2/CKS1B/CKS2/CLSPN/DBF4/DBF4B/DLGAP5/DNA2/DSN1/DTL/E2F1/E2F2/E2F7/E2F…
3	AARSD1/ABRA/ACTA1/ACTC1/ACTN2/ACTN3/ADPRHL1/AGBL1/AMPD1/ANKRD2/ANO5/APOBEC2/ART3/ASB10/ATP1B4/ATP2A1/BMP10/C10orf71/C18orf20/C19orf51/C1orf105/C20orf166/C3orf43/C6orf142/C8orf22/CA3/CACNA1S/CACNG1/CALML6/CAMK2B/CASQ1/CASQ2/CAV3/CCDC141/CCDC21/CDH15/CHRNA1/CHRNA9/CKM/CKMT2/COQ10A/CORIN/COX6A2/CSRP3/CTXN3/CYP2J2/DHRS7C/DUSP13/DUSP27/DYSFIP1/ECEL1/ENO3/FAM189A2/FBP2/FBXO40/FHL3/FITM1/FLJ41350/FNDC5/…	195	muscle system process	3.14e-67	63	ACTA1/ACTC1/ACTN2/ACTN3/ANKRD2/ATP2A1/BMP10/CACNA1S/CACNG1/CAMK2B/CASQ1/CASQ2/CAV3/CHRNA1/CKMT2/CSRP3/HRC/KBTBD10/MB/MSTN/MYBPC1/MYBPC2/MYBPC3/MYBPH/MYH1/MYH13/MYH2/MYH3/MYH6/MYH7/MYH8/MYL1/MYL2/MYL3/MYL5/MYLK2/MYOD1/MYOG/MYOM1/MYOT/NEB/NKX2-5/PGAM2/RYR1/RYR2/SCN4A/SGCA/SLN/SMPX/TCAP/TMOD4/TNNC1/TNNC2/TNNI1/TNNI2/TNNI3/TNNT1/TNNT3/TPM1/TPM2/TRDN/TRIM72/TTN
4	ACSL4/ADD1/AFG3L1P/AKAP9/ANAPC5/AP3S2/ATG12/ATP5S/B3GNT2/BPA-1/BRD8/C12orf43/C14orf118/C15orf28/C15orf29/C15orf44/C3orf33/C4orf29/C6orf57/C7orf28B/C7orf64/C8orf44/C9orf80/CASP8AP2/CCDC125/CCDC142/CENPI/CHST12/CIT/CNNM2/CRYZL1/CUL4A/CWF19L1/CYB5RL/DDI2/DDX19A/DHX36/DIS3L2/DKFZp761E198/EIF3B/ERBB2IP/EXOC7/EXOSC1/EXOSC2/FAM40B/FARSB/FLJ20464/FLJ21369/FLJ38717/FLJ39653/FNTB/FRYL/GINS4/GLRX3/GNL3L/GNL…	180	mitotic cell cycle	1.13e-05	21	AKAP9/ANAPC5/CENPI/CIT/CUL4A/DIS3L2/GINS4/HAUS2/KIF23/MRE11A/MTBP/NBN/NUP54/NUP62/POLA2/RFWD3/SAE1/SGOL1/SIRT2/SMC3/TXNL4A
5	ATP5D/ATP5E/ATP5G1/ATP5I/ATP5J/C11orf10/C11orf2/C12orf62/C14orf156/C14orf2/C17orf61/C19orf53/C19orf56/C19orf70/C1orf151/C8orf59/CAMTA1/CCDC72/CDC26/CHCHD1/COMMD6/COX16/COX17/COX6A1/COX6B1/COX6C/COX7A2/COX7B/COX7C/COX8A/CSNK2B/DPH3/DPM1/EDF1/EEF1A1/EEF1B2/EEF1D/EEF1G/EEF2/EIF3D/EIF3E/EIF3G/EIF3H/EIF3L/FAU/FBL/FIS1/FKSG2/HIGD2A/JTB/LOC100131801/LOC285830/LOC388789/LSM3/LSMD1/MRP63/MRPL22/MRPL27/MRP…	180	translational elongation	3.33e-87	59	EEF1A1/EEF1B2/EEF1D/EEF1G/EEF2/FAU/RPL11/RPL12/RPL13A/RPL15/RPL18/RPL19/RPL21/RPL23/RPL23A/RPL24/RPL26/RPL26L1/RPL27/RPL29/RPL3/RPL30/RPL32/RPL34/RPL35/RPL36/RPL36A/RPL37/RPL39/RPL4/RPL41/RPL5/RPL6/RPL7A/RPL8/RPL9/RPLP0/RPLP1/RPS10/RPS12/RPS13/RPS16/RPS17/RPS18/RPS19/RPS2/RPS20/RPS23/RPS25/RPS27A/RPS29/RPS3/RPS3A/RPS4X/RPS5/RPS7/RPS8/RPSA/UBA52
6	AASDHPPT/ABCD4/ACTR3BP2/ADCY8/ALDOAP2/ANKS4B/AR/ATP10B/BCL2L14/BCL8/BRD7P3/C10orf113/C10orf126/C10orf40/C10orf67/C10orf91/C13orf40/C14orf183/C17orf55/C18orf45/C1orf91/C21orf41/C3orf20/C3orf51/C4orf42/C6orf10/C6orf94/C7orf50/C7orf52/C9orf62/CAMSAP1/CAPN10/CCDC105/CCDC108/CCDC144C/CCDC37/CCDC9/CDK20/CDYL2/CLDND2/COL14A1/COL25A1/CORO1B/CPNE7/DAOA-AS/DCAF6/DES/DSCR10/EML2/EPHA3/FAM40A/FAM53A/FAM66D/F…	175	caveolin-mediated endocytosis	0.00123141	2	MAPK3/PROM2
7	ACSBG2/ACTL7A/ACTL7B/ACTL9/ACTRT2/ADAM18/ADAM2/ADAM21/ADAM29/AKAP4/AMAC1/ASB17/BANF2/BOD1P/C10orf62/C10orf68/C11orf20/C11orf64/C12orf50/C13orf16/C13orf28/C16orf82/C17orf105/C17orf50/C17orf74/C1orf182/C1orf223/C20orf107/C20orf132/C20orf173/C20orf71/C20orf79/C22orf33/C2orf16/C2orf53/C2orf57/C3orf22/C3orf24/C3orf30/C4orf35/C6orf201/C7orf45/C7orf62/C9orf11/C9orf128/C9orf57/CAPN11/CAPZA3/CATSPERG/CCDC…	162	sexual reproduction	3.4e-29	31	ACSBG2/ADAM18/ADAM2/ADAM21/ADAM29/AKAP4/C11orf20/C4orf35/C9orf11/CAPZA3/CATSPERG/CYLC2/GALNTL5/GAPDHS/GLIPR1L1/KLHL10/MAS1/OAZ3/ODF1/PLCZ1/PRM1/PRM2/PRM3/PRSS37/RNF151/SMCP/SPATA16/SPATA19/SPEM1/TCP11/TNP1
8	A4GALT/ABCC8/ABCG4/ADRA1B/AIPL1/ALS2CL/ALX4/AP1B1/APOBEC3F/ARMC5/BAI1/BIRC7/BREA2/C11orf9/C16orf3/C19orf29/C20orf181/C4orf23/C8orf74/C9orf68/CACNA1H/CASR/CCDC42B/CCDC57/CCDC63/CCDC74B/CD79B/CDKL5/CFC1B/CHRNB2/CYP2D6/CYP2W1/DCDC2B/DGCR14/DMRTA1/DNAJC4/DPP3/DSPP/DUSP15/DUX2/DYRK1A/EBF4/EVPLL/FGF18/FLJ30064/FUT5/FZR1/GDF2/GGT1/GJC2/GLTPD2/GNL1/GP1BB/GRIN2C/HDAC10/IGF2AS/IGHA1/IGHE/IL16/KAAG1/KANK2/K…	160	detection of carbohydrate stimulus	0.000289603	2	NKX6-1/PDX1
9	ABI2/ACP1/ANKIB1/ANKRD17/ANKRD36/AP1AR/ARID2/ARL5A/ARMC1/ARSK/ASPM/ATAD5/B2M/BAT2L2/BAZ1A/BBX/BCL9L/BOD1L/BRCC3/BRD2/C20orf94/C6orf72/C9orf86/CBX3/CCAR1/CCDC18/CCT8/CDC42BPA/CDC42BPB/CDCA7/CEP110/CEP164/CHD4/CHD9/DBT/DCAF5/DNAJC16/EDEM3/EHBP1/ERGIC2/ESCO2/ESF1/EWSR1/FAM111B/FLJ10038/FLJ33630/GATAD1/GGA3/GOLGA2/HECTD1/HNRNPUL2/HSPA4/INO80D/KLF7/LDB1/LMLN/LMO7/LOC100286921/LOC100505601/LOC284952/LY…	153	protein deubiquitination	2.26e-08	9	BRCC3/OTUD4/USP10/USP13/USP37/USP4/USP47/USP49/USP7
10	ACRC/ADAD1/AFAP1-AS/ANKRD7/BOLL/BRDT/C10orf96/C11orf85/C12orf54/C15orf43/C17orf64/C1orf14/C21orf90/C22orf41/C5orf47/C8orf31/CCDC155/CCDC158/CCDC79/CDH12/CDH18/CETN1/COX7B2/COX8C/CTAG2/CTCFL/CXorf48/CXorf58/DAZL/DCAF4L1/DCAF4L2/DDX4/DKFZP434L187/DMRTB1/DMRTC2/DNAH3/DSCR4/DSCR8/ELAVL2/ESX1/FAM133A/FAM9C/FKBP6/FLJ25328/FLJ44054/FMR1NB/FOXR2/GAGE1/GHR/GK2/GML/GNAT3/GTSF1/HDGFL1/HORMAD1/HORMAD2/HSF5/H…	153	meiotic nuclear division	5.12e-24	22	BOLL/BRDT/C22orf41/CCDC79/DAZL/DDX4/DMRTC2/FKBP6/HORMAD1/HORMAD2/MAEL/MSH4/SMC1B/SPATA22/SPDYA/SPO11/SYCE1/SYCP1/TDRD1/TDRD12/TEX12/TEX19
11	ABCC13/ADCK1/ADD2/ADIPOR1/AHSP/ALAS2/ANK1/ASCC2/ASPHD2/BAG1/BCL2L1/BLVRB/BPGM/C17orf99/C19orf22/C19orf62/C1orf128/C1orf50/C20orf108/C20orf196/C22orf13/C9orf78/CA1/CAPS2/CDC34/CISD2/CNRIP1/CR1L/CSDA/CYB5R1/DCAF12/DNAJC6/DPM2/EIF2AK1/EPB42/EPB49/ERMAP/FAM104A/FAM129B/FAM178B/FAM46C/FBXO7/FECH/GATA1/GLRX5/GMPR/GPR146/GUK1/GYPA/GYPB/GYPC/GYPE/HAGH/HBB/HBBP1/HBD/HBE1/HBM/HBQ1/HBZ/HCN3/HDGF/HEMGN/HMBS/…	139	porphyrin-containing compound metabolic process	6.38e-14	10	ALAS2/ANK1/BLVRB/EIF2AK1/FECH/HMBS/SLC25A39/SPTA1/SPTB/UROD
12	ABCG5/ADH4/ALPI/ANXA13/APOBEC1/ARL14/ASAH2B/ATOH1/B3GNT6/BAIAP2L2/BTNL3/C10orf112/C11orf86/C12orf28/C17orf73/C17orf78/C19orf69/C19orf77/C20orf118/C4BPB/CALML4/CAPN9/CCL25/CD55/CDH17/CDHR2/CDHR5/CDX1/CDX2/CEACAM7/CES3/CLCA1/CLCA4/CLDN15/CLRN3/CPO/DEFA5/DEFA6/DHDH/DHRS11/DMBT1/DUOX2/DUOXA2/ENPP7/EPS8L3/ESRRG/FABP6/FAM55A/FAM83E/FLJ22763/FLJ35424/FOLH1B/GALNT8/GBA3/GIF/GIP/GLOD5/GNE/GPR112/GPR128/GU…	134	digestion	1.11e-09	11	ABCG5/CAPN9/LCT/MEP1B/MUC13/MUC2/NPC1L1/SI/SLC15A1/SLC5A1/TREH
13	AGBL2/AK7/AKAP14/ANKRD45/APOBEC4/ARMC3/C10orf107/C10orf79/C10orf92/C11orf88/C13orf26/C13orf30/C15orf26/C1orf129/C1orf158/C1orf173/C1orf192/C1orf194/C1orf230/C1orf87/C1orf88/C1orf92/C20orf85/C22orf23/C2orf39/C2orf73/C3orf15/C3orf25/C4orf22/C5orf49/C6orf103/C6orf118/C6orf165/C7orf57/C9orf135/C9orf24/CAPSL/CASC1/CASC2/CCDC11/CCDC113/CCDC114/CCDC135/CCDC153/CCDC17/CCDC19/CCDC39/CCDC40/CCDC78/CDHR3/CN…	134	microtubule-based movement	4.53e-16	15	AK7/CCDC39/CCDC40/DNAH11/DNAH12/DNAH2/DNAH5/DNAH6/DNAH7/DNAH9/DYNLRB2/HYDIN/ROPN1L/RSPH4A/RSPH9
14	AIMP2/ALKBH7/ANKRD19/ANXA2/APLP2/ARG2/ARID4B/ATP11A/ATP1B3/ATP6V0E1/BAT3/BLVRA/BUB3/C10orf110/C11orf1/C15orf63/C19orf44/C3orf10/C3orf63/C4orf41/C5orf15/C5orf45/C9orf114/C9orf5/CALM3/CDC5L/CEP290/COG5/COX5B/DALRD3/DGCR6L/DNM2/EEF1E1/ELAC2/EZR/FAM115A/FAM166A/FBXO11/FGFR1OP/FGFR2/FLJ36848/GADD45B/GAS5/GDF15/GKAP1/GSN/HHLA3/HMG20B/HRSP12/ING2/JMJD8/KCP/KIF13A/LDLR/LLPH/LOC100130855/LOC100190939/LOC1…	126	macromolecule localization	1.47e-06	30	ALKBH7/ANXA2/ATP11A/ATP1B3/ATP6V0E1/BAT3/BUB3/CEP290/COG5/DNM2/EZR/FGFR1OP/KIF13A/LDLR/MCL1/NCKAP1/NSF/PEX10/RAB32/RAB7A/RPL14/RPL27A/RPL38/RPLP2/RPS11/SDAD1/SPTBN1/TNFRSF4/TXN/VAMP5
15	AKAP8L/ANKRD13A/ANKRD13D/APC/ASAP1-IT/ATP6V1H/C10orf18/C20orf202/CAPZA1/CBX5/CCNT1/CELF6/CFLAR/CHD1/CLNS1A/CRYGS/CSAD/CSNK2A1/DAPP1/DCAF8/DICER1/EIF2C1/EIF2C2/EIF2C3/EIF3C/ELK4/EXOC5/FBXL4/FCF1/FGFR1OP2/FLJ35934/FRA10AC1/GCNT7/GDAP2/GGNBP2/GNRH1/HEXA/IFNGR1/IL1A/ING3/INTS6/ITPK1-AS/KDM6A/KIAA0562/KIAA1147/KRR1/LARP4B/LMBRD1/LOC100127972/LOC100129387/LOC100129726/LOC100130175/LOC100130744/LOC10028…	123	RNA processing	7.33e-09	19	CELF6/CLNS1A/DICER1/EIF2C2/FCF1/INTS6/KRR1/PRKRA/PRPF38B/PRPF40A/RBMS1/RBMX/RPP14/SF1/SFSWAP/SNRPA1/SYF2/SYMPK/ZNF638
16	ADM/ADSSL1/AK4/ALDOA/ALDOC/ANGEL2/ANKRD37/ANKZF1/AZI2/BAZ2A/BNIP3/BNIP3L/C12orf11/C12orf41/C18orf19/C1orf113/C3orf38/C4orf3/C4orf47/C7orf60/C7orf68/C9orf25/CA9/CCDC110/CECR5/CECR6/CEP192/CGGBP1/CHMP2B/CLK3/DARS/DDT/DNAJC25/EDN2/EFCAB3/EGLN1/EGLN3/ENO1/ENO2/ERO1L/FAM115C/FAM162A/FAM36A/FBXO42/FBXW7/FGF11/FUT11/GAPDH/GBE1/GPI/GSTT2/GYS1/HAUS3/HK2/IL17RA/IMPAD1/INSIG2/KCTD11/KDM3A/KDM4B/KISS1R/LDHA/…	121	glycolytic process	7.1e-22	16	ALDOA/ALDOC/ENO1/ENO2/GAPDH/GPI/HK2/LDHA/LDHC/PFKFB3/PFKFB4/PFKP/PGAM1/PGM1/PKM2/TPI1
17	AFF4/AKIRIN1/ANP32A/ANP32B/AP3S1/ARF4/ATF2/ATXN1L/AZIN1/C11orf58/C14orf166/C20orf30/CAB39/CDV3/CELF1/CFL1/CLTC/CNIH/CNOT2/COX7A2L/CSDE1/CYCS/DCLRE1B/DDX17/DDX3X/DDX5/DENR/DHX15/EIF3M/EIF4G2/ERH/ETF1/FAM120A/FOXJ3/G3BP1/G3BP2/GHITM/H2AFZ/HIF1A/HIPK1/HIPK3/HMGB1/HMGN1/HMGN2/HNRNPAB/HNRNPK/HP1BP3/IPO7/KHDRBS1/KIAA1267/KPNA4/LEMD3/LOC647979/LSM14A/MAPRE1/MAT2A/MDM1/MEA1/MMADHC/MORF4L1/NCOA2/NDUFV2/NP…	121	mRNA metabolic process	2.46e-15	28	ANP32A/CELF1/CNOT2/CSDE1/DDX5/DHX15/ETF1/HNRNPK/KHDRBS1/PABPC3/PAPOLA/POLR2B/POLR2G/PPP1R8/PPP2CA/PPP2R2A/PRPF4B/RBM16/SF3B1/SRSF2/SRSF9/SYNCRIP/TARDBP/TRA2B/XPO1/YTHDC1/YWHAB/YWHAZ
18	AAMP/ACP2/AGXT2L2/ANXA6/AP1S1/AP2B1/ARF5/ARHGAP32/ARHGEF25/ARL15/ASB8/ATF6B/ATP8B2/ATXN7L3/B4GALNT1/BAT2/BAX/C14orf147/C1orf163/C9orf69/CAPZB/CARHSP1/CBLL1/CCDC47/CDK16/CHD8/CHTF8/CLASRP/CLPTM1/COBRA1/COPG2/CTSZ/CYBA/DAPK3/DAZAP1/DEXI/DLG4/DLST/DNAJC7/DOHH/EMD/ERF/ERGIC1/FAM123B/FBXL17/FBXL19/FBXW11/FBXW2/FKBP10/FUS/FUZ/GAR1/GGT7/GTF2H4/HOOK2/ISOC2/KDM4A/LENG9/LLGL1/LMNB1/LOC100129895/LOC10050629…	119	regulation of Wnt signaling pathway	6.63e-05	8	CHD8/DAPK3/EMD/FAM123B/FUZ/LRP5/MDFI/RAPGEF1
19	AADACL2/ABCA12/ACER1/ADAM6/ALOX12B/ALOXE3/ANXA9/ASPRV1/ATP6V1C2/BLMH/BNIPL/BPIL2/C1orf68/C5orf46/C6orf15/CALML5/CAPNS2/CARD18/CASP14/CCL27/CDHR1/CDSN/CHP2/CST6/CWH43/CYP4F22/DEGS2/DKFZp434J0226/DMKN/DNASE1L2/DSC1/DSG1/ELMOD1/EPHX3/ESYT3/EVPL/FAM83C/FCHSD1/FLG/FLG2/FOXN1/GAN/GRHL3/GSDMC/HAL/HS3ST6/HYAL4/IGFL2/IGSF22/IL1F10/IL1F5/IL1F7/IL1F8/KCNK7/KLK10/KLK14/KLK5/KLK7/KLK8/KRT1/KRT10/KRT2/KRT77/KR…	116	skin development	2.05e-33	34	ABCA12/ACER1/ALOX12B/ALOXE3/ASPRV1/C1orf68/CALML5/CASP14/CDSN/CST6/DNASE1L2/EVPL/FLG/FLG2/FOXN1/GRHL3/KLK14/KLK5/KLK7/KRT1/KRT10/KRT2/KRT9/LASS3/LCE1B/LCE1E/LCE2B/LCE3D/LOR/POU2F3/SPRR2G/SPRR4/TMEM79/ZNF750
20	ALG12/ALG2/ALG5/ARCN1/ARFGAP3/ATP2A2/C19orf10/C1orf123/C1orf9/C2orf28/C6orf129/CALR/CANX/CCDC43/CDK2AP2/CELF2/CLPTM1L/CNPY3/COPB1/COPB2/COPS7A/CRELD1/CRELD2/DERL2/DNAJB11/DNAJB9/DNAJC10/DNAJC3/EIF2AK3/ERLEC1/ERO1LB/FICD/FKBP2/GFPT1/GLE1/GMPPA/GMPPB/GOLGA3/GOLT1B/HERPUD1/HSP90B1/HSPA13/HSPA5/HYOU1/KDELR2/LMAN1/LMAN2/LYSMD3/MANF/MED19/MESDC2/MIS12/MLEC/MSTO1/MTMR4/NFXL1/NUCB2/OSTC/P4HB/PDIA3/PDIA4/…	113	response to endoplasmic reticulum stress	4e-31	26	C19orf10/CALR/DERL2/DNAJB11/DNAJB9/DNAJC10/DNAJC3/EIF2AK3/GFPT1/HERPUD1/HSP90B1/HSPA5/HYOU1/P4HB/PDIA3/PDIA4/PDIA5/PDIA6/PREB/SEC31A/SELK/SELS/SERP1/SRPR/SYVN1/XBP1
21	ABHD2/ADAT1/AKAP10/ALKBH3/ANKHD1/ARHGEF2/BRI3BP/BRPF1/BTBD18/C22orf9/C3orf21/CAPN1/CBFA2T2/CCDC15/CEP68/CISD1/CSNK1E/CUX1/DGCR8/EBLN2/EIF3I/EVL/FAM73A/FBXO33/HMBOX1/HNRNPH2/ITFG2/KDSR/KIAA0494/KPNA6/KPNB1/LASS5/LCOR/LCORL/LIAS/LOC100128751/LOC100131015/LOC100287289/LOC100289297/LOC145474/LOC729799/LRRFIP1/MAFG/MAGI1/MARCH7/MARK2/MAST4/MECP2/MED31/METTL8/MRPL4/N4BP2L2/NME6/NOD2/NRD1/NSFL1C/NT5C2/N…	107	cellular response to muramyl dipeptide	7.64e-05	2	ARHGEF2/NOD2
22	ABCB9/ACBD4/ADCK4/APOBEC3D/ASB12/C11orf16/C14orf159/C14orf34/C17orf89/C19orf23/C19orf26/C20orf201/C20orf203/C2orf19/CABP4/CACNG4/CADM3/CCDC13/CCDC33/CNTD2/CYP4F12/DMWD/E2F4/ENGASE/EXOC3L/FIZ1/FLJ34521/GALNTL6/GAS2L2/GINS2/GNAO1/GPR52/HAPLN2/HPYR1/IFT122/IGHMBP2/IHH/IL17RC/ITSN2/KATNAL1/KCNS1/KLK4/LEPREL1/LOC100128881/LOC100128946/LOC100132005/LOC100144597/LOC100288490/LOC100289509/LOC100505478/LO…	107	camera-type eye photoreceptor cell differentiation	0.00134126	2	CABP4/IHH
23	ABLIM3/ACVRL1/ADCY4/AFAP1L1/ANGPT2/APLN/APLNR/ARHGEF15/BCORL1/C18orf34/C19orf76/C20orf160/CALCRL/CBLN3/CCL21/CD34/CD93/CDH5/CHKB/CLDN5/CLEC14A/CLEC1A/CXorf36/CYYR1/DARC/DLL4/DOCK6/ECSCR/EGFL7/ELTD1/EMCN/ESAM/ESM1/FAM124B/FAM69B/FGD5/FLT1/GJA4/GJA5/GPR116/GPR4/GRAP/GRRP1/HDAC9/HSPA12B/HYAL1/HYAL2/ICAM2/ITGB4/KANK3/KDR/KIF26A/LDB2/LHX6/LOC100131825/LOC100190938/LOC100507425/MMRN1/MMRN2/MYCT1/NOS3/N…	103	vasculature development	1.31e-19	27	ACVRL1/ANGPT2/ARHGEF15/CALCRL/CD34/CDH5/DLL4/ECSCR/EGFL7/ESM1/FLT1/GJA4/GJA5/HDAC9/HYAL1/KDR/MMRN2/NOS3/NOTCH4/PTPRB/RAMP2/RAPGEF3/RASIP1/RHOJ/ROBO4/SOX18/TEK
24	ACSF2/ASAP3/ATPIF1/ATXN7L3B/C11orf71/C12orf76/C14orf181/C17orf86/C1orf213/C20orf152/C21orf119/C22orf37/C3orf78/C6orf226/C7orf11/C7orf55/C8orf77/CNOT3/CXorf24/DKFZP434I0714/DPM3/EID2B/FAM185A/FLJ31813/FLJ31945/FLJ37453/FLJ46875/LMBR1/LOC100127891/LOC100128737/LOC100128822/LOC100129250/LOC100130557/LOC100130837/LOC100131607/LOC100147773/LOC100216545/LOC100216546/LOC100270804/LOC100272217/LOC1002870…	99	pigment biosynthetic process	0.0023941	2	ATPIF1/PPAT
25	ADNP2/AFF1/AGK/AMFR/ARHGAP17/BUD13/C14orf104/C20orf11/C5orf51/C7orf42/CAPZA2/CCDC58/CDK2/CDK9/CDKAL1/CEPT1/CHIC2/COPG/COQ10B/CORO1C/CPSF6/DHPS/DNAJA2/DNAJC17/DRAM2/EIF5A/ELAVL1/ELF2/FAM102B/FAM103A1/FAM193B/FAM96A/FBXO46/FPGS/FUBP1/GABPB1/GLUD1/GOLGA5/HCFC1R1/HNRNPL/ILF2/ITCH/KDM1A/KDM3B/KIAA1967/LOC100289610/LSM12/LSM2/MGAT2/MKS1/MSL2/MTA2/MTFMT/NFYA/OSTF1/PCNXL3/PGAP2/POGZ/PRCC/PRKCI/PRPF39/PRR…	98	RNA metabolic process	8.55e-10	47	ADNP2/AFF1/BUD13/CDK2/CDK9/CDKAL1/CPSF6/DNAJC17/ELAVL1/ELF2/FAM103A1/FUBP1/GABPB1/HNRNPL/ILF2/ITCH/KDM1A/KDM3B/KIAA1967/LSM2/MTA2/MTFMT/NFYA/PRKCI/PRPF39/RASL11A/RBBP5/RBMS2/RNPS1/SAFB/SAFB2/SERTAD3/SIN3A/SMARCC2/SNRNP40/SP3/SRRM1/SUDS3/SUPV3L1/TGIF2/THOC4/THOC6/TNRC6C/USF1/USP15/YWHAH/ZNF740
26	AGTPBP1/AIMP1/AKT2/ATF6/ATP6V0A2/ATXN10/BCCIP/BRD7/C10orf84/C6orf89/CD2BP2/COMMD2/CRTAP/DPP8/EIF1/EIF2S2/EIF3A/EIF5/ERP44/FASTKD2/FBXL5/FBXO27/FKTN/GATAD2A/GRSF1/GSPT1/H2AFV/HNRNPD/HNRNPR/HNRPDL/HSBP1/HUWE1/KIAA0776/KIAA1143/LGTN/LOC100505759/LRPPRC/LRRC40/LSM5/MAN1A2/MDH2/MED13/MED23/MIA3/MOCS2/MPHOSPH9/MRPS14/NAP1L1/NASP/NOL7/NUTF2/OPA1/PAPOLG/PDCD6IP/PDHA1/PSMA2/PSMC2/PSMD11/RBBP4/RBM17/RBM4/R…	96	translation	2.37e-16	24	AIMP1/AKT2/EIF1/EIF2S2/EIF3A/EIF5/GSPT1/HNRNPD/LGTN/LRPPRC/MRPS14/RBM4/RBM8A/RPL13/RPL22/RPL28/RPL31/RPL35A/RPS15/RPS15A/RPS21/RPS28/SSR1/TPR
27	ACAA2/ACCN4/ADARB1/ADRA2B/AGRN/ALKBH4/APOL2/ARMC6/ASPDH/ATAD3C/B3GNT8/BBC3/C14orf166B/C1orf159/C1orf170/C20orf151/C20orf54/C9orf37/CADM4/CALM2/CCDC71/CFB/CHCHD5/CHST8/CNTROB/COX19/CRHR1/CSF2/CTF1/CYP11B2/DNAJC22/DPF1/ELAVL3/EPN1/EPS15L1/FABP2/FAM22B/FAM22F/FAM57B/FMN2/FOXO4/FUT7/GLTSCR2/GPR144/HMX1/IGFALS/IL34/ISY1/KCNC3/KCNH4/KLHDC4/KLK15/LOC100133321/LOC100506002/LOC100506080/LOC283335/LOC38945…	95	negative regulation of epinephrine secretion	0.000283684	2	ADRA2B/CRHR1
28	ACRBP/ADCY6/ALOX12/AQP10/ARHGAP6/ARL13B/ASAP2/BACH1/BEND2/BET1/C12orf39/C15orf54/C21orf7/C2orf88/C5orf4/C6orf25/CABP5/CALD1/CLEC1B/CMTM5/CTDSPL/CTTN/DDX11L2/DENND2C/DNM3/DTD1/EGF/ELOVL7/F2R/FRMD3/GAS2L1/GFI1B/GNAZ/GNG11/GP1BA/GP5/GP6/GP9/GRAP2/HGD/HRASLS/HSPC159/ITGA2B/ITGB3/KALRN/LOC100130938/LOC100505875/LOC100506762/LOC283089/LOC401233/LOC643008/LTBP1/LY6G6F/MARCH2/MFAP3L/MGC2889/MLH3/MMD/MPL/…	95	blood coagulation	4.18e-15	21	ALOX12/C6orf25/EGF/F2R/GP1BA/GP5/GP6/GP9/ITGA2B/ITGB3/MPL/MYL9/P2RY12/PDE5A/PF4/PPBP/PRKAR2B/PROS1/SELP/TFPI2/TREML1
29	ABHD3/ADSL/AHSA1/APTX/ARPM1/B3GALTL/BAG3/C11orf73/C14orf50/C1QBP/C20orf111/C22orf28/CACYBP/CCDC117/CCT2/CCT3/CCT4/CCT5/CCT6A/CCT7/CHORDC1/COIL/CSE1L/DDX1/DEDD2/DHX9/DNAJA1/DNAJA4/DNAJB1/DNAJB4/EFTUD2/EIF1AD/FAM173B/FBXL14/FKBP4/FXR1/GFM2/GPBP1/HSD17B11/HSP90AA1/HSP90AB1/HSPA1A/HSPA1L/HSPA2/HSPA6/HSPA8/HSPB1/HSPD1/HSPE1/HSPH1/IER5/IKBKAP/JMJD6/KARS/KAT5/KLHL25/LOC100130522/MRPL18/MUM1/NGRN/NKRF/NO…	87	protein folding	8.87e-28	25	BAG3/CCT2/CCT3/CCT4/CCT5/CCT6A/CCT7/CHORDC1/DNAJA1/DNAJA4/DNAJB1/DNAJB4/FKBP4/HSP90AA1/HSP90AB1/HSPA1L/HSPA2/HSPA6/HSPA8/HSPD1/HSPE1/HSPH1/PTGES3/ST13/TCP1
30	ACCN5/ACTL6B/ADCYAP1/ASB9/ATCAY/C19orf30/C1orf127/C8orf46/CABP7/CELF3/CFC1/CHGA/CHGB/CNGA3/CNTN2/CPLX2/DACH2/DCX/DDX25/EDN3/ELAVL4/EPHA6/FEV/FFAR1/FGF14/FLJ43390/G6PC2/GAD2/GCG/GDAP1L1/GHRL/GNG3/GRIN2A/HEPACAM2/HMP19/IAPP/INS/INSM1/JPH4/KCNJ3/KCNK16/KCNMB2/KCNQ2/KIAA1409/LHFPL4/LOC100130155/LOC254559/MYT1/MYT1L/NEUROD1/NHLH1/NKX2-2/NOL4/PCSK1/PPY/PPY2/PTPRN/RAB3C/RALYL/RFX6/RGS8/RIMBP2/RNF165/SCG…	86	cell-cell signaling	3.11e-16	30	ADCYAP1/CNTN2/CPLX2/EDN3/FFAR1/FGF14/G6PC2/GAD2/GCG/GHRL/GNG3/GRIN2A/IAPP/INS/JPH4/KCNJ3/KCNK16/KCNMB2/KCNQ2/NEUROD1/PCSK1/RFX6/SCN3B/SLC17A6/SLC30A8/SST/SYT4/SYT7/UCN3/VGF
31	C1orf21/CCR5/CD160/CD244/CD247/CD7/CD8A/CEP78/CMC1/CPNE2/CRTAM/CST7/CTSW/CX3CR1/CXCR3/CXCR6/EOMES/FASLG/FGFBP2/FLJ35816/GNLY/GPR56/GZMA/GZMB/GZMH/GZMK/GZMM/HCRT/IKZF3/IL2RB/ITGAD/JAKMIP1/KIR2DL1/KIR2DL3/KIR2DL4/KIR2DS4/KIR3DL1/KIR3DL3/KLRAP1/KLRB1/KLRC3/KLRC4/KLRD1/KLRF1/KLRK1/LAG3/LGR6/LOC339988/MATK/MYBL1/NCAM1/NCR1/NCR3/NKG7/OTUD7A/PPP2R2B/PRF1/PRR5L/PRSS30P/PTCH1/PTGDR/PYHIN1/PZP/RGS9/RORA/S1…	83	immune response	1.2e-15	30	CCR5/CD160/CD247/CD7/CD8A/CRTAM/CST7/CTSW/CX3CR1/EOMES/FASLG/GZMA/GZMM/ITGAD/KIR2DL1/KIR2DL3/KIR2DL4/KIR2DS4/KIR3DL1/KLRD1/LAG3/NCAM1/NCR1/NCR3/PRF1/RORA/SH2D1B/SPON2/TBX21/TGFBR3
32	ADAM8/ALOX5AP/ANKRD44/APBB1IP/ARHGAP15/ARHGDIB/ARHGEF6/BIN2/C16orf54/C9orf66/CD37/CD48/CD52/CD53/CD84/CORO1A/CTSS/CYTIP/DOCK2/DOCK8/EVI2A/EVI2B/FAM65B/FAM78A/FERMT3/FGD3/FLI1/GLIPR1/GMFG/GPR183/GPR65/GPSM3/HCLS1/IKZF1/IL10RA/ITGAL/ITGB2/ITGB7/KCNAB2/KLHL6/LAPTM5/LCP1/LCP2/LST1/LY96/LYN/MYO1F/NCKAP1L/P2RY8/PARVG/PDE4B/PGAP1/PIK3AP1/PIK3CD/PIK3R5/PLEK/PRDM1/PREX1/PTPN22/PTPN6/PTPRC/RAC2/RASSF5/RCSD…	83	T cell activation	7.46e-17	21	ADAM8/CD48/CORO1A/DOCK2/DOCK8/IKZF1/ITGAL/LCP1/LYN/NCKAP1L/PIK3CD/PREX1/PTPN22/PTPN6/PTPRC/RHOH/SASH3/SYK/TNFAIP8L2/VAV1/WAS
33	AARS/AGA/ALDH1L2/ANAPC16/ANKRD11/ANKRD13C/ASCC1/ASNS/ASS1/ATF4/BEGAIN/BOD1/C5orf28/CARS/CBS/CEBPB/CEBPG/CHAC1/CKAP5/CTH/DDIT3/DDIT4/DNAJB12/EIF4EBP1/EPRS/EXOSC6/FAM129A/FUT1/GARS/GOT1/GPT2/GRPEL2/HAX1/HSPA9/IARS/IFRD1/INHBE/JDP2/LARS/LONP1/MARS/MRPL3/MTHFD1L/MTHFD2/NARS/NFE2L1/PCK2/PDDC1/PHF10/PHGDH/PLRG1/PSAT1/PSPH/PYCR1/RBCK1/RNF187/RNF41/SARS/SESN2/SHMT2/SLC1A5/SLC25A29/SLC38A1/SLC38A2/SLC3A2/…	82	cellular amino acid metabolic process	8.17e-24	28	AARS/ALDH1L2/ASNS/ASS1/ATF4/CARS/CBS/CTH/EPRS/GARS/GOT1/GPT2/IARS/LARS/MARS/MTHFD1L/MTHFD2/NARS/PHGDH/PSAT1/PSPH/PYCR1/SARS/SHMT2/SLC7A5/TARS/WARS/YARS
34	ACACB/ACVR1C/ADCYAP1R1/ADH1B/ADIPOQ/AGPAT2/ALDH1L1/ALG9/AQP7/ATP1A2/C10orf125/C10orf58/C14orf180/C19orf12/C6/CALB2/CD36/CDO1/CEBPA/CIDEA/CIDEC/DGAT2/ELMOD3/FABP4/FABP5/FAH/FXYD1/GPAM/GPD1/GYG2/HEPACAM/HRASLS5/IFT172/ITSN1/KCNIP2/KLB/LBP/LEP/LGALS12/LIPE/LOC401052/LOC401320/LOC55908/LPL/MAP3K7/MLXIPL/MRAP/NAGS/NAT8L/OPRL1/PCK1/PDE3B/PEX11A/PFKFB1/PLA2G16/PLIN1/PLIN4/POLR3B/PPARG/PPP1R1A/PPP2R1B/PR…	81	lipid metabolic process	4.39e-12	27	ACACB/ADIPOQ/AGPAT2/CD36/CEBPA/CIDEA/DGAT2/FABP4/FABP5/GPAM/GPD1/LEP/LIPE/LOC55908/LPL/MLXIPL/PCK1/PDE3B/PEX11A/PLA2G16/PLIN1/PPARG/PRKCD/RBP4/RETSAT/SORBS1/THRSP
35	ADAM17/APH1A/ARGLU1/ATP5A1/B3GAT2/B4GALT1/BMPR2/C10orf95/C18orf10/C18orf8/C1orf56/C21orf89/C22orf27/C2orf67/C9orf38/CALM1/CASKIN1/COCH/CRIM1/CTPS/DISC1/DOCK5/EFNA5/ENOPH1/ETV5/FAM184B/FAM69A/FEM1A/GNRHR2/GPR22/HNRNPH1/IAH1/KIAA1328/KIAA1522/LOC100287627/LOC100505497/LOC100505937/LOC100506266/LOC100506728/LOC100506856/LOC100507168/LOC100507328/LOC440983/LRRC16A/MAP3K12/MGC16275/MIR21/MSI2/MTPAP/NP…	81	modulation of microtubule cytoskeleton involved in cerebral cortex radial glia guided migration	1.02e-05	2	SRGAP2/SRGAP2P1
36	ABCB11/ABCG8/ADH1A/ADH1C/ADH6/AFM/AGXT/AKR1C4/AMN/APOA5/APOC4/APOF/ASCL3/ASPG/AZGP1P1/BAAT/C3P1/C8G/CA5A/CCL16/CFHR3/CHRD/CREB3L3/CYP1A2/CYP2A13/CYP2A6/CYP2A7/CYP2B6/CYP2B7P1/CYP2C19/CYP2C8/CYP2C9/CYP2F1/CYP3A43/CYP3A5/CYP3A7/CYP4A22/CYP7A1/CYP8B1/G6PC/GCGR/GNMT/GPR113/GYS2/HGFAC/HPR/INHBC/JMJD5/LECT2/LOC100128025/LOC100128334/LOC100129722/LOC255167/LOC283587/LPA/MASP2/MIA2/NR1I3/ONECUT1/PGLYRP2/…	80	xenobiotic metabolic process	9.12e-20	17	ADH1A/ADH1C/ADH6/CYP1A2/CYP2A13/CYP2A6/CYP2B6/CYP2C19/CYP2C8/CYP2C9/CYP2F1/CYP3A43/CYP3A5/CYP3A7/CYP7A1/CYP8B1/UGT1A6
37	C4orf44/FAM113A/LOC100128252/LOC100379224/LOC100506070/LOC100507372/LOC100507486/LOC284408/LOC386758/MCCC2/TSPYL5/ZFP28/ZFP3/ZFP30/ZFP37/ZFP82/ZIK1/ZNF132/ZNF135/ZNF137P/ZNF167/ZNF229/ZNF233/ZNF253/ZNF285/ZNF287/ZNF300/ZNF320/ZNF334/ZNF347/ZNF382/ZNF404/ZNF415/ZNF418/ZNF439/ZNF468/ZNF470/ZNF471/ZNF502/ZNF506/ZNF518B/ZNF542/ZNF566/ZNF568/ZNF569/ZNF570/ZNF571/ZNF573/ZNF578/ZNF582/ZNF583/ZNF585B/ZNF…	80	regulation of transcription, DNA-templated	4.77e-44	67	ZFP28/ZFP3/ZFP30/ZFP37/ZFP82/ZIK1/ZNF132/ZNF135/ZNF167/ZNF229/ZNF233/ZNF253/ZNF285/ZNF287/ZNF300/ZNF320/ZNF334/ZNF347/ZNF382/ZNF404/ZNF415/ZNF418/ZNF439/ZNF468/ZNF470/ZNF471/ZNF502/ZNF506/ZNF518B/ZNF542/ZNF566/ZNF568/ZNF569/ZNF570/ZNF571/ZNF573/ZNF578/ZNF582/ZNF583/ZNF585B/ZNF587/ZNF600/ZNF606/ZNF607/ZNF610/ZNF626/ZNF649/ZNF665/ZNF667/ZNF677/ZNF682/ZNF701/ZNF702P/ZNF71/ZNF765/ZNF788/ZNF793/ZNF813…
38	A4GNT/ABCA3/ACOXL/AGER/AGR2/AGR3/ANXA10/AQP4/C16orf89/C18orf16/C2orf50/C4BPA/CACNA2D2/CAPN8/CHIA/CHST9/CLDN18/COBLL1/CTSE/CXCL17/CYP4B1/DPCR1/EAPP/FOLR1/GKN1/GKN2/GPRIN2/INPPL1/KCNE2/LGI3/LIPF/LIPH/LMO3/LOC100131283/LOC100286987/LOC100506237/LOC146429/LOC219347/LOC723809/LOC80054/LRP2/LRRC36/MBIP/MESP2/MS4A15/MUC6/NAPSA/NKX2-1/NKX2-8/NPNT/PDE2A/PEBP4/PGC/PSCA/SCGB1A1/SCGB3A1/SCGB3A2/SFTA2/SFTA3/S…	77	digestion	6.65e-10	9	CAPN8/CHIA/CTSE/GKN1/MUC6/PGC/TFF1/TFF2/TFF3
39	ADORA1/AKAP12/ANXA3/AZU1/BPI/C1orf150/C1orf186/C20orf27/C9orf16/CA8/CAMP/CCR3/CD177/CD24/CDK15/CEACAM1/CEACAM5/CEACAM6/CEACAM8/CHI3L1/CLC/CLEC11A/CMA1/CPA3/CRISP3/CTSG/CYP4F3/DEFA4/DHRS9/ELANE/FLJ34503/FZD7/GCNT3/HDC/HP/HPGD/HPGDS/HRH4/LCN2/LOC284688/LOC285758/LOC728084/LPPR3/LTF/LYST/MMP17/MMP7/MMP8/MMP9/MPO/MS4A2/MS4A3/OLFM4/ORM1/P2RY2/PADI4/PGLYRP1/PLD4/PRTN3/RETN/RGL4/RGS13/RNASE2/RNASE3/S100…	76	defense response to bacterium	5.75e-13	13	ANXA3/AZU1/BPI/CAMP/CTSG/DEFA4/ELANE/HP/LTF/LYST/MMP7/PGLYRP1/RNASE3
40	C1orf35/C1orf69/C21orf58/FAM149B1/H2BFS/HIST1H1A/HIST1H1B/HIST1H1C/HIST1H1D/HIST1H1E/HIST1H1T/HIST1H2AB/HIST1H2AC/HIST1H2AE/HIST1H2AG/HIST1H2AI/HIST1H2AJ/HIST1H2AK/HIST1H2AL/HIST1H2AM/HIST1H2BB/HIST1H2BC/HIST1H2BD/HIST1H2BE/HIST1H2BF/HIST1H2BG/HIST1H2BH/HIST1H2BI/HIST1H2BJ/HIST1H2BK/HIST1H2BL/HIST1H2BM/HIST1H2BN/HIST1H2BO/HIST1H3A/HIST1H3B/HIST1H3C/HIST1H3E/HIST1H3F/HIST1H3G/HIST1H3H/HIST1H3I/HIS…	76	nucleosome organization	9.85e-28	17	HIST1H1A/HIST1H1B/HIST1H1C/HIST1H1D/HIST1H1E/HIST1H1T/HIST1H2BB/HIST1H2BC/HIST1H2BH/HIST1H2BJ/HIST1H2BL/HIST1H2BM/HIST1H2BN/HIST1H2BO/HIST1H3F/HIST2H2BE/HIST3H2A
41	ABCC6P1/ACTL8/ARMC2/BTG4/C10orf82/C11orf40/C12orf77/C15orf60/C3orf56/C4orf45/C6orf221/C8orf12/CEP170/CHODL/CITED1/CST9L/CXorf67/DEFB119/DEFB122/DEFB123/DMRT1/DPPA2/DPPA3/DPPA5/FATE1/FIGLA/FOXR1/FRMPD1/GDF9/GLUD2/H1FOO/HHLA1/HMGN5/HSD17B3/INSL3/KIAA1045/LOC100129029/LOC100130331/LOC100329135/LOC100507511/LOC388948/LOC440864/LOC646701/LRFN5/LRMP/MAGEB3/NDST4/NLRP11/NLRP13/NLRP4/NLRP5/NLRP7/NLRP9/OR…	76	single organism reproductive process	2.96e-06	13	CITED1/DMRT1/FIGLA/GDF9/HSD17B3/INSL3/LRMP/NLRP5/TAF7L/UTF1/ZP1/ZP2/ZP4
42	ARHGAP10/B3GNTL1/C11orf49/C14orf178/C15orf51/C20orf200/C21orf67/C21orf70/C22orf43/CCDC103/CD300LG/CHRM4/CHRNA2/CLTA/CNIH2/CSPG5/DACT3/DSCR9/ESRRA/EYS/FLJ37035/GNG8/GPT/HSD11B1L/KCNJ5/KIAA2013/KRTAP10-12/LENEP/LINGO3/LOC100129098/LOC100129503/LOC100129852/LOC100130078/LOC100130741/LOC100132078/LOC100289210/LOC100507531/LOC200261/LOC284898/LOC285577/LOC339874/LOC400752/LOC647310/MAPK4/MEGF11/MTHFSD…	74	synaptic transmission	0.00342079	7	CHRNA2/CNIH2/CSPG5/GNG8/KCNJ5/SLC22A2/TAAR5
43	ADAR/ANKFY1/BST2/C19orf66/C1orf38/CHMP5/CMPK2/DDX58/DDX60/DHX58/DTX3L/EIF2AK2/EPSTI1/FAM125A/FTSJD2/HERC5/HERC6/HSH2D/IFI27/IFI35/IFI44/IFI44L/IFI6/IFIH1/IFIT1/IFIT2/IFIT3/IFIT5/IRF7/IRF9/ISG15/LAP3/LGALS9/LY6E/MOV10/MX1/MX2/MYD88/NT5C3/OAS1/OAS2/OAS3/OASL/PARP10/PARP12/PARP14/PARP9/PHF11/PML/PNPT1/PPM1K/PRIC285/REC8/RSAD2/RTP4/SAMD9/SAMD9L/SAMHD1/SHISA5/SP100/SP110/SP140L/STAT1/STAT2/TDRD7/TREX1…	74	type I interferon signaling pathway	3.6e-36	22	ADAR/IFI27/IFI35/IFI6/IFIT1/IFIT2/IFIT3/IRF7/IRF9/ISG15/MX1/MX2/OAS1/OAS2/OAS3/OASL/SP100/STAT1/STAT2/USP18/XAF1/ZBP1
44	ADAM12/ADAMTS12/ADAMTS2/ADAMTS9/AEBP1/B4GALT7/C11orf96/CACNA2D1/CD248/CHN1/COL12A1/COL1A1/COL4A1/COL4A2/COL5A1/COL5A2/COL6A2/COL6A3/COL8A1/CTHRC1/DCN/EFEMP1/EMILIN1/FARP1/FAT1/FLRT2/FSTL1/GJA1/GLT8D2/HAPLN1/HS6ST3/HSPG2/IGFBP3/IGFBP5/IGFBP7/KIRREL/LAMB1/LAMC1/LOC285638/LOXL2/LTBP2/LUM/MCAM/MFAP4/MMP2/MPDZ/MRC2/MXRA8/NID1/NID2/OLFML3/PCOLCE/PDGFRA/PDGFRB/PRRX1/PXDN/RAB20/RANBP17/RCN3/SMARCA1/SPARC…	68	extracellular matrix organization	4.49e-29	28	ADAMTS2/B4GALT7/COL12A1/COL1A1/COL4A1/COL4A2/COL5A1/COL5A2/COL6A2/COL6A3/COL8A1/DCN/EFEMP1/EMILIN1/HAPLN1/HSPG2/LAMB1/LAMC1/LOXL2/LUM/MFAP4/MMP2/NID1/NID2/PDGFRA/PXDN/SPARC/TNC
45	APBA3/BCL3/BID/BIRC3/C15orf48/C1QTNF1/C4orf32/CCL2/CCL20/CCL4/CD83/CSF1/CSF3/CXCL1/CXCL2/CXCL3/CXCL5/CXCL6/CYLD/FAM126A/G0S2/GCH1/GLIS3/GPR84/ICAM1/IKBKE/IL1B/IL32/IL6/IL8/IRAK2/MAGEC2/MAP3K14/MIR155HG/NCOA7/NFE2L3/NFKB1/NFKB2/NFKBIA/NFKBIE/NLRP3/OPTN/OSM/RC3H1/RELB/SBNO2/SDC4/SERPINB2/SLC11A2/SLC25A12/SLC2A6/SOD2/SYS1/TICAM1/TIFA/TNF/TNFAIP2/TNFAIP3/TNFAIP6/TNFAIP8/TNIP1/TRAF1/TRAF3/TRIM47/TRIP1…	67	immune response	4.58e-24	37	BCL3/BIRC3/CCL2/CCL20/CCL4/CD83/CSF1/CSF3/CXCL1/CXCL2/CXCL3/CXCL5/CXCL6/CYLD/GCH1/ICAM1/IKBKE/IL1B/IL32/IL6/IL8/IRAK2/MAP3K14/NFKB1/NFKB2/NFKBIA/NLRP3/OSM/RC3H1/RELB/SBNO2/TICAM1/TNF/TNFAIP3/TNIP1/TRAF3/VCAM1
46	ABCB5/ADAD2/AHCYL2/BCMO1/BEST1/C1orf168/C6orf218/CA14/CAPN3/CHRNA3/CHRNB4/CLCN2/CLCN4/CNGB3/CRX/DCT/DRD4/FLJ42875/GNB3/GPR143/INPP5K/KCNJ13/LOC100127888/LOC100287864/LOC100505498/LOC100505967/LOC100506684/LOC148709/LZTS1/MITF/MLANA/NYX/OCA2/OPCML/OTX2OS1/PKNOX2/PLXNC1/PRDM16/PTH/REPS2/RGR/RLBP1/RNF24/RPE65/RRH/SFRP5/SHROOM2/SILV/SLC16A8/SLC30A10/SLC39A12/SLC45A2/SLC4A5/SLC6A13/SLC6A20/SLCO1C1/SOX…	67	visual perception	7.92e-14	13	BEST1/CNGB3/CRX/GPR143/NYX/RGR/RLBP1/RPE65/RRH/SFRP5/SLC45A2/TRPM1/TYR
47	ADAMTS4/ADO/ARC/ATF3/BHLHE40/BTG2/C14orf43/CCNL1/CD69/COPZ1/CSRNP1/DUSP1/DUSP10/DUSP2/DUSP5/EGR1/EGR2/EGR3/EGR4/FOS/FOSB/FOSL2/GEM/HBEGF/HSPB8/IER2/IER3/ITPRIP/IVNS1ABP/JUN/JUNB/JUND/KLF4/KLF6/LOC284454/MAFF/MANBAL/MYADM/MYC/MYL6/NAB2/NFKBIZ/NPAS4/NR4A1/NR4A2/NR4A3/PFDN1/PIM3/PPP1R15A/PPP1R15B/PTGER4/RCAN1/RGS2/RHOB/RRP12/SERPINE1/SERTAD1/SGK1/SOCS3/SPATA2L/SRF/TRIB1/TTC1/WDR1/ZFAND5/ZFP36	66	response to cAMP	8.39e-13	10	DUSP1/EGR1/EGR2/EGR3/EGR4/FOS/FOSB/FOSL2/JUN/JUNB
48	AHSA2/ATP5C1/ATP5H/ATP5J2/BTAF1/C10orf137/C1orf63/COX4I1/CREBZF/DCAF13/EED/EFHC1/EIF3K/EIF4A1/EIF4E2/GCFC1/GNB2L1/HINT1/HNRNPA2B1/HSPB11/INTS10/LOC100130428/LOC100286909/LOC100506653/MBD4/METTL3/MRPL39/NACA/NCRNA00201/NDUFA11/NDUFB4/NDUFB8/NPRL2/NSMCE4A/OGT/PABPN1/PIN4/PLK1S1/PSMB1/RBM19/RPAIN/RPL10A/RPL17/RPL37A/RPL7/RPS14/RPS24/SEPT7P2/SNHG10/SNORA21/SNORA72/SSBP1/SUGP2/TAF1D/TBRG1/TTC14/UBXN1/…	65	nucleobase-containing compound metabolic process	5.54e-11	44	AHSA2/ATP5C1/ATP5H/ATP5J2/BTAF1/C10orf137/CREBZF/DCAF13/EED/EIF4A1/GCFC1/GNB2L1/HINT1/HNRNPA2B1/INTS10/MBD4/METTL3/NACA/NDUFB4/NDUFB8/NPRL2/NSMCE4A/OGT/PABPN1/PIN4/PSMB1/RPAIN/RPL10A/RPL17/RPL37A/RPL7/RPS14/RPS24/SSBP1/SUGP2/TAF1D/TBRG1/ZFC3H1/ZNF12/ZNF207/ZNF302/ZNF862/ZNRD1/ZRANB2
49	AKAP13/ARID1A/ASH1L/BIRC6/BPTF/C10orf12/CBL/CCNK/CDK13/CEP350/CHD2/CLASP1/CREBBP/DMXL1/DYNC1H1/EP300/EP400/FAM193A/FLNB/GCN1L1/HEATR1/HELZ/HERC2/HTT/IFFO2/IGF2R/IMPG1/KDM2A/KIAA1109/LMTK2/MAP2K5/MDC1/MDN1/MLL/MLL2/MLL3/MLL5/MTOR/MYCBP2/MYH9/MYO9A/NBAS/NCOA6/POLR2A/PRKDC/PRPF8/RANBP2/RPRD2/SEC16A/SETD1B/SETD2/SF3A1/SMNDC1/SP2/SPEN/SPTAN1/TRRAP/UBR4/UBR5/USP24/UTRN/VPS13A/VPS13C/VPS13D/YLPM1	65	single-organism organelle organization	1.51e-12	28	ARID1A/ASH1L/BIRC6/CCNK/CDK13/CEP350/CLASP1/CREBBP/DYNC1H1/EP300/EP400/FLNB/HTT/KDM2A/MLL/MLL2/MLL3/MLL5/MTOR/MYH9/PRKDC/SEC16A/SETD1B/SETD2/SPTAN1/TRRAP/UBR5/YLPM1
50	A2ML1/ADH7/ATP13A4/C1orf177/C2orf54/C9orf169/CAPN14/CLCA3P/CNFN/CRCT1/CRNN/CYP2C18/ECM1/FUT3/GBP6/GPR115/HTR3A/IL1F6/IL1RN/IVL/KLK11/KLK12/KLK13/KLK6/KRT13/KRT24/KRT3/KRT4/KRT76/KRT78/LOC283483/LOC441178/MAL/NMU/PADI1/PAX9/PCDHAC1/PITX1/PRSS27/RABGGTA/RHCG/SCEL/SCNN1D/SERPINB11/SERPINB13/SPINK5/SPINK7/SPRR1A/SPRR1B/SPRR2B/SPRR2C/SPRR3/TGM1/TGM3/TGM7/THTPA/TINF2/TMPRSS11B/TMPRSS11D/TMPRSS11E/TTC22…	62	keratinization	2.72e-12	8	CNFN/IVL/SPRR1A/SPRR1B/SPRR2B/SPRR3/TGM1/TGM3
51	ADAM28/AFF3/AICDA/BANK1/BCL11A/BLK/BLNK/BTLA/C13orf18/CD180/CD19/CD22/CD72/CD79A/CENPV/CLLU1/CNTNAP2/CXCR5/E2F5/EBF1/FAM129C/FCER2/FCRL1/FCRL2/FCRL3/FCRLA/GAPT/HVCN1/IGHD/ITGAE/KCNH8/KLHL14/LOC100133669/LOC283663/LOC613266/MACROD2/MS4A1/NAPSB/NCOR1/P2RX5/PARP15/PAX5/PCDH9/PIGL/PKIG/PLEKHG1/PPAPDC1B/RALGPS2/SETBP1/SNX22/SPIB/STAP1/SWAP70/TCF4/TCL1A/TESK1/TLR10/TLR9/TNFRSF13B/TNFRSF13C/VPREB3	61	B cell activation	1.98e-14	13	AICDA/BANK1/BCL11A/BLNK/BTLA/CD180/CD79A/CXCR5/GAPT/MS4A1/SWAP70/TNFRSF13B/TNFRSF13C
52	ACE2/ACOX3/AMHR2/ANKS1B/ARRB1/ARSE/ARSJ/C21orf129/C21orf30/C8orf49/CALCR/CCDC81/CCKBR/CER1/CXCR4/CYP26A1/DKK4/EEF2K/ERBB4/FAM160A2/FGF17/FGF4/FLJ36116/FOXA2/FREM1/FZD5/GATA4/GATA5/GATA6/GDF3/GRPR/GSC/KCNK12/LEFTY1/LEFTY2/LGR5/LHX1/LOC100128893/LOC100506189/LRIG3/MARCH11/MIXL1/NCRNA00261/NKAIN1/NODAL/NPPB/NR0B1/OR52A1/PLSCR2/PRPSAP2/PYCR2/RGNEF/SCD5/SLC5A9/SP5/SPSB1/ST8SIA4/STOX2/TMEM150C/WBSCR17	60	gastrulation	2.07e-09	9	CER1/FOXA2/GATA4/GATA6/GDF3/GSC/LHX1/MIXL1/NODAL
53	ADAM7/AGRP/ANO3/AP1S3/BRS3/C1orf180/C4orf6/CES5A/CRISP1/CST11/DEFB114/DEFB118/DEFB121/DEFB125/DEFB126/DEFB127/DEFB129/DEFB132/DGKG/DNAJC5G/EDDM3A/EDDM3B/ELSPBP1/GDPD2/GPX5/KIAA1210/LCN12/LCN6/LCN8/LIPI/LOC100505649/LOC100506126/LOC254028/LOC441086/LOC729291/MAGEB4/MGC2848/MMP21/PATE1/PATE2/PDE6A/PIK3C2G/PKD1L2/RNASE11/SAG/SPAG11A/SPAG11B/SPINK13/SPINK2/SPINK6/SPINT3/TEDDM1/TTTY11/WFDC10A/WFDC10B/…	60	negative regulation of peptidase activity	2.29e-10	10	CST11/SPINK13/SPINK2/SPINK6/SPINT3/WFDC10A/WFDC10B/WFDC13/WFDC6/WFDC8
54	AZGP1/BAK1/BPIL1/C16orf92/C17orf77/C1orf64/C20orf70/C4orf7/C6orf58/CA6/CCL19/CCL28/CHRM1/CIB4/CST5/CXCL13/FAM3D/FAM55D/FYN/GLYATL2/HTN1/HTN3/LMAN1L/LOC100133991/LOC100505808/LOC100507049/LPO/LRRC31/MAPK12/MBD6/MUC19/MUC5B/MUC7/NKX3-1/NR5A1/ODAM/PITPNC1/PRB1/PRB3/PRB4/PRH1/PROL1/PRR4/PRSS21/PTH2R/SGCZ/SLC13A2/SLC13A5/SLC26A9/SLC28A2/SMR3A/SMR3B/STATH/TECPR1/TMEM61/TTBK1/WIPF3/ZG16B/ZNF169	59	retina homeostasis	2.26e-05	4	AZGP1/PROL1/PRR4/ZG16B
55	ALG1/ARSA/ASAH1/ATP6AP1/ATP6AP2/ATP6V0B/ATP6V0D1/ATP6V1C1/C1orf85/CHID1/CLSTN1/COMMD4/COMMD9/CTSA/CTSB/CTSD/DPP7/GAA/GALNS/GBAP1/GLB1/GM2A/GNPTG/GNS/GPATCH3/GPNMB/GRN/GUSB/HEXB/LAMP1/LOC402778/LRPAP1/MAN2B1/MAN2B2/MANBA/NAGK/NAGPA/NCSTN/NEU1/NPC2/OS9/OSTM1/PCSK4/PEPD/PEX11G/PIGK/PIGT/PLBD2/PLD3/PLOD3/PPT1/PSAP/QSOX1/RHBDD3/SCPEP1/SUMF1/TIMP2/TMEM59	58	glycolipid metabolic process	3.18e-14	11	ARSA/ASAH1/CTSA/GLB1/GM2A/HEXB/NEU1/PIGK/PIGT/PSAP/SUMF1
56	AACS/ACACA/ACAT2/ACLY/ACSS2/ADIPOR2/C1orf104/CLCN6/CYP51A1/DBI/DHCR24/DHCR7/EBP/ELOVL5/ELOVL6/FABP3/FADS1/FADS2/FASN/FDFT1/FDPS/GSS/HMGCR/HMGCS1/HSD17B12/HSD17B7/HSD17B7P2/IDH1/IDI1/INSIG1/LIPG/LPIN1/LSS/MCM3AP-AS/MGC23284/MMAB/MTHFR/MVD/NEIL2/NSDHL/PANK3/PCYT2/PLA2G3/PNPLA3/RAG1AP1/RDH11/SC4MOL/SCD/SLC25A1/SLC25A10/SLC25A23/SLCO4C1/SQLE/SREBF2/STARD4/TM7SF2/TMEM97	57	lipid metabolic process	6.19e-36	41	AACS/ACACA/ACAT2/ACLY/ACSS2/ADIPOR2/CYP51A1/DBI/DHCR24/DHCR7/EBP/ELOVL5/ELOVL6/FABP3/FADS1/FADS2/FASN/FDFT1/FDPS/HMGCR/HMGCS1/HSD17B12/HSD17B7/IDH1/IDI1/INSIG1/LIPG/LPIN1/LSS/MVD/NSDHL/PCYT2/PLA2G3/PNPLA3/RDH11/SC4MOL/SCD/SLC25A1/SQLE/SREBF2/TM7SF2
57	ABCB6/ABCC1/ABCC2/ABHD4/AGPAT9/AIFM2/AKR1A1/AKR1B10/ALDH3A1/ALDH3A2/ASF1A/ATP9B/C14orf149/C16orf63/C16orf81/C20orf24/EID3/FAM83G/FBXO30/FBXW10/FIGF/G6PD/GCLC/GCLM/GSR/HMOX1/KEAP1/KLHL21/LRP10/LRP8/ME1/NQO1/OSGIN1/PGD/PIH1D1/PIR/PRDX1/PTGR1/RCCD1/RIT1/SLC47A1/SLC48A1/SLC6A6/SLC7A11/SOX4/SRXN1/TALDO1/TKT/TMEM184C/TOM1/TRIM16/TSPAN15/TXNRD1/TYSND1/YIF1A/ZNF469/ZNF746	57	pentose biosynthetic process	1.04e-10	4	G6PD/PGD/TALDO1/TKT
58	A1CF/AFP/AGT/AHSG/AKR1D1/ALB/ANGPTL3/APOA1/APOA2/APOA4/APOB/APOM/C2orf72/CPB2/CPN1/CPN2/DUSP9/F2/FAM19A4/FGB/FGG/FGL1/GC/GJB1/GSTA1/HABP2/HPX/HRG/ITIH1/ITIH2/ITIH3/KNG1/LIPC/LOC285733/MEP1A/MTTP/NTS/PLA2G12B/PLG/PROZ/SERPINA1/SERPINA10/SERPINA4/SERPINA6/SERPINA7/SERPINC1/SERPIND1/SERPINF2/SOAT2/SPINK1/SULT2A1/TTR/UGT2B28/UGT2B4/UNC93A/VTN	56	negative regulation of hydrolase activity	2.81e-20	20	AGT/AHSG/ANGPTL3/APOA1/APOA2/HRG/ITIH1/ITIH2/ITIH3/KNG1/SERPINA1/SERPINA10/SERPINA4/SERPINA6/SERPINA7/SERPINC1/SERPIND1/SERPINF2/SPINK1/VTN
59	C3orf19/DET1/LOC100288507/TAF7/TIGD7/ZFP112/ZNF10/ZNF134/ZNF140/ZNF146/ZNF155/ZNF180/ZNF197/ZNF211/ZNF222/ZNF223/ZNF224/ZNF225/ZNF227/ZNF234/ZNF235/ZNF256/ZNF260/ZNF264/ZNF266/ZNF268/ZNF283/ZNF284/ZNF304/ZNF317/ZNF329/ZNF350/ZNF383/ZNF416/ZNF419/ZNF420/ZNF432/ZNF45/ZNF527/ZNF529/ZNF530/ZNF550/ZNF561/ZNF567/ZNF586/ZNF613/ZNF614/ZNF615/ZNF671/ZNF75A/ZNF766/ZNF776/ZNF780A/ZNF8/ZNF805/ZNF84	56	regulation of transcription, DNA-templated	8.95e-37	52	TAF7/ZFP112/ZNF10/ZNF134/ZNF140/ZNF146/ZNF155/ZNF180/ZNF197/ZNF211/ZNF222/ZNF223/ZNF224/ZNF225/ZNF227/ZNF234/ZNF235/ZNF256/ZNF260/ZNF264/ZNF266/ZNF268/ZNF283/ZNF284/ZNF304/ZNF317/ZNF329/ZNF350/ZNF383/ZNF416/ZNF419/ZNF420/ZNF432/ZNF45/ZNF527/ZNF529/ZNF530/ZNF550/ZNF561/ZNF567/ZNF586/ZNF613/ZNF614/ZNF615/ZNF671/ZNF75A/ZNF766/ZNF776/ZNF780A/ZNF8/ZNF805/ZNF84
60	BCL11B/BCL2/CAMK4/CCDC64/CCR7/CD2/CD28/CD3D/CD3E/CD3G/CD5/CD6/CD96/CTLA4/ETS1/F5/FBLN7/FLT3LG/GNG2/GPR171/GPR174/ICOS/INPP4B/ITK/KCNA3/KIAA0748/LCK/LEF1/LIME1/LOC286442/LOC439949/NLRC3/NOS1/NOSIP/OXNAD1/PLCG1/PPP1R16B/PRKCQ/PTPRCAP/PVRIG/RASGRP1/RLTPR/SEMA4D/SEPT1/SH2D1A/SIT1/SLA2/SLAMF6/SPOCK2/TEC/THEMIS/TRAT1/TXK/UBASH3A/ZAP70	55	T cell activation	1.38e-25	24	BCL11B/BCL2/CAMK4/CCR7/CD2/CD28/CD3D/CD3E/CD3G/CD5/CTLA4/ICOS/ITK/KIAA0748/LCK/LEF1/NLRC3/PRKCQ/RLTPR/SIT1/SLA2/THEMIS/TXK/ZAP70
61	APOL1/APOL3/APOL6/BTN3A1/BTN3A2/BTN3A3/C5orf56/CASP1/CASP7/CHMP4B/DNPEP/ERAP2/FAM111A/GBP1/GBP2/GBP3/GJD3/GSDMD/HCG26/HCP5/HLA-A/HLA-B/HLA-C/HLA-E/HLA-F/HLA-G/IL15/IL15RA/IRF1/LOC100131733/LOC100507463/NLRC5/NMI/PATL2/PRNP/PSMB10/PSMB8/PSMB9/PSME1/PSME2/PYCARD/RARRES3/STK19/TAP1/TAP2/TAPBP/TAPBPL/TGOLN2/TLR3/TMEM140/TNFSF10/TRANK1/TRIM69/UBA7/UBE2L6	55	antigen processing and presentation of peptide antigen via MHC class I	4.61e-24	16	ERAP2/HLA-A/HLA-B/HLA-C/HLA-E/HLA-F/HLA-G/PSMB10/PSMB8/PSMB9/PSME1/PSME2/TAP1/TAP2/TAPBP/TAPBPL
62	ADCY5/C10orf57/C1orf95/C8orf51/CABP1/CAMK2A/CAMKV/CLVS1/CREG2/CRYM/DLGAP2/FAM190A/FAM91A1/FGF13/FLJ41649/GLRA2/GPR12/GRIN2B/GRM3/GRM5/GRM7/HPCA/KCNA6/KCNC4/KCNH3/KCNJ4/KCNV1/KIAA0408/LOC100129662/LOC150568/LOC158696/LOC284240/LOC642597/LPPR5/LRFN2/LRRC7/MAPT/MPPED1/MYO16/NEUROD2/NEUROD6/NEUROG2/NKAIN2/POU3F3/PTPN5/RASD2/SEZ6/SLC17A7/SSTR2/TBR1/TGIF2LY/TMEM221/TRIM67	53	synaptic transmission	1.03e-12	16	ADCY5/CAMK2A/DLGAP2/GRIN2B/GRM3/GRM5/GRM7/KCNA6/KCNC4/KCNH3/KCNJ4/KCNV1/NEUROD2/RASD2/SEZ6/SLC17A7
63	ACP5/ADAP2/ADORA3/ALOX5/C1QA/C1QB/C1QC/C1orf162/C2/C3AR1/CCL18/CCR1/CD14/CD163/CD209/CD4/CECR1/CSF1R/CYBB/DOK2/F13A1/FCER1G/FCGR1B/FCGR2A/FMNL2/FPR3/GPR34/GPR82/HAVCR2/IGSF6/IL12RB1/LAIR1/LGMN/LILRB5/LY86/MARCO/MPEG1/MS4A4A/MS4A6A/MS4A7/MSR1/NPL/OLFML2B/RNASE6/RNASET2/RRAS/SDC3/SLCO2B1/STAB1/TCN2/TLR7/TREM2/VSIG4	53	defense response	3.56e-19	29	ACP5/ADORA3/ALOX5/C1QA/C1QB/C1QC/C2/C3AR1/CCL18/CCR1/CD14/CD163/CD209/CD4/CSF1R/CYBB/FCER1G/FCGR1B/FCGR2A/IL12RB1/LGMN/LILRB5/LY86/MARCO/RNASE6/STAB1/TLR7/TREM2/VSIG4
64	AAGAB/ANKRD40/AP1G1/ARID1B/ARPC4/ATAD1/BCL10/BRAP/BRD4/C10orf46/C2orf18/C2orf68/C6orf62/CBX6/CDC42SE1/CHP/CNBP/CSNK1A1/CTNNB1/EIF2S1/FKBP9/FLCN/GLG1/GLT25D1/LETM1/LOC100505500/LYSMD1/MIER1/PAQR7/PDGFA/PGGT1B/PHF20/PPA1/PSMB4/PTEN/R3HDM2/RNF2/RQCD1/SAR1A/SENP5/SET/SKA2/SRSF6/STRN3/SUMF2/TMED4/TMEM33/TNRC6B/TRA2A/UBAP2/USP22/WDR43/ZC3H4	53	negative regulation of metabolic process	1.69e-05	16	CBX6/CHP/CTNNB1/FLCN/GLG1/MIER1/PDGFA/PGGT1B/PSMB4/PTEN/RNF2/RQCD1/SET/SRSF6/STRN3/TNRC6B
65	BAALC/C3orf32/CCDC160/COL11A1/CRABP1/DYRK1B/EN1/FAM27E3/FZD6/GALP/HOTAIR/HOXA1/HOXA2/HOXA3/HOXA4/HOXA5/HOXA6/HOXA7/HOXB2/HOXB3/HOXB4/HOXB5/HOXB6/HOXB7/HOXB8/HOXB9/HOXC10/HOXC11/HOXC13/HOXC4/HOXC5/HOXC6/HOXC8/HOXC9/IRS4/LOC100240734/LOC100506360/LOC285943/LOC400043/LOC404266/MGC16703/OLIG3/OPRK1/ROBO3/SKAP1/SKAP2/SLC25A32/SOST/TGFBI/TRPS1/TSHZ3	51	anterior/posterior pattern specification	8.13e-32	22	EN1/HOXA1/HOXA2/HOXA4/HOXA5/HOXA6/HOXA7/HOXB2/HOXB3/HOXB4/HOXB5/HOXB6/HOXB7/HOXB8/HOXB9/HOXC10/HOXC11/HOXC13/HOXC5/HOXC6/HOXC8/HOXC9
66	ABCF2/BCL6B/C14orf153/C16orf11/C2orf86/C8orf39/CEND1/CYP3A4/DPP9/FAM161B/FLJ33065/GPR1/GTF2H3/HSCB/LAT2/LOC100128510/LOC100133089/LOC100289333/LOC100289341/LOC220906/LOC285045/LOC650794/LOC654780/LOC729164/LOC90834/MADCAM1/METTL7A/MGC13053/MZT2B/NACAP1/NPFFR1/OR2C1/PCDH11Y/PDCD7/PDE6G/PLIN2/PODNL1/PTCD1/SH2B2/SLC35E4/STMN4/SUZ12P/TAOK1/TCF7/TIMELESS/TMBIM4/TMEM212/TMIGD2/XRCC2/ZFP41/ZNF486	51	regulation of embryonic cell shape	0.00371897	1	C2orf86
67	APOBEC3A/AQP9/ARFIP1/C19orf59/C5AR1/CALCOCO2/CASS4/CDC42EP2/CMTM2/CSF3R/CSTA/CXCR2/CYP4F2/DYSF/EIF4E3/EMR3/FCGR3B/FCN1/FFAR2/FFAR3/FPR1/FPR2/GCA/GPR109B/GPR27/GPR97/KCNJ15/LONRF2/LYZ/MGAM/MNDA/MXD1/NCF2/P2RY13/PLBD1/PROK2/PTAFR/S100A12/S100A8/S100A9/SELL/SEPX1/SHQ1/STEAP4/TNFRSF10C/TUB/VCAN/VNN1/VNN2/VNN3	50	inflammatory response	8.8e-08	12	C5AR1/CXCR2/FFAR2/FFAR3/FPR2/LYZ/PROK2/PTAFR/S100A12/S100A8/S100A9/VNN1
68	AEN/ANKRA2/ASCC3/BLOC1S2/C12orf5/C18orf56/C6orf138/C7orf10/CCNG1/CDKN1A/CHMP7/CMBL/CYFIP2/DCP1B/DDB2/FAS/FBXO22/FDXR/FKBP1B/FLJ41484/GADD45A/KIAA0247/LIG1/LOC100507197/LOC643401/LRDD/MDM2/PACSIN3/PHLDA3/POLH/PPM1D/RPS27L/RRM2B/SAC3D1/SESN1/SGCB/SPATA18/TMEM30A/TNFRSF10A/TNFRSF10B/TNFRSF10D/TP53I3/TP53INP1/TRIAP1/TRIM22/TRIM32/WDR7/WHAMM/XPC/ZMAT3	50	apoptotic signaling pathway	5.62e-09	13	AEN/BLOC1S2/CDKN1A/FAS/LRDD/PHLDA3/RPS27L/RRM2B/TNFRSF10A/TNFRSF10B/TP53INP1/TRIAP1/TRIM32
69	ALKBH6/ANO1/AP1M2/C19orf46/C1orf172/C1orf210/C6orf132/CDH1/CDS1/CGN/CLDN3/CLDN4/CLDN7/CNKSR1/CRB3/EHF/ELF3/ELMO3/EPCAM/ESRP1/ESRP2/FAM83B/FAM83F/FXYD3/GRHL2/IRF6/KIAA1161/KIAA1543/KRTCAP3/LAD1/LLGL2/MAL2/MARVELD2/MARVELD3/MYO5B/OVOL1/PKP3/PLEKHG6/PPAP2C/PRSS8/RAB17/RAB25/SCNN1A/SDCBP2/SH2D3A/SPINT1/ST14/TMC4/TMEM125/WBSCR27	50	cell-cell junction assembly	2.35e-06	5	CDH1/CRB3/MARVELD2/MARVELD3/PKP3
70	ASAM/BDNF-AS/BNC2/BOK/C15orf5/CALU/CCDC82/CD9/COL1A2/COL3A1/CTTNBP2NL/CYTH3/DDR2/DPYSL3/DTYMK/EBF2/EBF3/EGFEM1P/FAM135A/HDLBP/KIAA0754/LOC100129406/LOC100131541/LOC401134/LOC445341/MACF1/MAML2/MGC24103/MIR214/MOV10L1/MTG1/MTMR2/NAV2/PALM2/PAQR8/PARVA/PRDM6/PRRT2/PTK2/RBMS3/RP9P/RPL23AP32/RUNX1T1/SGK269/SLC26A6/SLC6A16/SLIT3/STK25/THAP4/UXS1	50	single-organism developmental process	8.11e-06	24	ASAM/BNC2/BOK/CD9/COL1A2/COL3A1/DDR2/DPYSL3/DTYMK/EBF2/EBF3/MOV10L1/MTMR2/NAV2/PALM2/PAQR8/PARVA/PRDM6/PTK2/RUNX1T1/SGK269/SLC26A6/SLIT3/STK25
71	ABCE1/ABHD10/ACAD9/ARFGEF2/ARMC10/BAZ1B/BTF3L4/C2orf44/C6orf211/C6orf97/CCNC/CDKN2AIPNL/CLDN16/COX15/EPB41L2/FAM178A/FIP1L1/LAPTM4B/LIN7C/MARS2/MED6/MOCS3/MRPL44/NAA50/NCBP1/NOP56/NSUN4/NUS1/NUS1P3/PARG/PDCD2/PDSS2/PPP4R2/PSMD12/RBAK/RCHY1/RFWD2/RMND1/RPE/RTN4IP1/SELT/SNIP1/SS18/TFAM/TMED2/TMEM167A/TUG1/WDR89/ZBTB6/ZNF2	50	RNA processing	0.000282607	8	FIP1L1/MOCS3/MRPL44/NCBP1/NOP56/NSUN4/PPP4R2/SNIP1
72	ADRA1D/ALPP/ANKRD33/BMP1/C9orf27/CA10/CCBP2/CCK/CRH/DKK3/ENDOU/EXPH5/FLJ13439/FLJ90680/GNGT1/GPR133/HES2/HOPX/KCTD4/KDELC2/KIF17/KIRREL3/KISS1/LGALS13/LGALS14/LHB/LOC100129935/LOC100288810/LOC283482/LOC388946/MTNR1B/NCRNA00284/NF2/OXTR/PLAC4/PSG1/PSG11/PSG2/PSG3/PSG4/PSG5/PSG6/PSG7/PSG9/SEMA3B/SH3GL1P2/SH3TC2/SLC2A11/TACC2/UCK2	50	female pregnancy	9.59e-15	12	CRH/ENDOU/OXTR/PSG1/PSG11/PSG2/PSG3/PSG4/PSG5/PSG6/PSG7/PSG9
73	BBOX1/BNC1/C1orf106/C1orf116/CDH3/CLCA2/COL17A1/DSC2/DSC3/DSG3/ENTPD2/EPPK1/FAM83A/FAT2/FCHO2/FGFBP1/GJB3/GJB5/GPR87/HR/IL20RB/ITGB6/KRT14/KRT15/KRT16/KRT17/KRT5/KRT6A/KRT6B/LAMB3/LAMC2/LOC642587/MMP28/MST1R/NTF4/PKP1/RHOV/RIPK4/S100A14/S100A16/S100A2/SDR16C5/SERPINB5/SFN/SOX15/TNS4/TRIM29/TSPAN1/VAV3	49	skin development	3.59e-13	14	BNC1/CDH3/COL17A1/GJB3/GJB5/KRT14/KRT15/KRT16/KRT17/KRT5/LAMB3/LAMC2/NTF4/SFN
74	ACMSD/ACOT6/ACSM2A/AGXT2/APOL5/AQP2/C14orf164/CLCNKB/CUBN/DAO/DMGDH/DPEP1/FCAMR/FLJ35220/FMO1/FMO4/FXYD4/GLYAT/HOMEZ/KCNJ1/KHK/LOC284578/LOC727944/MIOX/NAT8/OGDHL/PAH/SLC13A1/SLC17A1/SLC17A3/SLC22A12/SLC22A24/SLC22A6/SLC22A8/SLC23A3/SLC34A1/SLC3A1/SLC47A2/SLC5A10/SLC5A12/SLC5A2/SLC7A13/TMEM174/TMEM207/TMEM72/UGT3A1/UMOD	47	transmembrane transport	2.06e-11	19	AQP2/CLCNKB/FXYD4/KCNJ1/SLC13A1/SLC17A1/SLC17A3/SLC22A12/SLC22A24/SLC22A6/SLC22A8/SLC23A3/SLC34A1/SLC3A1/SLC47A2/SLC5A10/SLC5A12/SLC5A2/SLC7A13
75	ABCB7/ACADS/ACADVL/ACAT1/ANGPTL4/C3orf1/C4orf46/C6orf203/CHMP1B/CHMP2A/COASY/COQ5/COQ6/CPSF3/CPT1A/CPT2/DAP3/DECR1/DGKA/DLD/ECH1/ETFA/ETFB/ETFDH/FAM87A/HADHA/HADHB/HMGCS2/HSD17B4/HSDL2/IMPA2/MAML3/MLYCD/MMAA/MPPE1/MUT/NDUFA10/NDUFV1/PDK4/PDXDC1/PPID/PYROXD1/RRN3/SLC25A20/SLC25A34/ZNF18	46	fatty acid oxidation	1.14e-22	14	ACADS/ACADVL/CPT1A/CPT2/DECR1/ECH1/ETFDH/HADHA/HADHB/HSD17B4/MLYCD/MMAA/MUT/PDK4
76	DSG4/F2RL3/GPRC5D/HRH2/KRT25/KRT27/KRT32/KRT35/KRT38/KRT71/KRT74/KRT82/KRT83/KRT85/KRTAP1-3/KRTAP10-11/KRTAP11-1/KRTAP13-1/KRTAP17-1/KRTAP19-1/KRTAP19-3/KRTAP2-1/KRTAP2-4/KRTAP3-1/KRTAP3-2/KRTAP3-3/KRTAP4-11/KRTAP4-12/KRTAP4-2/KRTAP4-3/KRTAP4-4/KRTAP4-5/KRTAP4-6/KRTAP4-7/KRTAP4-8/KRTAP5-8/KRTAP7-1/KRTAP8-1/KRTAP9-3/KRTAP9-4/KRTAP9-8/KRTAP9-9/LY6G6D/LYG2/PRR9/TCHH	46	molting cycle	3.15e-13	8	DSG4/KRT25/KRT27/KRT71/KRT83/KRTAP4-3/KRTAP4-5/KRTAP4-8
77	ACSBG1/ACSM3/ADAM32/ALOX15B/AWAT1/B9D2/BPY2/C20orf3/CRAT/CYP4F8/DNAH8/ELOVL3/FA2H/FABP7/FAR2/FLRT1/GAL/GLDC/GUCY2D/HAO2/HEATR4/KRT79/LOC100131354/LOC100505593/LOC441204/LOC728690/MC5R/MOGAT1/MOGAT2/MUC1/OLAH/PDZK1/PECR/PLIN5/PM20D1/PNLDC1/PNPLA5/RWDD3/SEC14L4/SGK2/SLC25A18/SLC26A2/TMEM169/TMEM56/UBIAD1	45	fatty acid metabolic process	8.26e-11	11	ACSBG1/ACSM3/ALOX15B/CRAT/CYP4F8/ELOVL3/FA2H/HAO2/OLAH/PECR/PLIN5
78	ARF6/C14orf182/C3orf52/C5orf40/CCL1/CCR4/CCR8/CD40LG/CHRNA6/COLQ/EDARADD/FRMD4B/GALR2/IFNG/IL12RB2/IL13/IL17F/IL2/IL21/IL22/IL23R/IL26/IL3/IL4/IL5/IL9/KCNK1/LOC100132051/LOC100506171/LOC339751/LOC619207/LTA/NAA30/NSD1/PDILT/RORC/TNFRSF18/TNFRSF9/TNFSF14/TNFSF8/TPRG1/XCL1/ZBED2/ZBTB32	44	regulation of JAK-STAT cascade	4.81e-13	9	IFNG/IL13/IL2/IL21/IL23R/IL26/IL3/IL4/IL5
79	AHNAK/ANXA1/ANXA2P1/ANXA2P2/ANXA2P3/ANXA4/ANXA5/C10orf53/CAPG/CAPN2/CAST/CD44/CLIC1/CLN6/DDAH2/EMP3/FAM78B/FXYD5/IQGAP1/KIAA1949/LGALS1/MVP/NHEDC2/NRM/PLEC/PLP2/PRKCDBP/PTPLAD2/RASA2/S100A10/S100A13/S100A3/S100A4/S100A6/SH3BGRL3/SQRDL/TAGLN2/TIMP1/TMSB10/TRDMT1/TSPO/VDAC1/VIM/ZBTB38	44	negative regulation of interleukin-8 secretion	1.62e-05	2	ANXA1/ANXA4
80	ANKRD36BP2/CD27/CD38/CPNE5/DERL3/ELL2/FCRL5/IGJ/IGKV1-5/IGKV1D-8/IGKV3-20/IGKV4-1/IGL@/IGLC1/IGLL3P/IGLV1-40/IGLV2-23/IGLV3-19/IGLV4-3/IGLV4-60/ITM2C/KCNN3/KIAA0125/LAX1/LOC100131043/LOC100287547/LOC100287814/LOC100288701/MAST1/MEI1/MGC29506/NCRNA00163/NRIP1/PIGR/PNOC/POU2AF1/PTPRA/RASSF6/SLC22A14/TAS2R1/TNFRSF17/TXNDC11/UBE2J1/USP6NL	44	immune response-activating cell surface receptor signaling pathway	1.31e-07	7	CD38/FCRL5/IGKV1-5/IGKV3-20/IGKV4-1/IGLC1/LAX1
81	ACSM1/ALDH3B2/ANKRD30A/AQP5/ASRGL1/ATP13A5/ATP6V0A4/C9orf152/CFTR/CLDN10/CNTD1/CREB3L4/CYP4Z1/CYP4Z2P/DCD/DNTTIP1/EFCAB4B/ELF5/FOXA1/FOXI1/GALNT7/GPATCH1/GRIA2/KIAA1324/LOC100505614/LOC440335/MUCL1/OXGR1/PIP/PROM1/RHPN2/ROPN1/ROPN1B/SCGB1D1/SCGB1D2/SCGB2A1/SCGB2A2/SCGBL/SERHL2/SLC12A2/SNX21/STAC2/TMEM213/WFDC3	44	transepithelial chloride transport	4.3e-05	2	CFTR/SLC12A2
82	AGAP2/AIF1/ATP2B3/C17orf72/C1orf228/C5orf58/CCL13/CD300A/CD8B/CLEC7A/DCAKD/DEFB124/EMR2/FCGR1A/FLJ40852/FOLR2/GCNT4/IL17RE/IQSEC2/ITGAM/LOC100132207/LOC100132319/LOC100132345/LOC100288194/LOC100507540/LOC400965/LOC439914/LOC642620/MFNG/NHSL2/NXF3/P2RY1/PLXND1/RAB39/RNF175/RPS6KA4/SLC11A1/TAS2R4/TAS2R5/TBC1D8/TLR2/TNFSF13/TRD@	43	inflammatory response	1.95e-08	10	AIF1/CCL13/CLEC7A/EMR2/FCGR1A/IL17RE/ITGAM/RPS6KA4/SLC11A1/TLR2
83	ADSS/AGPAT6/ARPC1B/ARPC3/BRD1/BSDC1/C12orf32/C14orf21/C17orf85/C1orf216/C6orf47/CCDC101/CNOT6/DCAF7/DDOST/DDX6/ERP29/FAM134C/FASTK/FXR2/GANAB/GOSR1/KIAA0100/LOC148413/MAGOH/OAZ2/ORC2/PHF8/PMVK/RC3H2/RMND5A/SETD3/SNRNP35/SNW1/SRSF5/TAF1/TCEB3/TMEM44/UBE2K/WDR70/WDR83/ZFYVE21/ZNF720	43	RNA splicing	4.38e-05	6	FASTK/MAGOH/SNRNP35/SNW1/SRSF5/WDR83
84	ARL2/BEX5/C10orf35/C17orf51/CHCHD2/FAM104B/FAM165B/FRG1/GSPT2/HCG4/KIAA2022/KLF8/KLHDC1/LOC100506082/LOC642236/MAGED1/MAGEE1/MAGEH1/MYO15B/NAP1L2/NAP1L3/RNF103/RRAGB/SFXN3/SH3GL2/SOX11/TCEAL2/TMEM163/TRAK1/TSPYL2/UBQLN2/USP51/ZBTB10/ZMAT1/ZNF248/ZNF25/ZNF33A/ZNF37A/ZNF558/ZNF596/ZXDA/ZXDB	42	nucleic acid metabolic process	2.33e-05	20	FRG1/GSPT2/KIAA2022/KLF8/MAGED1/NAP1L2/NAP1L3/SOX11/TCEAL2/TRAK1/TSPYL2/ZBTB10/ZNF248/ZNF25/ZNF33A/ZNF37A/ZNF558/ZNF596/ZXDA/ZXDB
85	C17orf106/C2orf24/C2orf79/COPS4/COQ2/DIRC2/DNASE1/DSCR3/EIF4EBP2/FAF2/GSTZ1/GTF2IRD2/HELQ/HPSE/HSPBAP1/ISCA2/JAGN1/KAT2B/LANCL2/LIN54/LOC100129550/LOC100506676/LOC387723/MFSD11/MR1/MRPL50/MRPL54/MTA3/PHTF2/PK155/PLAC8/PLEKHA1/PRICKLE1/PTRH2/RSBN1L/TBC1D15/TMEM60/UBXN2B/UTP18/ZFYVE16/ZNF232/ZNF511	42	regulation of protein ADP-ribosylation	0.00384281	1	KAT2B
86	ABLIM2/ADAL/ART1/ASB11/ASB14/ASB15/ASB16/ATPBD4/C20orf26/C3orf65/CHRNB1/CHRND/CHRNG/CMYA5/CTNNA3/ENAM/FAM160A1/FGF12/FYCO1/KANK1/KCNJ11/LOC100129436/LOC100505774/LOC100506866/LOC151877/LOC284385/LOC642776/LPHN2/LUZP3P/NCRNA00120/NRAP/NT5C1A/OCR1/PCDHGB8P/PLEKHA5/PYGO1/SLC2A4/SMYD1/TACR2/TBX20/TNNT2/VN1R1	42	muscle system process	1.25e-06	7	CHRNB1/CHRND/CHRNG/CMYA5/TACR2/TBX20/TNNT2
87	B4GALNT4/BTBD17/C1orf187/CLDN6/COMMD7/DLGAP3/DLL3/DNMT3B/DPPA4/EMID2/ESRG/FOXH1/FXYD7/GAL3ST3/GPR32/GPR50/GRIK5/IGDCC3/ITGB1BP3/L1TD1/LIN28A/LRRC4B/MBD2/NANOG/OTX1/POU5F1B/POU5F1P3/POU5F1P4/PSORS1C3/RTN4RL2/SALL4/SLC7A3/SMPDL3B/SOX21/TERT/USP44/VRTN/ZBTB8B/ZCCHC12/ZIC5/ZSCAN10	41	negative regulation of cell differentiation	0.0010842	6	C1orf187/DLL3/ITGB1BP3/LIN28A/NANOG/SALL4
88	ALPL/APBB2/BAZ2B/BMX/BTNL8/C12orf55/C17orf76/C1orf110/C1orf183/C21orf94/CEACAM4/CXCR1/DPEP3/EPAG/FBXL13/HCG27/HPCAL4/LIN7A/LOC100289061/LOC100507194/LOC254896/LOC283547/LOC643072/LOC646324/LRRC4/MAPK14/NECAB2/NFE4/NNAT/NSUN7/PRDM5/REM2/RP1/RPGRIP1/SIGLEC5/SLC26A8/TECPR2/XKR8/XPO6/ZDHHC18/ZDHHC19	41	eye photoreceptor cell development	0.00120454	2	RP1/RPGRIP1
89	AFF2/AGTR2/B4GALNT3/C2orf82/CADM2/CAPN6/CHADL/CHRDL2/CLEC18A/COL11A2/COL2A1/COL9A1/COL9A2/COL9A3/EPYC/EXTL1/FGFR4/FOXA3/FZD9/ITIH5L/LCTL/LECT1/LOC146336/LOC286370/LPAR4/MATN1/MATN3/MATN4/MIA/NCRNA00285/S100A1/SOX8/TCFL5/THEG/TRPV4/UCMA/WSCD2/WWP2/ZCCHC5/ZNF385C	40	extracellular matrix organization	2.12e-08	9	COL11A2/COL2A1/COL9A1/COL9A2/COL9A3/FGFR4/MATN1/MATN3/MATN4
90	C16orf57/C6orf81/CCL17/CCL22/CCR6/CD1A/CD1B/CD1C/CD1D/CD1E/CD207/CD226/CD40/CD86/CLEC4F/CTNNBIP1/ENHO/FAM109A/FCGBP/GFRA2/HLA-DPB2/HLA-DQB1/HLA-DQB2/IL22RA2/LAMP3/LOC284998/MARCH1/MRAS/NDRG2/PKIB/PLEK2/PLXNA4/PPM1N/PRMT8/RNF7/RTN2/SMPDL3A/TACSTD2/VASP/VIPR2	40	antigen processing and presentation	1.07e-09	9	CD1A/CD1B/CD1C/CD1D/CD1E/CD207/HLA-DQB1/HLA-DQB2/MARCH1
91	AQPEP/BCAR4/CCNE1/CGA/CLDN19/CSH1/CSH2/CSHL1/CYP19A1/ERVFRDE1/ERVWE1/FLJ11292/FN1/FSTL3/GCM1/GH1/GH2/GPR172B/GYLTL1B/HSD3B1/HTRA4/INSL4/ISM2/LAIR2/LGSN/MAGEA8/MRGPRX1/NOTUM/PAGE4/PAPPA2/PDE6H/PIPOX/SLC13A3/SLC13A4/SLC22A11/SLC6A2/TAC3/VGLL1/XAGE3/XCR1	40	syncytium formation	5.33e-05	3	ERVFRDE1/ERVWE1/GCM1
92	APEX1/C11orf48/C12orf57/C17orf48/C19orf48/C4orf14/C6orf48/C7orf40/CCM2/CCNB1IP1/CDKN2AIP/CIRBP/DUSP12/EIF2A/HNRNPA1/IGBP1/IMPDH2/LETMD1/LOC100499177/METTL12/NCRNA00219/NCRNA00275/NOB1/OSGEP/OXA1L/PRMT5/RABGGTB/RPL22L1/SNHG1/SNHG11/SNHG12/SNHG3/SNHG5/SNHG6/SNHG8/SNORD104/ZC3H8/ZNF277/ZNF581/ZNHIT3	40	ribonucleoprotein complex biogenesis	0.000641398	4	C4orf14/CIRBP/EIF2A/PRMT5
93	ABI1/BTF3/C10orf31/C17orf57/C6orf146/CCDC65/DCTN2/DNAJB7/EGOT/FAM49B/FKSG29/FLJ39061/GAFA3/IL5RA/LOC100127974/LOC100129112/LOC100130642/LOC100294362/LOC100507164/LOC100507390/LOC285463/LRFN1/MED12/MGC15705/MYCN/OCLM/OR2L1P/OR2L2/OR4C1P/PDXDC2/PPP4R1/PRDM8/PRO1768/PUM2/SNORA71A/SPN/ST7OT2/ST7OT4/TBC1D9B/ZC3H15	40	inflammatory response to antigenic stimulus	0.000587149	2	IL5RA/SPN
94	ABCB4/ABHD12B/ADAM20/ANKFN1/ARHGAP44/C14orf56/DCLRE1C/DEPDC4/DRD5/E2F6/FLJ16734/GLYATL1/LOC100129069/LOC100287951/LOC100288745/LOC100289070/LOC145663/LOC148824/LOC150577/LOC283194/LOC400756/LOC401497/LOC641515/LOC643529/LRRC69/OR2B3/OR2C3/OXR1/P4HA1/POM121L8P/RACGAP1P/RPA4/RPS9/SCN11A/UNC5D/VWA3B/WWC2/YSK4	38	negative regulation of NAD(P)H oxidase activity	0.00235615	1	DRD5
95	ACTR5/ANKRD30BP2/ATG9A/BASP1/BPHL/CCDC50/CDC23/CLIC4/DFNB31/DNAJB2/DSE/FAM134A/FHOD3/GALE/H2AFX/MLLT11/NHEJ1/NIPSNAP1/NONO/PFKM/RAB31/RNF5/SSNA1/TBCB/TET1/TUBA1A/TUBA1C/TUBA3C/TUBA3D/TUBA4A/TUBA4B/TUBB/TUBB2A/TUBB2B/TUBB2C/TUBB3/TUBB6/TUBG1	38	'de novo' posttranslational protein folding	3.14e-18	10	TBCB/TUBA1A/TUBA1C/TUBA3D/TUBA4A/TUBB2A/TUBB2B/TUBB2C/TUBB3/TUBB6
96	ACVR2A/ALX3/BMP5/CCDC89/CPD/ENPP1/EPHB2/FAM162B/FAM19A2/FIBCD1/FOXF2/FOXL1/GRIA1/HMGCLL1/HSPB3/ISL2/KCNK3/LIMCH1/LOC255480/LRBA/MAB21L1/MAB21L2/NBEA/NTF3/PRKG2/SHOX2/SHROOM3/SIM1/SPHKAP/SSTR1/TBX3/TBX4/TBX5/TMEM170B/TMTC2/TRIM55/ZC3H12B	37	embryonic morphogenesis	3.86e-08	10	ACVR2A/ALX3/EPHB2/FOXF2/MAB21L2/SHOX2/SHROOM3/TBX3/TBX4/TBX5
97	AANAT/C11orf36/C2orf85/C9orf148/CCNB3/CECR3/CLOCK/DRP2/FTHL17/GINS3/GJA8/H2BFM/HMCN2/HRH3/KCNN1/LOC100128198/LOC100128830/LOC100129268/LOC283856/LOC338817/LOC401463/LOC642924/LPIN3/MAGEB6/MAP3K10/MORN3/MOS/MYH16/NDRG4/OPTC/RDH13/TAL1/TMEM104/TMEM105/TPSAB1/VN1R4/VWA5B1	37	negative regulation of gamma-aminobutyric acid secretion	0.002604	1	HRH3
98	ACADM/ATP5B/ATP5G3/CCDC127/CCDC23/CEP72/CLK4/CS/CYC1/FLJ44896/FNBP4/LOC100507153/LOC389765/LOC440993/MDH1/MUC20/NDUFA9/NDUFS3/NPTX2/PARS2/PDCD6/PECI/RAB40C/SDHA/SDHAP1/SDHAP2/SDHB/SLC25A5/SUCLG1/TRIM73/TTC4/UQCRC1/UQCRC2/UQCRFS1/ZFYVE27/ZNF691/ZNF767	37	cellular respiration	2.8e-18	12	ATP5B/CS/CYC1/MDH1/NDUFA9/NDUFS3/SDHA/SDHB/SUCLG1/UQCRC1/UQCRC2/UQCRFS1
99	ABCA17P/APC2/C16orf73/C19orf57/DENND3/FAM38B/FLJ43944/GCK/GPR19/HCRTR1/HPDL/LOC375196/LOC643988/MANEAL/MAP7D2/MUTYH/NEFH/OR3A2/PLEKHG4/PSTK/RDM1/RFPL1S/RIBC2/RNF212/STAG3/SYCE2/SYCP2/SYNGR3/TCAM1P/TCF24/TDRD9/TFR2/TOE1/ZCWPW1/ZFR2/ZNF785	36	synapsis	2.65e-09	5	C16orf73/RNF212/STAG3/SYCE2/SYCP2
100	APOB48R/ARL11/CD300LF/CFP/CLEC4A/DOK3/FMNL1/HCK/HEATR7B2/HK3/IL2RG/ITGAX/KCNE3/LILRA1/LILRA2/LILRA3/LILRA5/LILRB1/LILRB2/LILRB3/LILRB4/LOC283045/LRRK2/LSP1/NFAM1/NLRC4/OSCAR/PILRA/PRAM1/PTK2B/SIGLEC10/SIGLEC9/SLC7A7/SPI1/TLR8/ZNF385A	36	immune system process	4.23e-13	23	ARL11/CD300LF/CFP/CLEC4A/HCK/IL2RG/ITGAX/LILRA1/LILRA2/LILRA3/LILRA5/LILRB1/LILRB2/LILRB3/LILRB4/NFAM1/NLRC4/PRAM1/PTK2B/SLC7A7/SPI1/TLR8/ZNF385A
101	ADAMDEC1/AMICA1/ASGR2/ATF5/ATOX1/B3GALT2/C12orf67/C1orf145/C21orf59/C5orf20/CCR2/CLEC10A/CMKLR1/COL23A1/DKFZp686O1327/DYRK3/FAM105A/FLT3/FZD2/GPR68/HDAC3/HOMER3/HTR1B/IL4I1/LGALS2/MYCL1/P2RY6/PPIE/RGL1/SERPINF1/SLAMF8/SMARCD3/SULF2/TIFAB/TRIT1/WDR77	36	monocyte extravasation	8.72e-06	2	AMICA1/CCR2
102	ADARB2/AGXT2L1/BCAS1/C21orf130/C21orf131/C21orf37/CARNS1/CNDP1/CNP/DKFZp451B082/ERMN/GFAP/GPR62/KCNJ9/KIF6/KLHL32/LOC100128079/LOC100130894/LOC100506725/LOC150622/LOC283999/LOC729658/MOBP/MOG/NTSR2/OPALIN/PAIP2B/PAQR6/PEX5L/PRR18/PRRT1/PSD2/SLC24A2/SLC5A11/SLCO1A2/SRCIN1	36	long-term synaptic potentiation	0.000884393	2	GFAP/SLC24A2
103	ARIH2/ATF7/ATF7IP2/BRAF/BTG1/C2orf3/CARD8/CDC42/CDK12/CUL1/EIF4G3/EP400NL/H3F3B/LOC100287628/LOC100505729/LOC100506935/LOC729013/MAX/MCPH1/MDFIC/PCIF1/RAD23B/SENP6/SEPT11/SON/SUV420H1/TAF5L/TAF9/TLN1/TMEM68/TPP2/TTC28-AS/TTC32/UNK/VTI1A/WIBG	36	regulation of macromolecule metabolic process	7.92e-05	19	ATF7/ATF7IP2/BRAF/BTG1/C2orf3/CARD8/CDC42/CDK12/CUL1/EIF4G3/MAX/MDFIC/RAD23B/SON/SUV420H1/TAF5L/TAF9/TLN1/WIBG
104	ACY1/ARHGAP30/C19orf68/C1orf65/C2CD4C/C9orf44/CNGB1/CORT/DMPK/GLP1R/GPR162/GPR37L1/GTPBP5/IQCC/JSRP1/KCNT1/KCTD17/LOC100303728/LOC100506470/LOC100507630/LOC151300/LOC286359/MGC34796/NPBWR1/OR2H2/PBX2/POU3F1/POU4F3/PSPN/PYROXD2/SLC16A11/SPR/TRO/TTC39A/ZNF467/ZNF552	36	multicellular organismal movement	3.28e-05	3	DMPK/JSRP1/SPR
105	ARRDC2/BAHD1/C1orf51/CCND3/CDC25B/CRY2/FAM46B/FAM76A/FKBP5/FOXJ2/GTF3A/HLF/IP6K3/IRS2/KIAA1737/KLF9/LRRFIP2/MAOA/NEURL1B/NR1D2/PER1/PER2/PER3/PIK3R1/PLD6/SLC19A2/SLC25A25/SMAP2/TEF/TFEB/TOB1/TRIM2/TRNP1/WEE1/ZBTB16/ZNF189	36	rhythmic process	2.22e-09	9	C1orf51/CRY2/HLF/KIAA1737/NR1D2/PER1/PER2/PER3/TEF
106	ACTL6A/APITD1/ARPP19/C1GALT1/C3orf34/C9orf40/C9orf41/CCNI/DDX18/DIP2B/EHMT2/ESYT2/GIGYF2/GLCCI1/HES4/HMG20A/IL27RA/KDM5A/LOC646214/LOC729852/LPCAT4/MIOS/NCBP2/NOP10/ORAI3/PAK2/PCYT1A/PIGX/POLG/PSEN1/RNF168/SLC12A6/TMEM209/TSG101/ZC3H6	35	DNA recombination	0.00053867	4	ACTL6A/APITD1/IL27RA/RNF168
107	AKT3/ANKLE2/API5/ASNSD1/ATL3/BICD2/C14orf101/C7orf58/CLPB/CNOT10/CTTNBP2/DEPDC7/FAM105B/GUCA1B/KLHL36/LAMB2P1/LIG3/LOC100128416/MRPS10/NCRNA00294/NIN/PAFAH1B2/PHAX/PRDM2/SFT2D2/SPAST/SPCS3/ST7/STRN/TBX19/TCP11L1/UBOX5/ZNF174/ZNF238/ZNF557	35	microtubule anchoring at microtubule organizing center	4.35e-05	2	BICD2/NIN
108	ALDH16A1/ANAPC11/ASPSCR1/BCL2L12/BCL7C/C19orf6/C21orf56/C9orf142/CC2D1A/CCDC12/CDC37/DPH2/DTX2/EHBP1L1/FAM38A/GNB2/GPS1/KATNB1/LOC339352/MAP2K2/MLST8/MPDU1/MPV17L2/MRPL38/NBEAL2/NLRP1/PTGES2/RFNG/RNF126/RNF126P1/RPS6KB2/TSSC4/UBE2M/UBE2S/ZNF688	35	epidermal growth factor receptor signaling pathway	0.000547578	4	MAP2K2/MLST8/RNF126/RPS6KB2
109	C16orf93/C17orf68/C22orf25/C22orf40/CA5BP/CRAMP1L/CUTA/DHX34/DKFZP434F142/DOM3Z/EZH1/FLJ45340/FLJ45445/KIAA0467/KIAA1908/LOC441124/LOC644794/NCRNA00174/NLRP6/PHOSPHO1/PILRB/PLA2G6/PRR24/PTN/RANGRF/RBM5/RBM6/SLC25A35/SNRPC/TPSG1/TRIM66/TRMU/USP54/ZC3H18/ZNF213	35	spliceosomal complex assembly	0.00141352	2	RBM5/SNRPC
110	AIDA/ALS2CR4/BMP2K/BRMS1L/CAB39L/CHCHD4/COL24A1/CREB5/ESD/FNDC3A/GAPDHP62/IFFO1/INPP4A/ITM2B/LOC100129597/LOC100131993/LPAR6/MARCKS/MED4/MFAP3/NUDT15/PAQR3/PBRM1/PI4K2A/POP7/PSENEN/RB1/RCBTB2/SETDB2/SLC30A6/SUCLA2/SYNJ1/TLR1/UTP14C/WDFY2	35	phosphatidylinositol biosynthetic process	0.000739633	3	INPP4A/PI4K2A/SYNJ1
111	BTC/C17orf66/CCDC6/CCL5/CH25H/CHEK2/DNAJB5/ETV3/EXT1/HARS/HIAT1/HIP1R/HRASLS2/IFNB1/IL27/IL28A/IL29/KRT81/LMO2/LOC100506462/LOC100507307/NEDD1/NEURL3/PHACTR4/PLEKHA4/PMAIP1/RCOR1/RGAG1/RHEBL1/SRPK2/TRIM26/TTC28/UBN2/ZC3HAV1	34	response to virus	8.1e-07	7	CCL5/IFNB1/IL27/IL28A/IL29/PMAIP1/ZC3HAV1
112	ABL1/BTN1A1/C17orf37/C2orf70/CACNG6/CASC3/CRISPLD1/CSN1S1/CSN1S2AP/CSN2/CSN3/DOK7/ERBB2/FGF10/FLJ33534/GRB7/HS6ST2/KIF1A/KLHDC7A/LALBA/MED24/MRPL45/MSL1/NDUFS2/NMUR2/ORMDL3/PGAP3/PIP4K2B/PLXNB1/PSMD3/RING1/RNF183/STARD3/TMEM99	34	secretion by tissue	0.000232914	3	CSN2/CSN3/FGF10
113	ATOH7/BHMT/CLRN1/CPAMD8/CRB1/CRYAA/CRYBA1/CRYBA2/CRYBA4/CRYBB1/CRYBB2/CRYBB3/CRYGA/CRYGB/CRYGC/CRYGD/DAPL1/FGF19/FOXE3/FOXN4/GABRA3/ISLR2/LIM2/LOC283731/LOC91948/MIP/POU4F2/POU6F2/PRPH/RAX/RIT2/SIX6/VAX2/VSX1	34	visual perception	9.44e-25	17	CLRN1/CRYAA/CRYBA1/CRYBA4/CRYBB1/CRYBB2/CRYBB3/CRYGA/CRYGB/CRYGC/CRYGD/MIP/POU6F2/RAX/SIX6/VAX2/VSX1
114	ANKRD26/APOOL/ARL16/ASTE1/C10orf119/C1orf59/CBR1/CCDC91/CLDN11/CLINT1/COMT/DNAJC15/DYNLT3/ECHDC3/EHHADH/HCCS/INPP5F/IRAK1BP1/IRAK4/LOC100288413/LOC253039/MEIS3P1/MNS1/NCRNA00116/OXCT1/PHF19/PSMD5/PSMG3/PUS7L/SLMO2/THUMPD3/TMEM168/TUSC1/ZNF394	34	cellular ketone metabolic process	4e-05	5	ANKRD26/CBR1/COMT/OXCT1/PSMD5
115	ABI3BP/ADRA2A/AOX1/C7/CCBE1/CCDC80/CD200R1/CHRDL1/CILP/DCLK1/EPDR1/FAP/FBLN2/FBN1/FNDC1/GPN3/GTPBP8/ISLR/ITGA11/LCA5/LOC100506621/LOX/MFAP5/MXRA5/PCOLCE2/PCSK5/PRR16/PTGIS/SFRP2/SFRP4/SORBS2/SPON1/THY1/VGLL3	34	extracellular matrix organization	2.89e-08	9	ABI3BP/CCDC80/FAP/FBLN2/FBN1/ITGA11/LOX/MFAP5/SFRP2
116	ARHGEF10/C14orf82/C5orf13/C6orf155/C9orf3/DLG5/DMD/EPB41L4B/EPB41L5/FOXK2/FRMD6/GRAMD3/GREB1L/LAMA4/LOC100507098/LOC285419/LOC644192/LOC728061/LOC728264/MGP/MIR30C2/MYOF/NAA40/PALLD/PCSK6/PPFIBP1/PSMG4/PTPRF/RGS7BP/SLC22A23/TANC1/TIE1/USP31/WWC1	34	apical constriction	1.17e-05	2	EPB41L5/FRMD6
117	C3orf18/C3orf59/CCND2/CISH/CRADD/ERCC1/ETS2/FOXO1/HEMK1/IFRD2/IKZF4/IL2RA/KIAA0040/LOC100132987/LOC100507286/LOC144481/LPIN2/LZTR1/MAPKAPK3/MRPL42/NDFIP2/ODZ4/PDE11A/PIM1/PSMG1/RIMS1/SOCS1/SOCS2/STAMBPL1/SUOX/TNFSF12/TNFSF15/YES1	33	JAK-STAT cascade involved in growth hormone signaling pathway	6.46e-06	3	CISH/SOCS1/SOCS2
118	ATR/C2orf69/C5orf22/CD46/CUL5/DNAJC13/DPF2/DROSHA/FASTKD3/FUBP3/GOLPH3/GTF2E1/KIAA0947/KIAA1586/MED10/METTL13/MRPS30/MTIF2/MTMR12/MTRR/NSUN2/PAIP1/PAPD7/PITPNB/PPIP5K2/PSME4/RICTOR/SRD5A1/USP42/VAMP4/ZDHHC17/ZNF451/ZNF622	33	positive regulation of TOR signaling	0.000395376	2	GOLPH3/RICTOR
119	ANKRD31/C11orf44/C15orf32/C17orf101/CASZ1/CCDC157/CHERP/GIPR/GOT1L1/GRM6/HCG9/LOC100131941/LOC100288447/LOC150197/LOC283403/LOC401324/LOC440602/LOC643623/LOC643923/LOC84931/LRRC45/LRRN4/MGC34800/NCRNA00161/NPB/OR51B6/OR6B1/TAS1R2/TAS2R40/TAS2R41/TRIM38/WNT6/ZNF837	33	G-protein coupled receptor signaling pathway	7.35e-06	8	GIPR/GRM6/NPB/OR51B6/OR6B1/TAS1R2/TAS2R40/TAS2R41
120	ACOT9/AGPAT3/ALAS1/APOO/ATP5L/ATP6V0C/CSTB/ERN2/FADS3/FTH1/FTH1P5/FTL/KIF19/KLHL15/LOC100302650/LOC399900/MFSD10/MGAT4B/OAZ1/PDXK/POLA1/PPDPF/RRP1/RRP1B/SAT1/SCN8A/SLC39A13/TFRC/UBAP2L/UBC/WDR12/YBX1	32	cellular transition metal ion homeostasis	6.44e-07	5	ATP6V0C/FTH1/FTL/SLC39A13/TFRC
121	AQP8/CELA2A/CELA2B/CELA3A/CELA3B/CELP/CLPS/CPA1/CPA2/CPA5/CPB1/CTRB2/CTRC/CTRL/CUZD1/GP2/IL22RA1/KIRREL2/KLK1/PLA2G1B/PNLIP/PNLIPRP1/PNLIPRP2/PRSS1/PRSS3/RBPJL/REG3A/REG3G/SERPINI2/SYCN/TEX11/TMEM45B	32	digestion	1.78e-12	9	CELA3A/CLPS/CTRB2/CTRL/PLA2G1B/PNLIP/PNLIPRP2/PRSS1/PRSS3
122	ACY3/ARPP21/BAHCC1/BAI2/BEST3/C18orf1/CMTM7/CMTM8/DNTT/DUSP26/FLJ38379/GAB1/GPD1L/HMHB1/IGHV5-78/IGLL1/IRS1/LOC100128590/LOC100130458/LOC100288685/LOC100289465/LOC100506851/LOC730495/P4HA2/RAG1/RAG2/SH2D4B/SLC8A1/TCL6/UMODL1/VPREB1/ZNF618	32	pre-B cell allelic exclusion	4.38e-06	2	RAG1/RAG2
123	ADRB2/APOL4/C22orf45/C2orf46/CA13/CARD16/EHD1/FLJ36644/FSD1L/GALNT5/GPATCH8/GPR110/IKZF2/IL12B/IL1F9/ITGB8/KCNJ2/KLHL13/LOC100134361/LOC100506098/LOC100506130/LOC440896/LOC731424/LRRC2/MACC1/NCRNA00158/NOV/TCF20/TWISTNB/UBLCP1/ZNF35	31	desensitization of G-protein coupled receptor protein signaling pathway by arrestin	0.002604	1	ADRB2
124	CARD10/CGNL1/CHSY3/CPE/ELFN1/EPHA5/FLJ30403/FRMPD4/GABARAPL3/GPR85/GRIK2/IL1RAPL1/INSR/KCTD16/LOC100144602/LOC100507063/LPPR4/LRRTM4/MAD1L1/MCF2/NCAM2/NGF/OR10A3/PROX2/PRPS2/SCN3A/SCN9A/SLC39A8/TRPC6/VASH2/ZNF221	31	synapse organization	9.11e-06	5	ELFN1/EPHA5/FRMPD4/IL1RAPL1/LRRTM4
125	AHI1/ASXL2/ATP5O/ATXN7/C11orf67/C21orf82/C5orf62/CMTM6/CYB5B/DHX33/DNAJB6/LOC100288939/LOC100506922/MAP3K2/MDM4/MICALL1/MKLN1/MRPS24/MRPS6/NFAT5/NR3C1/OSBPL3/OSBPL8/PMEPA1/PROC/RNASEH1/RSF1/SBNO1/SLC5A3/SUZ12/ZBTB44	31	positive regulation of transcription, DNA-templated	7.13e-05	9	AHI1/ASXL2/ATXN7/C11orf67/DHX33/MAP3K2/NFAT5/NR3C1/RSF1
126	ANKRD54/C11orf74/C14orf179/C14orf45/C14orf79/C6orf225/C9orf9/CBY1/CCDC104/CETN2/DHX57/DNAL1/DNAL4/DPCD/DYNC2LI1/FBXW9/GEMIN6/HEATR2/IFT74/IFT81/KIAA0753/LOC100130987/MORN2/MYCBP/OSCP1/POLD2/RABL5/SPA17/SRP54/STK36/WDR34	31	cilium organization	3.35e-10	7	C14orf179/C14orf45/CBY1/DYNC2LI1/IFT74/IFT81/STK36
127	AP1S2/AP4S1/ARSD/C1D/CCNH/CTPS2/EFCAB2/EIF1AX/EIF2S3/FAM116B/GEMIN8/HDHD1/INE1/LOC100506502/LOC100506661/MBTPS2/MRPL10/PNPLA4/RAB9A/RBBP7/SGPP1/SMC1A/STS/SYAP1/TRAPPC2/TSIX/TXLNG/XIST/ZFX/ZRSR2	30	nitrogen compound metabolic process	0.000525875	18	ARSD/C1D/CCNH/CTPS2/EIF2S3/FAM116B/GEMIN8/HDHD1/MBTPS2/RAB9A/RBBP7/SGPP1/SMC1A/STS/TRAPPC2/TXLNG/ZFX/ZRSR2
128	ANKRD33B/C10orf136/C1orf133/CDON/CEP63/DLC1/EFHD1/EFTUD1/EIF3F/FAM176A/HERC4/HHAT/HMCN1/LOC100288911/LOC100505592/LOC152742/MARCH4/MORN4/MYPN/NSAP11/RCOR3/ROR1/SERTAD4/SFTA1P/SPATA12/SYT14/TFAP2C/TRIB2/TSPAN2/ZNF385D	30	microglia differentiation	0.00223221	1	TSPAN2
129	ACOT8/ARL6IP4/C16orf13/C16orf42/C19orf60/C6orf108/COMTD1/CPNE1/DDX27/DNLZ/FAM108A1/FBXL15/FBXW5/GADD45GIP1/LSM7/MRPL34/MRPS12/NDUFB10/PGLS/PTRH1/RABAC1/SCAND1/SIVA1/SPRYD4/TMEM141/TMEM160/TMEM93/TRAPPC5/WDR18/ZSWIM3	30	SCF-dependent proteasomal ubiquitin-dependent protein catabolic process	0.000268495	2	FBXL15/FBXW5
130	ABCA13/ARSF/ATP12A/C10orf81/C10orf99/C20orf114/CAPN13/COL6A5/COL6A6/DEFB4A/FUT2/GDA/IGFL1/IL20/LY6D/MSMB/MUC4/PDZK1IP1/PI3/PLA2G4D/PLUNC/S100A7/S100A7A/SERPINB3/SERPINB4/SERPINB7/SLC6A14/SOX2/TMPRSS4/VILL	30	regulation of endopeptidase activity	0.000171929	5	PI3/SERPINB3/SERPINB4/SERPINB7/SOX2
131	AMBP/APOC1/APOC2/APOC3/APOE/APOH/ARG1/C14orf1/EPO/FABP1/FAM186A/FBXO2/FGA/FGF21/HHLA2/KIAA1755/LOC100506446/LOC553137/LOC643714/MEOX2/MUC17/OR2J3/PAQR9/SEPP1/TAAR3/TAT/TMEM92/TRAPPC4/UGT2B15	29	very-low-density lipoprotein particle clearance	3.9e-11	4	APOC1/APOC2/APOC3/APOE
132	ANKRD12/ATRX/BDP1/C10orf78/CCDC55/DNAJB14/EEA1/EIF5B/ESCO1/FAM63A/FAM98A/GCC2/GSTO1/KIAA1033/KIF5B/KTN1/MED7/OBFC1/PHIP/RIF1/ROCK1/SLK/SLU7/SMCHD1/SRSF2IP/TMEM161B/TMOD3/WAPAL/ZC3H13	29	regulation of DNA replication	2.17005e-05	4	ATRX/ESCO1/OBFC1/WAPAL
133	AACSP1/C1orf125/C1orf99/C2orf14/C6orf204/CCDC144A/CTDSP1/FAAH/FAM71F1/FLJ40434/FSIP2/LOC100216479/LOC100505946/LOC100507263/LOC285103/LOC285500/LOC339260/LOC339975/LOC349160/LOC440173/LOC440905/NOX4/POTED/POTEM/PTPN18/RSPH6A/TXNDC3/WDR72/ZFP42	29	regulation of genetic imprinting	0.00130233	1	ZFP42
134	ABCD3/AGL/BMI1/C1orf58/C5orf24/CEP76/COMMD3/DNAJC1/FAM35A/FBXO18/FOXN2/IFT20/KLRAQ1/LOC100499489/MBNL2/NLK/PIGY/PNMA1/POLDIP2/PSMC6/PSMG2/RAP2A/RYBP/TCF12/TNFAIP1/TNRC18/WWP1/ZFR/ZMYND11	29	protein ubiquitination	0.00143728	5	BMI1/PSMC6/RYBP/TNFAIP1/WWP1
135	ASB6/ATOH8/C19orf73/C5orf42/FGFR3/FLJ39609/FZD1/HCN2/HEY1/ID1/ID2/ID2B/ID3/ID4/KIF7/LIN7B/LOC100507186/LOC284950/NEO1/PLEKHA6/PPFIA3/PRRX2/RHBG/RPS26/SAMD11/SMAD7/SMAD9/SPIN1/TRPM4	29	ventricular septum morphogenesis	5.21e-08	4	FZD1/HEY1/ID2/SMAD7
136	AASS/ABAT/ACADSB/ALDH6A1/BCAT2/BCKDHB/BRP44L/DCAF11/DCXR/DHTKD1/ECHS1/GCAT/GCDH/HIBADH/HMGCL/IKZF5/KLF15/MCCC1/MTHFD1/NUDT16L1/PELI3/PHYH/POLR2D/PXMP2/RAD9A/SFT2D1/SUCLG2/TRAP1/UNC50	29	organic acid catabolic process	1.29e-17	13	AASS/ABAT/ACADSB/ALDH6A1/BCAT2/BCKDHB/ECHS1/GCAT/GCDH/HIBADH/HMGCL/MCCC1/PHYH
137	C14orf48/CXorf59/DDX53/EPAS1/FLJ37543/FMO6P/GOLGA6A/LOC100101938/LOC100128554/LOC100132661/LOC100134713/LOC100288679/LOC100505600/LOC100506226/LOC100506767/LOC100507454/LOC146513/LOC148145/LOC253573/LOC282980/LOC285501/LOC643659/LOC644613/LOC728099/MGC5590/RAD21L1/SCAND2/TMCO5B/TRGV5	29	linear element assembly	0.000496263	1	RAD21L1
138	ABR/C21orf2/C21orf33/CCDC61/COL18A1/FBXL16/GBA2/ICOSLG/LAMA5/LOC100288617/LOC642852/LOC90784/NKIRAS2/PFKL/PITPNA/PWP2/RGP1/RILP/SDS/SDSL/SECISBP2/SF3B3/SLC16A9/SLC43A2/TLR6/TOR2A/TRAPPC10/TREM1/ZBTB22	29	neutrophil mediated immunity	0.000483839	2	ABR/TREM1
139	ABCA7/ACAP1/AGFG2/ARHGAP4/ARHGAP9/ARHGEF1/C20orf112/CCDC88B/CORO7/DEF6/DENND1C/FCHO1/HMHA1/JAK3/JUP/KIF21B/LOC100131096/LOC729683/MAP4K1/PSD4/PTP4A3/RASAL3/RNPEPL1/S1PR4/SYNGR2/SYTL1/TBC1D10C/TMC6/TMC8	29	regulation of purine nucleotide catabolic process	9.81e-11	11	ABCA7/ACAP1/AGFG2/ARHGAP4/ARHGAP9/ARHGEF1/DENND1C/HMHA1/PSD4/RASAL3/TBC1D10C
140	ALPPL2/C2orf51/CCNA1/DNAH17/DNMT3L/FAM151A/FAM90A1/KHDC1L/KLF17/LOC143506/LPAL2/MBD3L2/PDE6C/PRAMEF10/PRAMEF11/PRAMEF12/RFPL1/RFPL2/RFPL3/SPRYD5/SUN3/TCEB3B/TCEB3C/TRIM48/USP29/ZNF280A/ZNF705G/ZSCAN4	28	negative regulation of retinoic acid receptor signaling pathway	3.5e-06	3	PRAMEF10/PRAMEF11/PRAMEF12
141	ACTR3/ALG10/ANAPC7/DPY19L4/ETNK1/FAM168A/KIAA0528/LMBRD2/LOC100506748/LRIG2/LRRC58/MFN1/MFSD8/MTF2/NDUFS1/NUP43/PEX13/PUS10/RAB2A/SLC35A3/SLC35F5/STAM2/TMEM41A/TOP3A/TXNDC15/UBR3/ZBTB49/ZYG11B	28	suckling behavior	0.000210933	2	PEX13/UBR3
142	ASL/CRCP/CSF2RB/CXorf56/DCI/ECSIT/FAM176B/FAM45A/GMPR2/GRK5/HAUS4/L3MBTL4/MPST/NCF4/NHP2L1/NUDT16/NUDT16P1/NUDT6/OR2F1/PBLD/PMM1/PPPDE2/SLC25A38/TMEM18/TPST1/TST/TTC38/ZCCHC24	28	cyanate metabolic process	1.78e-06	2	MPST/TST
143	ASB5/CD163L1/FBXL21/HAND2/HOXA10/HOXA11/HOXA11-AS/HOXA13/HOXD10/HOXD11/HOXD13/HOXD3/HOXD4/HOXD8/HOXD9/ISL1/LOC100129455/LOC100506691/LOC100506783/LOC100506798/LOC375295/LOC401022/MTX2/NBLA00301/SPOCK3/SRD5A2/TGFA/THSD4	28	embryonic limb morphogenesis	1.07e-12	8	HAND2/HOXA10/HOXA11/HOXA13/HOXD10/HOXD11/HOXD13/HOXD9
144	C5orf30/CCIN/CHRNA10/CLDN17/FGF5/KIAA1632/KRT31/KRT33A/KRT33B/KRT34/KRT36/KRT37/KRT75/KRTAP1-1/KRTAP1-5/LOC100134259/LOC100287349/LOC100505633/LOC100506895/LOC283104/LOC730755/NLRP10/RAGE/RGMB/S1PR1/SMURF2/TP53AIP1/WDR20	28	autophagic vacuole maturation	0.00235615	1	KIAA1632
145	ARF3/C1GALT1C1/CAND1/CNPY2/CUL4B/DNM1L/DYRK2/FAN1/FMR1/GALNTL2/HTATSF1/IARS2/KLHDC5/LAMP2/MCTS1/MMGT1/NUDT21/OCRL/PIGF/PSMA4/RBMX2/SLC25A14/SLC35A5/SLC9A6/STAG2/TAF12/TMCO1/UTP14A	28	phosphatidylinositol biosynthetic process	0.000481896	3	ARF3/OCRL/PIGF
146	ACO1/ACOT7/AHCY/AKR7A2/AKR7A3/ALDH4A1/BSCL2/C3orf31/COQ4/DAK/DAP/DEPDC5/FAHD2A/GAMT/MECR/MRPL37/MRPS2/PEF1/POMGNT1/PQLC2/RBP5/SLC25A15/SLC46A3/TMEM219/TRUB2/TSEN2/UBAC2/UBE4B	28	small molecule biosynthetic process	9.98e-05	6	ACOT7/AHCY/ALDH4A1/COQ4/GAMT/MECR
147	EMX1/KCNMB4/LHFPL1/PABPC5/PCDHA10/PCDHA2/PCDHA3/PCDHA5/PCDHA6/PCDHA9/PCDHB10/PCDHB11/PCDHB12/PCDHB13/PCDHB14/PCDHB15/PCDHB16/PCDHB17/PCDHB18/PCDHB2/PCDHB3/PCDHB4/PCDHB5/PCDHB6/PCDHB7/PCDHB8/PCDHB9/TRAM1L1	28	homophilic cell adhesion	2.13e-43	22	PCDHA10/PCDHA2/PCDHA3/PCDHA5/PCDHA6/PCDHA9/PCDHB10/PCDHB11/PCDHB12/PCDHB13/PCDHB14/PCDHB15/PCDHB16/PCDHB18/PCDHB2/PCDHB3/PCDHB4/PCDHB5/PCDHB6/PCDHB7/PCDHB8/PCDHB9
148	B4GALT5/CBFB/CLCN3/COL4A3BP/EPT1/FYTTD1/GRAMD4/GTF2E2/HEBP2/KCTD2/KIAA0226/LITAF/LPCAT1/LRCH3/MATN2/MTMR10/PIGB/RALA/RNF145/SLC9A8/SNN/SPTLC2/TBK1/TM9SF2/TMEM123/TRIP4/UGCG/WDR44	28	membrane lipid biosynthetic process	1.47e-05	4	COL4A3BP/PIGB/SPTLC2/UGCG
149	ACOT12/ANKS3/APCS/C8A/C8B/C9/CFH/CFHR2/CFHR4/CFHR5/CFI/CLCN1/CRP/CYP2E1/DHODH/F13B/F9/HAO1/KCNT2/MAP2/MBL2/PLSCR4/RDH16/SAA3P/SAA4/SLC17A2/SLCO1B1	27	complement activation	4.57e-14	8	C8A/C8B/C9/CFH/CFHR5/CFI/CRP/MBL2
150	ADHFE1/AHR/AHRR/AMDHD1/ARTN/B4GALNT2/BMF/BRD9/C2orf58/C5orf55/CACNA1E/CD109/CXXC5/CYP1A1/CYP1B1/EDC3/EXOC3/FAM82A1/KL/LOC100288152/LOC25845/LOC440104/LOC730091/PNPLA1/SLC9A3/TIPARP/TPRA1	27	omega-hydroxylase P450 pathway	5.24e-05	2	CYP1A1/CYP1B1
151	ALOX12P2/ARHGEF26/AUTS2/C14orf37/CHIC1/EPHA4/GRID2/HS3ST5/IPW/KLF12/KPNA5/LOC100506948/MAP2K6/MTMR7/MYEF2/NECAB1/NR6A1/PAR5/PPA2/PPP1R3F/RALGAPA1/RIC3/SNORD116@/SNRPN/SYT6/TMEM64/XKR6	27	diphosphate metabolic process	0.00223221	1	PPA2
152	ACTB/ACTG1/ARFRP1/ARPC2/ATG16L1/CAP1/CHMP6/CNN2/DBNL/DGKD/FLJ25758/GDI2/ILK/LASP1/LHFPL5/LOC339593/LRWD1/MTCH1/MYL12A/MYL12B/PFN1/PLEKHJ1/POTEKP/PPP1CA/SMS/TANK/TPM4	27	platelet activation	1.33e-09	8	ACTB/ACTG1/CAP1/DGKD/ILK/MYL12A/PFN1/POTEKP
153	CDH10/CDH8/CNTN3/D21S2088E/FAM19A5/GALNTL1/GLT1D1/GULP1/HCN4/IRX1/IRX2/IRX4/LDOC1/MGC16384/MRPL43/NLRP2/NRCAM/NRN1/NTRK2/PKDCC/SHISA6/SHISA9/SLC15A4/TCERG1L/TFAP2B/TMEM132D	26	proximal/distal pattern formation involved in metanephric nephron development	1.62e-06	2	IRX1/IRX2
154	C1orf27/CDC123/CYTH4/DDX46/DNAJC19/FGD2/GTF2H2/GTF2H2B/GUSBP3/HSPA14/HSPC157/INPP5D/LOC100272216/LOC100287529/LOC100505656/LOC400960/LSM6/LYRM7/NAIP/NUDT5/PTPN7/SEC61A2/SMA4/TBC1D14/ZCCHC9/ZNF782	26	nucleobase-containing compound catabolic process	0.000399736	7	CYTH4/DDX46/FGD2/GTF2H2/LSM6/NUDT5/TBC1D14
155	AATF/ARFGAP1/BFSP2/BRMS1/CCS/CHPF2/DDX23/DNAJC5/GTF2F1/LENG1/NCRNA00176/NKAPL/PDCD11/POMC/PRPF6/RBM10/SAMD10/SART1/SF3B2/SKIV2L/SSRP1/SUGP1/TPD52L2/YKT6/ZBTB17/ZGPAT	26	mRNA processing	7.86e-08	8	DDX23/GTF2F1/PDCD11/PRPF6/RBM10/SART1/SF3B2/SUGP1
156	APOA1BP/ATIC/BOP1/C8orf30A/CAD/COL4A5/DDX51/EXOSC4/GPAA1/ICA1/ITFG3/LIMS3/LOC151009/LOC440894/LTBP4/LUZP2/MALL/POLRMT/RRP7A/SAP130/SCRIB/SRM/SSSCA1/TBL3/VARS/VPS28	26	rRNA processing	1.59e-05	4	BOP1/DDX51/EXOSC4/TBL3
157	ARPC5L/B3GALNT2/C1orf122/CYBASC3/DDB1/FAM20B/GHDC/LOC644090/MTF1/NADK/NUP85/SDHAF2/SEC22B/SEMA4A/TMEM109/TMEM138/TMEM19/TMEM216/TMX2/TOR3A/TRPM2/VIPR1/YRDC/ZC3H12C/ZMIZ2/ZNF706	26	NADP biosynthetic process	0.00408921	1	NADK
158	APEX2/ARL10/ARMCX1/ARMCX2/ARMCX3/ARMCX6/BEX2/C12orf23/C16orf5/C2orf43/C3orf14/CASP10/CHM/CHMP4A/ENOX2/GPSM1/HMGN3/KCTD14/KLHDC9/LOC550643/MAGED2/MAP1B/PJA1/PREPL/SERF2/ZNF514	26	negative regulation of autophagic vacuole assembly	0.00210826	1	CHMP4A
159	ACO2/ADAMTS18/C12orf4/C18orf32/CACNB1/CDC42EP3/DYM/DYRK4/F10/H2AFY/HDHD2/IER3IP1/MEIS1/NFIX/PAPD5/RAI1/SMAD2/TIA1/TMEM188/TMIE/TMX3/TOMM5/TRIM3/TSHZ1/ZADH2/ZFHX3	26	positive regulation of nodal signaling pathway involved in determination of lateral mesoderm left/right asymmetry	0.00309962	1	SMAD2
160	APAF1/BCL7A/BIVM/BRD3/C13orf27/CARKD/CENPJ/CSRNP2/DCUN1D2/ERCC5/FAM126B/FKBP7/HYLS1/IKBIP/KDELC1/KIF3A/LEPRE1/MTIF3/NNT/PCID2/SEPT8/SLC27A2/TFDP1/THEM4/TMCO3/ZNF259	26	chaperone-mediated protein folding	0.00146506	2	FKBP7/LEPRE1
161	ADCY2/C17orf108/C2orf76/CABLES1/CDKL3/CRYL1/DUS4L/EFHA1/EIF2B3/GLT25D2/IDI2/IFT88/IL17D/ITGA10/JAK1/KAZALD1/LASS1/LOC100507291/LOC151121/LOC729680/N6AMT2/PHLPP1/RAVER2/SUSD5/TMEM80/XPO4	26	epidermal stem cell homeostasis	0.00235615	1	IFT88
162	AK1/B3GNT7/BMP3/BTBD16/CDKN2B-AS/CHST5/ENG/GLDN/GNG13/GPR120/HOXB13/INSL5/LOC100505801/LOC339862/NCRNA00253/NOX1/PLA2G10/PRAC/PYY/RHBDL2/SIGLEC15/SLC14A1/ST6GALNAC6/TPH1/TTLL6/UGT2B17	26	keratan sulfate biosynthetic process	0.000542276	2	B3GNT7/CHST5
163	BCKDK/C17orf96/CCDC115/CDK4/CRTC2/CYP27B1/DHX37/FAM119B/FLAD1/GRWD1/IMP4/MARCH9/MEAF6/METTL1/PCGF2/PIGW/PPAN/PQLC3/PUS7/SHF/SNX33/TMEM55B/TMEM87B/UBE2Q2/USP2/VEGFB	26	macromolecule modification	0.00024654	12	BCKDK/CDK4/CRTC2/MARCH9/MEAF6/METTL1/PCGF2/PIGW/PUS7/UBE2Q2/USP2/VEGFB
164	GPCPD1/ODC1/SGTA/SMU1/THOP1/TIGD6/ZNF14/ZNF434/ZNF44/ZNF441/ZNF442/ZNF443/ZNF554/ZNF555/ZNF556/ZNF563/ZNF564/ZNF565/ZNF57/ZNF627/ZNF670/ZNF700/ZNF709/ZNF763/ZNF77/ZNF823	26	regulation of transcription, DNA-templated	6.65e-11	20	ZNF14/ZNF434/ZNF44/ZNF441/ZNF442/ZNF443/ZNF554/ZNF555/ZNF556/ZNF563/ZNF564/ZNF565/ZNF57/ZNF627/ZNF670/ZNF700/ZNF709/ZNF763/ZNF77/ZNF823
165	ACTA2/ACTG2/ALDH1B1/C3orf70/CNN1/CSRP1/FBXL22/FLNC/HSD17B6/ITGA8/JPH2/KCNG4/KCNMB1/KIAA1644/LIMS2/LMOD1/LOC401093/MRVI1/MYOCD/PLN/PPP1R12B/SYNPO2/TAGLN/TEAD3/WFDC1	25	muscle contraction	1.06e-09	8	ACTA2/ACTG2/CNN1/LMOD1/MRVI1/MYOCD/PLN/PPP1R12B
166	ATL2/AUP1/C2orf65/CARD9/CD33/DOK1/FGD4/FHOD1/HSPB7/IL21R/LOC100132618/LOC220077/LOXL3/OSBPL1A/PDE10A/PES1/PLEKHO1/SCRG1/SLC35B2/SURF1/TFAP4/THADA/TNFRSF8/TOMM40L/TTC31	25	tumor necrosis factor biosynthetic process	0.000156416	2	CARD9/TNFRSF8
167	C9orf23/CCDC107/CREB3/DCAF10/DCTN3/FANCG/FBXO10/GALT/GRHPR/HINT2/IL11RA/KIAA1462/NUDT2/PIGO/RBM43/RNASEL/SARS2/SEPT6/SIGMAR1/STOML2/STX17/TTLL12/TYK2/VPS52/ZFYVE19	25	cytokinesis	0.000629482	3	DCTN3/SEPT6/ZFYVE19
168	ABCA8/ARNT/ATP8B4/CBWD1/CDH11/DHX35/DTWD1/FGF7/FLJ20444/GREM2/HGF/HSD11B1/HTR2A/IL33/KCNK2/KGFLP2/KRT222/LOC203274/LOC441454/MGC21881/P4HA3/PTGFR/RFTN2/SLC4A4/TNFRSF11B	25	regulation of branching involved in salivary gland morphogenesis by mesenchymal-epithelial signaling	1.04e-05	2	FGF7/HGF
169	ASB3/BRF1/CCDC88C/CREB3L2/DNAJC2/FAM190B/HUNK/LOC100129198/LOC100129617/LOC91316/MTRF1L/NADSYN1/NAP1L4/PASK/PPIL2/PPP2R5C/QSOX2/RBM34/RERE/SNORA68/TCF25/TUBGCP6/URB1/WRNIP1/ZNF595	25	DNA biosynthetic process	0.00247954	2	DNAJC2/WRNIP1
170	ASXL3/BAI3/BMP6/CRTAC1/DIRC3/DLX3/DLX4/EFR3B/GABRA4/GABRB1/GPC5/LOC100287877/LRRC4C/OLFM3/PDE1A/PRG4/RARG/RTN4RL1/SDK1/SEMA3E/SEMA5A/SV2B/THBS4/TMEM108/TMEM196	25	regulation of angiogenesis	5.93e-05	4	BAI3/SEMA3E/SEMA5A/THBS4
171	ACTR8/AKAP5/ALDH7A1/ARHGAP26/BMP7/C10orf128/CACNA1D/CCL23/CCL26/CHDH/CR1/FAM100B/HOMER2/IL17RB/IL3RA/LOC100505833/LOC100506125/LOC285191/LOC645249/MBP/MNX1/POLR1E/RNF157/SLAMF1/TNFSF11	25	glycine betaine biosynthetic process from choline	1.18e-06	2	ALDH7A1/CHDH
172	ADIG/ANGPT4/BECN1/C19orf40/C9orf117/CARD14/CDX4/EPHA10/F7/FRMPD3/GRM8/HTR7/LOC100289336/LOC100506816/LOC221122/LOC339666/LOC644165/LOC728073/LRRC25/METTL6/NCRNA00032/OTOR/PAX4/VHL	24	negative regulation of apoptotic process	0.000186575	5	ANGPT4/BECN1/CARD14/PAX4/VHL
173	ADAM3A/ADAM5P/C12orf12/C6orf154/C8orf71/CCDC38/CTAGE1/EFCAB5/EXD1/FAM46D/FAM47B/LOC100133308/LOC100506675/LOC285441/LOC285889/LOC286184/LOC641365/LOC93463/LYZL6/PDZD9/PRNT/SPATA1/STARD6/WDR87	24	cell wall macromolecule catabolic process	0.00309847	1	LYZL6
174	ASCL1/C1orf61/C2orf80/CNPY1/CTNND2/DCC/EN2/FAM150B/GBX2/HES5/LOC645323/MAP1LC3C/NCAN/NPAS3/PCDH8/POU3F2/PRDM13/RFX4/SLITRK1/SOX1/SOX2OT/SRGAP3/TECTA/TRPC7	24	neurogenesis	1.89e-08	11	ASCL1/DCC/EN2/GBX2/HES5/NCAN/POU3F2/PRDM13/SLITRK1/SOX1/TRPC7
175	C1orf220/C5orf17/CCDC152/CTSF/DISP1/EML6/FAM117B/ICA1L/LOC100505852/LOC400680/LOC441666/PIWIL2/RBM46/ZFP57/ZNF208/ZNF257/ZNF311/ZNF492/ZNF560/ZNF572/ZNF619/ZNF662/ZNF736/ZNF99	24	regulation of cellular macromolecule biosynthetic process	2.11e-07	13	LOC100505852/PIWIL2/ZFP57/ZNF208/ZNF257/ZNF311/ZNF492/ZNF560/ZNF572/ZNF619/ZNF662/ZNF736/ZNF99
176	ANKMY1/C20orf117/CCDC45/CCDC84/CDK3/CIZ1/CUL9/DNAH1/EIF2C4/KRTCAP2/L3MBTL1/LRRC37B/LUC7L/MGST3/NPIP/NPIPL3/NT5C/PITRM1/PKD1/PKD1P1/PPWD1/RHOT1/RRBP1/THOC1	24	regulation of cell cycle process	0.00199847	4	CUL9/L3MBTL1/PKD1/THOC1
177	ADAMTS5/ANO7L1/ARHGEF19/BAMBI/C8orf79/CCDC85A/DKK1/FAM101A/GFRA1/GRP/IGSF3/LOC729420/LYPD6/LYPD6B/MAP3K1/MC4R/MID1/PITX2/PTGFRN/RIMS2/SAMD5/SLC1A3/SYTL5/TRPV2	24	cell morphogenesis involved in differentiation	0.000110168	6	BAMBI/DKK1/GFRA1/MAP3K1/SLC1A3/TRPV2
178	ATP7B/BATF3/C2orf7/C7orf41/C8orf38/DCP2/DKFZP586I1420/DPY19L2P3/ELF1/FRRS1/GGCT/LARP4/LOC441208/LOC646762/MBNL1/MRPS25/MTM1/NOD1/PDP1/PLCL2/PLEKHF2/PRR15/RP2/ZNRF2	24	negative regulation of antigen receptor-mediated signaling pathway	0.000158599	2	ELF1/PLCL2
179	ANKRD57/BAIAP2L1/CAMSAP1L1/CRY1/DDHD1/DDX59/EPS8/FERMT2/LOC728175/NCOA3/PHLDA1/PLS3/RAI14/RAPH1/SASH1/SCARB2/SEPT10/SNX7/STAC/STARD13/TJP1/UNC13C/WDFY3/ZNF532	24	blue light signaling pathway	0.002604	1	CRY1
180	AOC2/AOC3/C20orf186/CHAD/CILP2/CLEC3A/COL10A1/DMP1/FAT3/GABRR1/IBSP/LOC100130278/MEGF10/MEPE/MGC4473/MMP13/PANX3/PLA2G5/PRSS35/PTH1R/PTPRD/R3HDML/SP7/WNT11	24	ossification	4.68e-09	8	COL10A1/DMP1/IBSP/MEPE/MMP13/PTH1R/SP7/WNT11
181	C10orf11/COPZ2/CXXC4/DACH1/FLJ42709/FLRT3/FOXP2/GPM6A/GTDC1/IER5L/LHFP/MAPK10/MEIS2/NCRNA00245/NMNAT2/NR2F1/NR2F2/NRG3/PCDH18/PCDH19/PTX3/TRIM24/ZEB2/ZNF503	24	negative regulation of gene expression	1.96e-05	8	DACH1/FOXP2/MEIS2/NR2F1/NR2F2/TRIM24/ZEB2/ZNF503
182	ADCK3/C17orf79/FAM120C/FAM53B/FN3KRP/GCNT2/GLOD4/IL6R/ITPKB/LOC100506019/MXD4/PDK2/PPP1R2/PSEN2/RAB40B/RAB7L1/RNF43/TRAF3IP1/TSN/UTP6/ZFYVE28/ZNF362/ZNF804A/ZNRF3	24	Wnt receptor catabolic process	1.46e-06	2	RNF43/ZNRF3
183	BCORP1/C21orf49/CD58/CYorf15A/DDX3Y/EIF1AY/KDM5D/LOC100506003/LOC100507008/LOC144776/NCRNA00185/NLGN4Y/PRKY/PRPH2/RPS4Y1/SRY/TBL1Y/TMSB4Y/TTTY10/TTTY14/TTTY15/USP9Y/UTY/ZFY	24	histone lysine demethylation	0.000160222	2	KDM5D/UTY
184	CBLN4/CNTN5/CSMD3/EPHA8/GABRD/GPR6/GPR88/KCNB2/LANCL3/LOC100189589/LOC100507466/LOC285878/LRP1/LY86-AS/NRSN1/NXPH1/OR2L13/PCP4L1/PDYN/PTPRT/SHH/VIP/VSTM2A	23	regulation of cholesterol efflux	0.000136961	2	LRP1/SHH
185	C8orf33/COMMD5/CPSF1/CPSF4/CXXC1/MBD1/PHF20L1/PUF60/SCYL3/SDF2/ZBTB37/ZKSCAN5/ZNF16/ZNF200/ZNF250/ZNF252/ZNF263/ZNF34/ZNF408/ZNF597/ZNF623/ZNF7/ZSCAN21	23	transcription, DNA-templated	7.15e-09	16	CPSF1/CXXC1/MBD1/PUF60/ZBTB37/ZKSCAN5/ZNF16/ZNF200/ZNF250/ZNF263/ZNF34/ZNF408/ZNF597/ZNF623/ZNF7/ZSCAN21
186	AP3M2/ASH2L/BAG4/C8orf40/DDHD2/EDEM1/ENTPD4/FNTA/GOLGA7/HOOK3/IKBKB/LSM1/MYST3/NAT1/PAK1/PIKFYVE/PLAT/POLB/PROSC/RGL2/RNF170/STAT6/VDAC3	23	peptidyl-amino acid modification	0.000891307	6	BAG4/EDEM1/GOLGA7/IKBKB/MYST3/PAK1
187	AGPAT4/ANKRD28/C12orf51/C2orf77/C6orf70/CLTCL1/DAAM1/DCLK2/GNAT2/LOC100128439/LOC100129637/MAK/MAP3K4/NCRNA00241/ODF3L1/PLXDC2/RASL10A/RBPJ/RFX2/RFX3/SPECC1/TNKS/TRIM59	23	positive regulation of canonical Wnt signaling pathway	0.0017291	2	RBPJ/TNKS
188	ADCY9/ANO8/ARMC7/BAD/C12orf52/C1orf114/CDKL2/DDX54/ERMP1/FAM89B/HDGFRP2/IQCD/KIAA1539/MAP3K11/MON1A/RUSC1/SIPA1/SLC16A5/SLC24A6/SLC27A4/SNX29/TPCN1/TTC25	23	transmembrane transport	0.000756862	6	ADCY9/ANO8/SLC16A5/SLC24A6/SLC27A4/TPCN1
189	ATP10A/B3GNT4/CLIC6/COL8A2/COMP/CRLF1/EGFL6/ELL/ELN/FMOD/KLHL26/MEGF6/MN1/MPP2/NGEF/PALM/PENK/PI16/PRELP/TLE3/TMEM59L/TRIM62/TXLNA	23	keratan sulfate biosynthetic process	6.11e-06	3	B3GNT4/FMOD/PRELP
190	ADAMTS14/C8orf42/CASD1/DLK1/DZIP1/FANCF/GPC3/H19/KIAA1244/LOC730101/LRCH2/OSMR/PEG10/PON3/PPP1R9A/SGCE/SH3BGRL/SHOC2/SMARCAD1/TCEAL7/TMEM14A/TRPC1/TUSC3	23	coumarin catabolic process	0.00223221	1	PON3
191	C8orf76/COPS5/DERL1/EBAG9/ENY2/HARS2/IMPA1/KIAA0196/MED30/MRPL13/NDUFB9/NSMCE2/NUDCD1/RAD21/RNF139/TAF2/TATDN1/TRMT12/TTC35/UTP23/WDR67/WDYHV1/ZFAND1	23	histidyl-tRNA aminoacylation	0.00248008	1	HARS2
192	ADAM23/BEX1/C2orf71/C6orf141/CKB/EHD3/FOXE1/GALNT14/GAP43/INA/LAMA2/LRTM1/MYH15/NEFL/NEFM/NHLH2/NXPH2/PCDH7/RTN1/SCN2A/SDK2/SYT1	22	neurofilament cytoskeleton organization	1.95e-07	3	INA/NEFL/NEFM
193	AIF1L/BBS1/BBS12/C16orf88/C7orf27/EARS2/FAM65C/FBXO36/GALNTL4/GPRC5B/IFT27/IQCE/IQCK/LFNG/MFI2/NCRNA00094/ORC3/PINX1/SEMA6A/STAP2/TCTN1/TGFB2	22	regulation of macrophage cytokine production	3.84e-05	2	GPRC5B/TGFB2
194	ASTN2/CPEB2/CPEB4/EPS8L2/FAM160B1/FBXO34/GLRB/HSPA4L/ITGA9/KIAA0895/LOC100507455/LRP12/ONECUT2/PDGFC/POLR2K/PRRG4/RAB3IP/RNF19A/SEMA3C/SPAG1/SS18L1/ST8SIA1	22	cell projection organization	0.000950623	6	EPS8L2/ITGA9/ONECUT2/RAB3IP/SEMA3C/SS18L1
195	AAA1/C14orf105/C9orf71/CLDN2/CYS1/DCDC2/DCTN1/DEFB1/DHDPSL/DSCAML1/EGFR/FXYD2/FXYD6/HAVCR1/HNF1B/HSPA12A/LOC100101266/LOC100422737/LOC100507028/PKHD1/PLA1A/TINAG	22	digestive tract morphogenesis	0.00112478	2	EGFR/HNF1B
196	CA5B/CDH20/CNTFR/EPM2A/FAM59B/FN3K/GPR173/GPR75/GRID1/KIF5A/LOC641364/MAG/NLGN2/PCYT1B/PLEKHB1/RGMA/RGS7/SLC6A11/SNX19/SOX5/TNR/TPPP	22	nervous system development	3.76e-05	10	CNTFR/EPM2A/GPR173/KIF5A/MAG/NLGN2/RGMA/SLC6A11/SOX5/TNR
197	AVL9/BOLA3/BTBD10/C7orf70/CCDC90A/CDK8/DPY30/GABARAP/KLHL12/KLHL7/LNX2/MBOAT1/NDUFB5/PAK1IP1/POLR1D/PRDX2/SDHD/SEP15/SNRNP25/TMEM14B/TMEM14C/ZCRB1	22	respiratory electron transport chain	0.00668607	2	NDUFB5/SDHD
198	ABCB8/ACCN3/AMH/BHLHE41/C16orf79/CYMP/DOC2A/DRD3/IKBKG/LOC100128071/LOC100128343/LOC100270680/LOC146880/LOC149620/MPV17/OR7E87P/PHKG2/PNCK/PRDM9/TOP3B/TSSK3/UCN	22	gastric motility	7.01e-07	2	DRD3/UCN
199	C5orf48/CR2/GABRB2/IFNA1/IFNA10/IFNA14/IFNA16/IFNA17/IFNA2/IFNA21/IFNA4/IFNA5/IFNA7/IFNA8/IFNW1/IL12A/LOC100287911/LOC100288238/LOC90586/OR2W1/SLIT1/UBE2U	22	regulation of peptidyl-serine phosphorylation of STAT protein	1.16e-27	10	IFNA10/IFNA14/IFNA16/IFNA17/IFNA21/IFNA4/IFNA5/IFNA7/IFNA8/IFNW1
200	ANKRD22/BATF2/CCL8/CXCL10/CXCL11/CXCL9/ENTPD7/ETV7/FAM26F/GBP4/GBP5/IDO1/IDO2/IL18BP/IL31RA/NUB1/PSTPIP2/SECTM1/SLC25A28/SLC6A12/TMEM149/TRAFD1	22	immune response	8.83e-06	9	CCL8/CXCL10/CXCL11/CXCL9/IDO1/IL18BP/NUB1/SECTM1/TRAFD1
201	BIRC2/DUSP4/DUSP6/ETV1/ETV4/GALNT4/KIAA0232/MANSC1/METTL9/PIP4K2A/POC1B/RNF14/SCYL2/SPRED1/SPRED2/SPRY1/SPRY2/SPRY4/STX16/STX18/TOB2/XIAP	22	negative regulation of MAP kinase activity	1.53e-10	6	DUSP4/DUSP6/SPRED1/SPRED2/SPRY2/SPRY4
202	ALK/C10orf54/CYP26B1/DHRS3/FBXO32/KCNAB1/LOC100287290/LRRK1/LXN/MFSD1/NBL1/PKD2L1/PLA2G2A/PMFBP1/PTP4A2/RARB/RARRES1/RDH10/SEC14L2/SERPINA3/TFPI	21	retinoic acid receptor signaling pathway	2.32e-05	3	CYP26B1/DHRS3/RARB
203	ARHGAP33/BGN/CDC42EP4/COL6A1/EDA2R/FOXC2/GPR124/MAPK8IP1/PCDHGA1/PCDHGA10/PCDHGA11/PCDHGA3/PCDHGA4/PCDHGA8/PCDHGB5/PCDHGB7/PCDHGC3/SLC6A9/TRAM2/XYLT1/ZNF354C	21	homophilic cell adhesion	6.23e-14	9	PCDHGA1/PCDHGA10/PCDHGA11/PCDHGA3/PCDHGA4/PCDHGA8/PCDHGB5/PCDHGB7/PCDHGC3
204	BEND5/C14orf64/C2orf89/FAM153A/FAM153B/FLJ13197/LOC100288656/LOC100507397/LOC283693/LOC401220/LOC440131/MDS2/MGC23270/MID2/MT3/NCLN/NCRNA00282/NELL2/TSHZ2/USH2A/WBP2NL	21	male pronucleus assembly	0.000868379	1	WBP2NL
205	ARHGAP23/ARHGAP29/CAV1/CAV2/EHD2/EMP2/GNG12/HOMER1/KCNG1/LOC100128868/MET/MYO1C/NFATC2/PDLIM1/PTPN21/PTRF/PYGL/TES/TRIM9/WWTR1/YAP1	21	myotube differentiation	5.32e-06	4	CAV2/EHD2/HOMER1/MET
206	ADRA2C/DCUN1D4/DOK6/DTNA/ESR1/IGFBP1/KIAA0114/LOC100506530/LOC100507150/MAOB/MUM1L1/P2RY14/PANK1/PCDH20/PGR/PRL/RAI2/RASL11B/UBASH3B/ULK4/USP46	21	mammary gland branching involved in pregnancy	9.22e-06	2	ESR1/PGR
207	BRE/COMMD1/COMMD10/EXOC4/FAM172A/FGGY/IMMP2L/ITPR2/MRPL33/NPHP4/POP1/RAD51L1/RBKS/RBM45/SAAL1/SSBP2/STX8/TBC1D5/TRAPPC9/USP39/VPS13B	21	D-ribose metabolic process	0.00223221	1	RBKS
208	AMZ1/ANKRD52/DUS3L/FBXL18/FOXK1/GK5/GLS2/GNA12/LMNB2/LOC100505712/LOC100505731/MEGF8/MSX1/RAC1/RNF216/TBC1D16/TFDP2/TMEM189/TNS3/TTYH3/ZNF543	21	embryonic limb morphogenesis	0.000225813	3	GNA12/MEGF8/MSX1
209	ADPGK/CAMKK1/CDAN1/COX4NB/CRISPLD2/EIF4ENIF1/FBXO31/FYB/HSDL1/KIAA0513/LRRC47/MAP1LC3B/MBTPS1/PDE8A/PISD/PRKCA/SFI1/TAF1C/TOR1A/ZCCHC14/ZDHHC7	21	histone H3-T6 phosphorylation	0.00223221	1	PRKCA
210	ANKAR/ARL4D/C12orf40/C12orf74/C6orf64/CCNJ/CLDN20/CMPK1/EXOSC10/HDAC7/ISG20L2/LOC100289436/LOC100505960/LOC285740/LOC285766/RASGRP3/SPIN2A/TAS2R13/TAS2R50/TMEM75/ZNF544	21	detection of chemical stimulus involved in sensory perception of bitter taste	0.000194763	2	TAS2R13/TAS2R50
211	AMDHD2/BRI3/BTBD6/C6orf1/DLK2/FBRSL1/GNPDA1/GPR153/HS1BP3/JAG2/KCNQ4/KIAA0284/MTA1/NRTN/NUDT14/PACS2/PARP6/RGS19/RRAGC/UAP1L1/VPS18	21	amino sugar catabolic process	6.27e-05	2	AMDHD2/GNPDA1
212	ALLC/ANGPTL6/AXL/CD5L/CETP/CLEC4G/CLEC4M/COLEC10/COLEC11/DBH/DNASE1L3/FCN2/FCN3/GPR182/KCNJ10/LOC339894/OIT3/RELN/SPIC/STAB2/TIMD4	21	endocytosis	6.66e-06	6	AXL/CD5L/CETP/CLEC4M/FCN2/STAB2
213	ACADL/AGFG1/BCO2/C7orf30/COL4A3/COL4A4/CUL3/CWC25/ENPP6/GORASP2/IL18/MFF/NUP155/PLD5/PRKAA2/RBM20/SLC38A11/TBC1D27/UBE2QL1/VAPA/VPS33B	21	glomerular basement membrane development	5.89e-05	2	COL4A3/COL4A4
214	ARNTL/ATP6V1F/CAMK2D/CYP27A1/HGS/HS3ST2/KLHL23/LOC100506797/LONRF3/LY9/MTERFD3/NPLOC4/PHOSPHO2/RAB42/RRN3P1/SGSH/SLAMF7/SLC26A11/SLC37A3/TBP/WFS1	21	endoplasmic reticulum calcium ion homeostasis	0.000140033	2	CAMK2D/WFS1
215	ADRBK2/ARL17A/C17orf88/CRK/CRYBB2P1/LOC100499466/LOC100506162/LOC494150/LRP5L/LRRC37A2/NBR2/NFE2L2/NFKBID/PPARA/RAB6A/RRN3P3/SCFD2/SLC35D1/TTC39B/WIPF2/ZNF512	21	vesicle-mediated transport	0.00090862	5	ADRBK2/CRK/RAB6A/SCFD2/WIPF2
216	AHCYL1/APPL1/ARL6/C11orf75/CLCC1/CRYBG3/CTSO/EIF4B/FAM13B/GATM/GPSM2/GTF2H1/GUF1/HPS5/MINA/MOBKL1A/N4BP2/NDRG3/PDS5A/SETD7/UBXN4	21	creatine biosynthetic process	0.00248008	1	GATM
217	C11orf31/C21orf29/CNDP2/CNR2/EXOC3L2/FLJ36665/GJB4/GNB1L/HIST1H2BA/KIAA1530/LOC100129845/LOC100133461/LOC100289312/LOC441025/NLRP8/OR10H1/RTEL1/SEPW1/TSPAN31/UEVLD/XAGE-4	21	cell redox homeostasis	0.00138677	2	C11orf31/SEPW1
218	C14orf109/C14orf142/CHAC2/CRIPT/EAF1/FAHD1/FKBP15/FXC1/GOLGA1/HAUS1/M6PR/MOAP1/OSBPL11/PPM1G/RNF20/RNF4/SLC31A1/SOCS4/UBR7/UBTD2/WDR61	21	positive regulation of histone methylation	0.000348003	2	RNF20/WDR61
219	C17orf65/C22orf42/DSTN/DSTNP2/FUT6/LOC100128640/LOC100132077/LRRC50/MEFV/NCRNA00265/NDUFC2/SNX15/SPAM1/TBL1X/TINAGL1/ZNF461/ZNF490/ZNF528/ZNF611/ZNF816/ZNF835	21	regulation of cilium beat frequency	0.00186035	1	LRRC50
220	ANTXR2/ATP2C2/COTL1/FADD/FAM102A/FLJ35390/FOXS1/GAB2/KCTD21/KIAA1609/LOC158960/MAP2K4/MPP1/NARS2/NIT1/OMG/PPFIA1/RAPGEF6/SIAH3/STIM1/USP35	21	CD8-positive, alpha-beta cytotoxic T cell extravasation	0.00210826	1	FADD
221	LOC100132815/ZNF100/ZNF117/ZNF138/ZNF195/ZNF254/ZNF267/ZNF273/ZNF43/ZNF430/ZNF510/ZNF675/ZNF678/ZNF680/ZNF681/ZNF708/ZNF721/ZNF738/ZNF85/ZNF91/ZNF92	21	regulation of transcription, DNA-templated	1.48e-14	20	ZNF100/ZNF117/ZNF138/ZNF195/ZNF254/ZNF267/ZNF273/ZNF43/ZNF430/ZNF510/ZNF675/ZNF678/ZNF680/ZNF681/ZNF708/ZNF721/ZNF738/ZNF85/ZNF91/ZNF92
222	C10orf122/C16orf70/C8orf55/C9orf163/CERCAM/EPB41L3/ICMT/JRK/KRT19P2/KRT7/LOC100130933/LOC100268168/LOC100288181/LOC286059/LY6K/LYNX1/NRK/RBM9/SIM2/SNORA65	20	C-terminal protein methylation	0.000992402	1	ICMT
223	ACSS3/ADAM22/AGAP11/ATRNL1/CNTN4/FHL5/KCNA5/KCNB1/LOC145820/LOC400456/LRAT/NAF1/NPY1R/NPY5R/PLCXD3/RERG/RERGL/SEL1L2/THSD7B/TNMD	20	outflow tract morphogenesis	0.00152927	2	NPY1R/NPY5R
224	C19orf33/DSG2/F11R/FAM84B/GJD4/GPR126/GPRC5A/KLF5/KRT18/KRT19/KRT8/KRT8P12/MIR622/NRXN3/PARD6B/PKP2/ST6GALNAC5/TGM2/TSTD1/VAMP8	20	tight junction assembly	1.27e-05	3	F11R/PARD6B/PKP2
225	C16orf55/C1orf93/C22orf34/CLPP/FAM110A/FAM65A/FUK/LASS4/LOC100506589/LOC115110/LOC256021/MMEL1/NTAN1/PANK4/PARP3/THAP3/THRA/TNFAIP8L1/TNFRSF14/TSPAN17	20	female courtship behavior	0.0016124	1	THRA
226	ATP5G2/AURKA/C12orf48/CDC25C/CHAF1A/DIMT1L/ECT2/EPR1/EXOSC3/IGF1/IPPK/LOC100507424/PMCH/PMCHL1/PVT1/RAD51/TMEM126B/TXNDC9/XRCC4/ZC4H2	20	DNA metabolic process	1.48e-05	7	C12orf48/CDC25C/CHAF1A/EXOSC3/IGF1/RAD51/XRCC4
227	BCAP31/FAM3A/FAM50A/FUNDC2/GDI1/HAUS7/IDH3G/LAGE3/MEPCE/MTCP1/MTCP1NB/NAA10/PLXNA3/PRUNE/SLC10A3/TAZ/THAP11/TMEM115/UBL4A/VAMP7	20	regulation of protein targeting to membrane	0.000299834	2	GDI1/VAMP7
228	ALMS1/BBS7/C1orf201/C2orf74/FNIP2/GIPC1/IL28RA/KIAA1841/KLRG2/LOC100506090/LOC100507670/LOC150051/NDFIP1/NIPAL3/RCAN3/SERINC5/STXBP6/TIAM1/TOM1L2/USP45	20	ubiquitin-dependent protein catabolic process	0.000492466	4	BBS7/GIPC1/NDFIP1/USP45
229	BYSL/CCDC86/DDX21/EBNA1BP2/GNL3/GPATCH4/NDST2/NOC3L/NOL11/NOLC1/NOP16/NOP2/NUP35/POLR1C/PPRC1/PUS1/RRS1/UTP15/WDR3/WDR75	20	ribosome biogenesis	1.63e-12	8	BYSL/EBNA1BP2/GNL3/NOL11/NOLC1/NOP2/RRS1/UTP15
230	ANKRD42/ARPC5/C16orf62/FAM48A/FLJ38773/GLRA1/HERC2P7/IQCG/KIAA1659/LOC100506259/LOC100506777/LOC158257/MTFR1/NCOR2/NCRNA00085/SLMAP/TRAF3IP2/TRIM78P/TXNDC6/ZNF226	20	synaptic transmission, glycinergic	0.00186012	1	GLRA1
231	AIFM1/DLG3/EFNB3/HDX/LOC100286999/LOC100289410/LOC340544/MCART6/NCRNA00246B/PAK3/PURG/RAB33A/RAB9B/RGPD1/TCEANC/TMEM74/TMSB15B/ZCCHC18/ZNF80/ZNF821	20	cellular protein complex assembly	0.00325928	3	AIFM1/PAK3/TMSB15B
232	ANKRD29/C1orf161/C7orf63/CLDN12/CMAH/DNALI1/DYNC2H1/GFPT2/LOC541472/MBOAT2/MGC87042/PPP4R4/PRKD1/PTPRG/RPGR/RPS6KA6/SRPX/STEAP1/STEAP2/TMEM67	20	intraciliary transport	0.000220466	2	DYNC2H1/RPGR
233	ACCN2/B3GNT1/BCL9/CBX2/CDH24/EFNA1/EFNA3/EFNA4/FBN3/FBXW8/GLT8D1/LPHN1/MEX3A/RAB3A/RCOR2/SLC25A30/TEAD4/WDR47/ZNF48/ZNF579	20	ephrin receptor signaling pathway	6.25e-06	3	EFNA1/EFNA3/EFNA4
234	ABCF1/GIGYF1/LYPLA2/LYPLA2P1/MED22/PPP4C/PYCRL/REXO4/SLC25A22/SNAPIN/SURF6/TMEM102/TMEM222/TMUB1/TRAF2/USP20/VPS72/WDR46/WDR85/ZNF444	20	NIK/NF-kappaB signaling	0.000645803	2	PPP4C/TRAF2
235	BST1/CLEC12A/CLEC12B/CLEC4D/CLEC4E/FOLR3/GPBAR1/IRF5/LOC100507006/MTMR11/NLRP12/OR52K3P/PELI1/RBP7/ROGDI/S100Z/SCO2/SLC24A4/SLC28A3/VSTM1	20	Toll signaling pathway	1.69e-05	2	NLRP12/PELI1
236	ADAMTS20/AP4E1/C21orf117/CXorf22/CXorf61/FLJ35409/LOC100128840/LOC201477/LOC285735/MUSK/POU1F1/S100A5/SP3P/SPPL2A/TRPM7/VWDE/WNT10B/ZDHHC8P1/ZPLD1/ZSWIM2	20	positive regulation of epithelial cell differentiation	0.000192666	2	ADAMTS20/WNT10B
237	AMZ2/AMZ2P1/ATG4A/C12orf47/COPS3/EML5/FLJ42351/GNA13/GTF2H5/HS2ST1/ISCU/PRMT10/PSMD10/SERAC1/SH3GLB1/SLC20A1/SPATA7/SPICE1/TTC8/ZC3H14	20	establishment of anatomical structure orientation	0.00297508	1	TTC8
238	CD74/CIITA/DKKL1/FGL2/HLA-DMA/HLA-DMB/HLA-DOA/HLA-DPA1/HLA-DPB1/HLA-DQA1/HLA-DRA/HLA-DRB1/IFI30/LOC100505481/LOC728142/MGC34034/NUBP1/PLA2G2D/RFX5/STH	20	antigen processing and presentation of exogenous peptide antigen via MHC class II	7.28e-20	10	CD74/HLA-DMA/HLA-DMB/HLA-DOA/HLA-DPA1/HLA-DPB1/HLA-DQA1/HLA-DRA/HLA-DRB1/IFI30
239	AMPH/CCDC102B/CCDC3/EFHA2/GGTA1/GUCY1A3/GUCY1B3/IRF8/KIAA1377/LOC401097/MAP9/MSRB3/RASSF4/RSPO2/SLC6A15/SMAD1/TDO2/TMOD1/WDR35/ZDHHC2	20	nitric oxide mediated signal transduction	0.000152097	2	GUCY1A3/GUCY1B3
240	AKAP6/ARHGAP5/C12orf29/C14orf126/C14orf128/C15orf40/CBR4/CD2AP/COX18/G2E3/GATC/HEATR5A/LOC100505490/MAGI3/NARG2/POT1/TRIM33/USP53/ZNF212/ZNF644	20	positive regulation of cardiac muscle tissue growth	0.00198431	1	AKAP6
241	CDC40/CDK14/DENND5A/FER/GPR18/IL6ST/IMPACT/LDOC1L/LRP6/MPP6/MSL3/ROBO1/SACM1L/SCML1/SCML2/TBC1D4/TMEM38B/USP40/WASF1/ZNF711	20	interleukin-6-mediated signaling pathway	4.72e-05	2	FER/IL6ST
242	C13orf15/CCDC144B/FAM106A/FCHSD2/FLJ42418/GPR135/HERC2P3/LOC100132686/LOC100132707/LOC100133319/LOC148696/LOC220594/LTN1/PEMT/SHMT1/THEM5/TRIM37/TSTD2/USP32	19	protein modification by small protein conjugation or removal	0.000831828	4	HERC2P3/LTN1/TRIM37/USP32
243	AKTIP/AMIGO1/ATP6V0E2/BBS2/C12orf49/C16orf74/C4orf48/FITM2/HRK/KCNC1/LOC401431/LOC641518/POMT1/PTDSS2/RBL2/RNFT2/TMEM106C/TOR1AIP1/UCK1	19	negative regulation of appetite by leptin-mediated signaling pathway	0.0024177	1	BBS2
244	BIN1/CASP12/CASP6/E2F3/HIBCH/IL13RA1/INPP1/LOC643733/LOXL4/MCM9/MGC39372/NACC2/NQO2/RHOF/RIPK1/SERPINB1/SERPINB6/SERPINB9/SNTB2	19	regulation of endopeptidase activity	0.000244067	4	RIPK1/SERPINB1/SERPINB6/SERPINB9
245	ADRBK1/AMD1/CABYR/CDK19/CREB1/DDIT4L/ESPN/FAM160B2/FLJ20021/FOXP1/NUDT18/OSTCL/PHF21A/PPP2R5B/PPP3CA/RBFOX3/TNFRSF25/TTC39C/USE1	19	activation of phospholipase C activity	0.00125246	2	ADRBK1/CREB1
246	ARL5B/ATG9B/BIK/C11orf59/ETHE1/EZH2/FLJ43663/IRGQ/LOC100288009/LOC100289049/LYPD3/PHLDB3/PIGA/PNP/THAP2/XRCC1/ZFPM1/ZNF331/ZNF575	19	alpha-beta T cell differentiation	0.00156955	2	PNP/ZFPM1
247	ANKRD35/DNASE1L1/FAM58A/FKBP3/IRAK1/LETM2/LOC100288438/LOC729580/NUDT17/NUDT22/PIAS3/RPL10/SHC1/TCIRG1/TMEM187/UBQLN4/VBP1/ZACN/ZNF185	19	regulation of protein serine/threonine kinase activity	0.00479287	3	FAM58A/IRAK1/SHC1
248	ANKRD34A/ARRDC4/BTBD3/C1orf97/CITED2/GLA/GOLPH3L/GRHL1/KLF10/KLF11/LIX1L/MLXIP/PEX11B/PIK3IP1/PLEKHM3/POLR3GL/SLC2A1/TMEM167B/TXNIP	19	adrenal cortex development	0.00198431	1	CITED2
249	ABCC5/ANAPC1/ARMC8/BRWD1/C9orf72/CCDC90B/CEP57L1/CNTLN/KATNA1/KLC1/LARP1B/NUP98/PSPC1/RBM12/RIMKLB/TIAL1/USP48/WTAP/ZRANB1	19	microtubule-based process	0.00103129	4	CEP57L1/CNTLN/KATNA1/KLC1
250	AMOTL2/ANKRD1/C10orf47/CTGF/CYR61/EDN1/EPHA2/JUB/LATS2/LOC100134368/NUAK1/PLK2/PTPN14/RND3/TEAD1/THBS1/TNFRSF12A/TUFT1/WTIP	19	hippo signaling	1.87e-10	5	AMOTL2/JUB/LATS2/TEAD1/WTIP
251	AHNAK2/BCHE/C11orf41/C3orf55/C4orf49/CDH6/GPR39/IL17RD/LOC100507009/LYPD1/NCKAP5/PRKG1/PTER/SHC3/SULF1/SULT1E1/VEPH1/WDR69/ZFPM2	19	negative regulation of reproductive process	0.000248895	2	SULF1/ZFPM2
252	C20orf165/C22orf46/CCDC159/CCHCR1/CROCC/DCST2/FAM71A/FOXD2/HEATR7B1/LOC100128653/LOC100506538/LOC113230/LOC151534/LOC388942/LOC400620/MGC12982/PPP1R12C/SRRM5/ZNRF4	19	centriole-centriole cohesion	0.00198394	1	CROCC
253	BTN2A2/C9orf96/COL19A1/FER1L4/GPR3/HLA-DOB/IGHG1/LOC100009676/LOC100287483/LOC100287927/LOC644714/LRRC18/PIP5K1B/RHOA/SMG6/TIAF1/UPB1/WDFY4/WNT10A	19	negative regulation of antigen processing and presentation of peptide antigen via MHC class II	0.00148842	1	HLA-DOB
254	ANKMY2/ARHGAP25/ATG5/BZW2/C17orf58/DKC1/FNBP1L/LPP/MED13L/NCRNA00173/OAT/RBM7/REXO2/RNGTT/SLC41A1/SNX18/STK39/TSPAN13/ZMYM1	19	vesicle transport along actin filament	0.00173638	1	FNBP1L
255	AOAH/CBLB/FRMD4A/GIMAP1/GIMAP2/GIMAP4/GIMAP5/GIMAP6/GIMAP7/GIMAP8/GPR155/GVINP1/IPCEF1/ITM2A/LOC285972/PRKCH/SCML4/TMEM204/ZNF792	19	regulation of antigen receptor-mediated signaling pathway	0.00028128	2	CBLB/PRKCH
256	BARX2/C11orf92/C11orf93/CLDN9/CYP4X1/DHRS2/FAM118A/FAM3B/FMO9P/GOLT1A/ILDR1/LEAP2/LRRC3B/PADI3/PLAC2/SNX31/UPK1A/UPK2/UPK3A	19	amide transport	0.00105257	3	FAM3B/ILDR1/UPK3A
257	ARHGAP27/ATG2A/ATP6V0A1/C22orf15/CLIP1/DND1/KATNAL2/KCTD20/LOC100507602/LOC644246/LOC646014/LRRC37A3/LSM10/MGC57346/NOTCH1/ORAI2/PLEKHM1/STK40	18	coronary vein morphogenesis	0.00136443	1	NOTCH1
258	ATP8B3/C7orf31/CHRM5/CRIP3/IRGM/LOC100505679/LOC400464/LRP11/MAP3K15/NUPL2/PCYOX1/SSH3/TARSL2/TM2D3/WDR73/ZNF318/ZNF621/ZNF781	18	adenylate cyclase-inhibiting G-protein coupled acetylcholine receptor signaling pathway	0.00148842	1	CHRM5
259	BRPF3/C12orf61/FAS-AS/GAFA1/GSG1/HSPC081/KLF2/LOC100287407/LOC100289251/LOC730184/MGC42157/MOP-1/MTO1/RASGEF1B/RBM22/RBM39/TSC22D3/TULP2	18	mitochondrial tRNA modification	0.000992402	1	MTO1
260	ANKRD46/C20orf177/CDH26/CHD6/DUSP28/FAM55C/GMCL1/KIAA2018/KLHL8/LOC96610/OSBPL2/PPP1R3D/SMCR8/SPATA2/TH1L/TRIM52/ZCCHC3/ZNF280B	18	positive regulation of transcription from RNA polymerase II promoter in response to oxidative stress	0.00223186	1	CHD6
261	ADRB1/ALG10B/ATE1/C16orf52/CG030/DARS2/DCLRE1A/ENPP3/FAM184A/LOC283588/LRRC52/NDUFB6/NHLRC2/RFT1/RPS6KA5/SCAI/STX3/TRUB1	18	dolichol-linked oligosaccharide biosynthetic process	0.0003868	2	ALG10B/RFT1
262	ACTR3B/AMOTL1/ATMIN/C16orf46/CWC15/ENDOD1/MED17/MON1B/NFATC1/PCBD2/PHKB/PRDM15/PRKRIR/RAB11A/RSL1D1/SRSF8/TFCP2/THUMPD1	18	establishment of cell polarity involved in ameboidal cell migration	0.00186035	1	AMOTL1
263	AMN1/ATP2B1/BICD1/C12orf35/C1orf26/DDX50/FAM8A1/JMJD1C/LOC148189/LOC338758/LOC728445/LOC731223/NIPBL/PKN2/PPIL4/SAMSN1/TMCC1/ZBTB26	18	external genitalia morphogenesis	0.00111642	1	NIPBL
264	BCAN/BEND4/C17orf104/GAD1/HEY2/IGSF11/KCNG3/LHFPL3/LOC153469/LOC285401/LOC645321/MLC1/PRDM14/PTCHD1/RMST/SALL3/WNT8A/ZIC3	18	cell surface receptor signaling pathway involved in heart development	0.000125935	2	HEY2/WNT8A
265	ATAT1/B3GNT9/CACNB3/CES4A/CYTH2/EFS/FBXL8/GPR25/HSF4/KIAA0895L/LOC100131662/LOC653160/MAMDC4/MAP3K6/NOL3/PLCD1/SLC44A2/TRADD	18	choline transport	0.0043357	1	SLC44A2
266	ADAT2/ALKBH2/ARV1/C14orf138/C1orf131/C1orf31/COG2/GNPAT/IRF2BP2/KAT2A/NIT2/POLG2/TARBP1/TEX261/TTC13/USP3/ZBTB4/ZFP36L2	18	histone deubiquitination	0.000109045	2	KAT2A/USP3
267	ANKS6/ARHGAP20/ARHGEF3/ASB13/COL15A1/CORO2A/CRABP2/ELOVL2/GABBR2/GALNT12/GGA2/IGFBP6/NANS/NET1/SLC1A1/SMAD3/TBC1D2/ZNF30	18	regulation of purine nucleotide metabolic process	0.00050879	5	ARHGAP20/ARHGEF3/GABBR2/NET1/TBC1D2
268	AQP11/CHPF/CSDC2/CYP11A1/FDX1/GRAMD1B/GSTA3/HSD3B2/INHA/KLHL4/LHCGR/ME2/MRO/OBSL1/REEP6/SCARB1/SLC4A3/STAR	18	hormone biosynthetic process	2.17e-11	6	CYP11A1/FDX1/HSD3B2/LHCGR/SCARB1/STAR
269	ABHD15/ADCK2/ATP13A2/FAM195B/FAM43A/HPS6/ICAM5/IDUA/ITPKA/KIAA1407/LTK/PAFAH2/PAOX/RPAP1/SELO/TMEM175/TP53I13/TYRO3	18	spermidine catabolic process	0.00148842	1	PAOX
270	ABCA11P/C2orf63/CAT/CRYZ/FAM24B/HBXIP/IGSF1/LOC387647/LYRM4/PALB2/SLC39A4/TRIM4/TYW3/WBP4/ZNF280D/ZNF562/ZNF718/ZNF876P	18	protein homotetramerization	0.00120916	2	CAT/CRYZ
271	ANO4/BTBD11/C1orf43/C3orf75/C7orf43/C7orf51/CADM1/CAMK2N1/CCDC134/GAL3ST4/GPC2/HS3ST1/KIAA0391/LOC283143/NLGN3/TAF8/UQCR11/UROS	18	uroporphyrinogen III biosynthetic process	0.00173638	1	UROS
272	C12orf56/C2orf27A/C6orf168/CCNYL2/DUXAP10/FLJ39632/FREM3/FSHR/GREB1/LAYN/LOC100132288/LOC442028/LOC727930/LOC728613/LOC84856/PPAPDC3/WRN/ZSWIM5	18	nucleolus to nucleoplasm transport	0.000930348	1	WRN
273	ABHD11/AFAP1L2/C11orf72/C14orf70/C3orf46/CDH22/FGF22/HECW1/LOC400748/LRRC43/NCRNA00168/ODF3/RDH8/RSPH3/SH3GLB2/SLC22A25/TMC2/UBL4B	18	vestibular reflex	0.00167421	1	TMC2
274	AKNAD1/BTF3P11/C3orf16/DMBX1/DNM1P41/FAM171A2/FAM9A/FLJ31356/LOC283480/LOC283875/LOC285326/LOC646168/MPP4/N4BP3/PRKRIP1/TSPY26P/ZNF17/ZNF425	18	adult feeding behavior	0.00371712	1	DMBX1
275	BCAP29/BMP8A/DIO1/DLG2/IGFBPL1/INPP5J/IYD/LOC286002/MGAT4C/MTNR1A/OTOS/PPIEL/SLC26A4/SLC26A7/SNRNP27/TG/TPO/TSHR	18	thyroid hormone generation	1.96e-09	4	DIO1/IYD/TG/TPO
276	AK3/C1orf156/CDC37L1/DCUN1D5/GEMIN5/JAK2/KDM4C/KIAA0020/KIAA2026/PPAPDC2/PSIP1/RANBP6/RCL1/RRAGA/SNAPC3/UHRF2/URB2/ZDHHC21	18	nitric oxide metabolic process	0.00154437	2	JAK2/ZDHHC21
277	CCL7/CD68/CPM/CTSL1/CTSL1P8/CTSL2/DNASE2/IQSEC1/MAFB/MMP19/MS4A6E/P2RX4/P2RX7/PLA2G7/SDCBP/THBD/TMED1/TSPAN4	18	response to organophosphorus	4.34e-06	4	MMP19/P2RX4/P2RX7/THBD
278	ALG6/C12orf26/CCDC132/CCDC76/CDK7/EIF2B4/GFI1/GIN1/GLMN/MTRF1/NF1/OMA1/RPAP2/RPP40/RTCD1/SLC35B3/SLC38A9/TMEM116	18	glial cell development	0.00249268	2	EIF2B4/NF1
279	ADAMTSL3/ANGPTL1/ASPN/C1QTNF7/C2orf40/CLEC3B/ECM2/IGSF10/ITIH5/LRRC15/LRRN4CL/MAPRE2/MTUS1/OGN/OMD/PDGFRL/SCARA5/SLC7A2	18	keratan sulfate catabolic process	6.87e-05	2	OGN/OMD
280	C4orf31/C4orf37/DKK2/DMRTA2/EMX2/EMX2OS/FOXG1/FOXL2/GPC4/GRIA3/LGI1/LIX1/NR2E1/QPCT/RAB11FIP2/TSPAN18/XG/ZNF536	18	cerebral cortex development	9.11e-07	4	DMRTA2/EMX2/FOXG1/NR2E1
281	AADAT/BVES/C6orf112/CDNF/DNAH14/ELOVL4/EPHX4/GJC1/GPR161/KCTD5/LOC100506563/LPAR3/LRP4/LRRC20/POPDC3/PREP/SYNM/VEGFC	18	regulation of nervous system development	0.00111445	4	GPR161/LPAR3/LRP4/VEGFC
282	BIN3/C8orf58/FLJ14107/KIAA1432/LOC100287037/LOC100506234/MTMR9/PDLIM2/PLSCR3/PPP1R3C/PPP3CC/PXN/REEP4/RGS14/SH3GL1/SORBS3/SPATS2L/SYDE1	18	lamellipodium assembly	0.000659911	2	BIN3/PXN
283	ABCA1/ABCD1/ABCG1/ACSL3/CYB5A/LOC100505764/LPCAT3/MID1IP1/MYLIP/NCKAP5L/NCRNA00263/NR1H3/POLE3/SLC44A1/SREBF1/TGFB1/TMCC3/TMEM53	18	positive regulation of lipid metabolic process	9.72e-11	6	ABCG1/ACSL3/MID1IP1/NR1H3/SREBF1/TGFB1
284	C20orf12/C8orf48/CCDC121/DUSP19/DYX1C1/LOC344595/LRRC6/NEK11/NPHP1/PGBD4/PIH1D2/SPATA6/TTC26/TTC30A/TTC30B/ZNF546/ZNF624/ZNF658	18	cilium assembly	2.15e-06	4	LRRC6/TTC26/TTC30A/TTC30B
285	ACR/ANKRD30B/C10orf90/C8orf75/C9orf93/CYSLTR2/FAM69C/KILLIN/LOC100288721/LOC219731/LOC550113/LOC645591/MGC16025/OR7A5/OR7C1/PRDM7/PTPRS/ZNF652	18	corpus callosum development	0.00748342	1	PTPRS
286	ALOX15/B9D1/BACE2/CAMK1/CEBPE/EMR1/EPN2/FAM19A1/GPR44/OLIG1/OLIG2/PIK3R6/PRSS33/SIGLEC8/SMPD3/SPNS3/SYCP2L	17	neuron fate commitment	0.00182919	2	OLIG1/OLIG2
287	AGTR1/APOBEC3B/APOBEC3C/APOBEC3G/ARAP2/CASP4/CCDC30/CHST15/DDX41/EFNB2/EMB/GALNT3/KAL1/LOC100505971/LOC388630/PARP8/PTPRE	17	regulation of transposition	2.28e-08	3	APOBEC3B/APOBEC3C/APOBEC3G
288	C12orf24/C3orf26/DMXL2/KDM2B/LPGAT1/LYSMD2/MYO5A/ORAI1/PHF15/PPTC7/SORL1/SYPL1/TANC2/TMOD2/TRAF5/TRIM7/WDR17	17	fourth ventricle development	0.00136443	1	KDM2B
289	ACAD8/C11orf61/C4orf27/FAM118B/GLB1L2/MITD1/MRPL40/NCAPD3/PARN/PIGS/PUS3/RPA2/RPUSD4/THYN1/TP53RK/VPS26B/ZW10	17	RNA modification	4.32e-05	3	PARN/PUS3/RPUSD4
290	ADH5/CNKSR2/KCNMB3/KIAA1239/KLHL34/LOC100130219/LOC286367/LRP1B/MAP4K4/MCART1/NIPSNAP3A/NIPSNAP3B/PIAS4/PRDX3/SMC2/SUB1/ZNF594	17	peptidyl-cysteine modification	7.19e-05	2	ADH5/PRDX3
291	ANKRD34C/CACNG8/CADPS2/CBLN2/CHD5/DDC/ECE2/HTR1D/KCNJ6/KLHL1/LOC441052/NTSR1/PIRT/SLC10A4/SLC6A3/SV2C/TH	17	synaptic transmission	1.04e-09	9	CACNG8/CADPS2/CBLN2/DDC/HTR1D/KCNJ6/NTSR1/SLC6A3/TH
292	ASCL2/ATP2A3/C11orf21/DPEP2/FDX1L/GAB3/HCST/ICAM4/MC1R/P2RX1/PLCB2/PSTPIP1/RAB37/RAP1GAP2/TSPAN32/VPS37B/ZGLP1	17	serotonin production involved in inflammatory response	0.00297508	1	P2RX1
293	ACOT11/BEST2/C1orf175/CA4/CLDN8/GPIHBP1/HSD11B2/NEDD4L/PHACTR3/PNLIPRP3/PRR15L/SCNN1B/SCNN1G/SYN3/TFCP2L1/TGM5/TMEM63C	17	sodium ion homeostasis	7.32e-06	3	NEDD4L/SCNN1B/SCNN1G
294	DGKB/FAM5C/GRIA4/GSX1/HS3ST4/LOC100505797/LOC441167/MDGA2/MSX2/NCRNA00240/NETO1/NOVA1/SLITRK3/SORCS3/STXBP5L/ZDHHC22/ZNF501	17	cell differentiation in spinal cord	0.00101327	2	GSX1/MDGA2
295	CDH19/COL28A1/FOXD3/FUT9/GFRA3/L1CAM/MPZ/NRXN1/PCSK2/PLP1/PMP2/PRIMA1/PTPRZ1/SCN7A/SLC35F1/TSPAN11/XKR4	17	axon development	0.000105313	5	GFRA3/L1CAM/NRXN1/PLP1/PTPRZ1
296	ATG3/ATP6V1B2/CASP5/CXorf21/GK/GK3P/IPMK/LIMK2/LOC728853/MLLT4/NAMPT/PGS1/PIK3CG/RBM47/SENP7/SLC16A10/TMEM106A	17	organophosphate biosynthetic process	7.22e-05	5	GK/IPMK/NAMPT/PGS1/PIK3CG
297	ABCB1/ABCG2/C16orf45/CSRNP3/FAM13C/MAN1A1/MYRIP/NDE1/NOSTRIN/NR5A2/OGFRL1/PKD2/RFTN1/RUNDC3B/SLC9A3R1/SPP1/SYT11	17	xenobiotic transport	6e-06	2	ABCB1/ABCG2
298	ALDH2/C18orf18/C1orf212/CHFR/CTCF/FAM122A/FKBP11/LOC100288954/LOC339290/MLLT10/PDIK1L/PTPRM/SDHAF1/SHPRH/TMEM203/ZFP161/ZNF830	17	regulation of molecular function, epigenetic	0.00136443	1	CTCF
299	C14orf80/CD97/CRIP1/CRIP2/FAM167A/LRFN3/LRP3/NPDC1/RAB36/RABGAP1L/SCARF2/SNCG/THBS3/TMEM121/TPPP3/ZDHHC1/ZDHHC11	17	prostate gland stromal morphogenesis	0.00260352	1	CRIP1
300	ACAA1/APRT/CHD3/CISD3/HRAS/IDH3B/LSM4/MLLT6/MRPL11/PPP1R14B/PRELID1/RAB1B/RAB24/RAB5A/SNX17/TAF10/TUSC2	17	regulation of mitochondrial membrane potential	0.000814593	2	PRELID1/TUSC2
301	AHCTF1/CAPRIN1/COPS2/EIF4E/FAM98B/FGD6/GNAI3/GPR180/HACE1/JKAMP/METAP2/NAA15/NR2C1/POLI/RAB1A/VEZT/ZMYM6	17	N-terminal protein amino acid modification	0.000210933	2	METAP2/NAA15
302	C10orf28/C10orf76/C6orf130/C9orf6/MRM1/MRPL49/MTERF/NAT9/PDRG1/RAE1/SLTM/TRMT61A/TSR2/TXNL4B/UPF2/UPF3B/ZNF673	17	mRNA export from nucleus	3.00265e-05	3	RAE1/UPF2/UPF3B
303	ACPP/ANGEL1/ANUBL1/DAZAP2/DFNA5/GALNT6/LOC100130776/MCFD2/MEF2D/POU6F1/PTPRK/SLC4A8/SMAGP/STX19/TBC1D25/TTC7A/VASH1	17	positive regulation of adenosine receptor signaling pathway	0.00148842	1	ACPP
304	CTNNA1/DOCK3/FAM171A1/IGSF9B/IP6K2/JAM3/KIF5C/LOC100133039/LOC157627/LOC283174/LOC400931/NMT2/PHF21B/RUNDC2C/TADA3/TSC2/VGLL4	17	protein heterooligomerization	0.00106676	2	CTNNA1/TSC2
305	AMBRA1/C11orf30/C2CD3/CHCHD8/CLSTN2/EHMT1/G6PC3/GLUL/INVS/MAMDC2/MRPL17/PGM2L1/PPME1/SYNRG/UCP2/UCP3/ZZEF1	17	response to superoxide	0.000168017	2	UCP2/UCP3
306	BAT4/CHSY1/DHRS13/ERICH1/ESYT1/FLOT2/HTRA2/LRG1/NEK8/POLR2H/PRDX5/PROCA1/PRR5/SLC37A4/TLCD1/ZDHHC12	16	transcription from RNA polymerase III promoter	0.000934632	2	POLR2H/PRDX5
307	ALS2/CCDC126/CKAP4/EPX/GDAP1/IL9R/JPH1/KCNK5/LTC4S/NTRK1/PPAP2A/PRG2/PRG3/SLC2A10/SOS1/U2AF1L4	16	defense response to nematode	2.42e-06	2	EPX/PRG2
308	ABHD14A/BCL2L10/C11orf57/C12orf75/CLPX/DDX24/GNB5/KIAA1370/LEO1/LOC100129973/LOC645158/MAPK6/MYO5C/NRAS/SLC36A4/TMEM170A	16	tryptophan transport	0.00124043	1	SLC36A4
309	ACCN1/CBLN1/LOC100131508/LOC100288139/LOC283038/LOC286177/LOC401098/LOC643085/LRRTM1/MCF2L2/PCA3/PPEF2/RXFP2/SNORA37/SNTG1/ZNF157	16	protein localization to synapse	1.68e-05	2	ACCN1/LRRTM1
310	C10orf116/CYP2A7P1/MT1E/MT1F/MT1G/MT1H/MT1M/MT1P2/MT1X/MT2A/MT4/SLC30A1/SLC30A2/SLC39A14/TOLLIP/ZBTB2	16	cellular response to zinc ion	4.84e-20	7	MT1E/MT1F/MT1G/MT1H/MT1M/MT1X/MT2A
311	C11orf70/C15orf21/CAPN12/CPNE4/FOLH1/GDEP/KCNN2/KLK3/LOC100506267/LOC100507039/LRRC34/OR1G1/RLN1/RLN2/TGM4/TRPM8	16	multi-multicellular organism process	0.000276664	3	RLN1/RLN2/TGM4
312	CCDC112/CLGN/CNTN1/FEM1C/GABRG1/GJA3/GJB2/GJB6/HRH1/LOC100507177/LOC440934/MAP1LC3A/RNF144B/SLC35F3/TRIM36/VSNL1	16	thiamine transport	0.00322241	1	SLC35F3
313	ARHGAP36/CALCA/CALCB/CSMD1/DRD1/FAM196A/FBLL1/NELL1/RPRM/SLC18A3/SLC35F4/SLC5A7/SLC8A2/TAC1/TLL2/TMEM90A	16	positive regulation of ossification	6.76e-06	3	CALCA/NELL1/TAC1
314	C3orf67/EML1/FAT4/FLJ32063/FOXD1/INSC/LOC100288092/LOC285084/LOC646903/MAGEE2/PPIC/PRSS12/SATB2/SLC44A5/UGT8/WNK2	16	nervous system development	0.000418405	6	EML1/FAT4/FOXD1/INSC/SATB2/UGT8
315	CA2/CHUK/ERLIN1/FAM132B/FOXO6/HES6/IGFBP2/ILKAP/LOC151174/LOC645638/PAPD4/RAMP1/RAP1GAP/SCLY/TSTA3/UBE2F	16	cellular metabolic process	0.000961114	14	CA2/CHUK/ERLIN1/FAM132B/FOXO6/HES6/IGFBP2/ILKAP/PAPD4/RAMP1/RAP1GAP/SCLY/TSTA3/UBE2F
316	BCOR/CP/CRNDE/DNMBP/FAM46A/FTO/HECW2/IFI16/INHBB/IRX3/IRX5/LOC100127983/LOC339400/PAEP/STK17B/TBX15	16	embryonic cranial skeleton morphogenesis	0.000507661	2	IRX5/TBX15
317	ANAPC4/ARRDC1/CTNNA2/DUOX1/DUOXA1/ELP3/ENTPD3/LOC100287411/MMP26/PLA2G4F/SERPINA5/SLC25A48/SLC7A4/TMEM101/TRPM6/XDH	16	thyroid hormone generation	0.000106332	2	DUOX1/DUOXA1
318	C2orf56/CCDC59/CEBPZ/CWC22/DNTTIP2/GNL2/HDAC2/IWS1/MKI67IP/MPHOSPH10/NKAP/RPF2/SR140/SSB/USP16/UTP3	16	RNA metabolic process	1.78e-05	12	CCDC59/CEBPZ/CWC22/DNTTIP2/HDAC2/IWS1/MKI67IP/MPHOSPH10/NKAP/SR140/SSB/USP16
319	BEAN1/CKLF/CMTM1/CMTM3/CYP2U1/GPX7/HCRTR2/HMX2/PEA15/RCN2/SCP2/TEP1/TEX264/TK2/VPS4A/ZCCHC11	16	regulation of intracellular lipid transport	0.00173638	1	SCP2
320	C6orf192/C9orf125/CDC42EP5/CTSK/FGD1/LOC100506629/LSR/MDK/MYO1D/NFASC/SMARCE1/SRPX2/TEAD2/TIMM8A/TMEM98/TSPAN6	16	early endosome to recycling endosome transport	0.0016124	1	MYO1D
321	APOLD1/CD59/EID1/IL11/ISG20/JAM2/LOC100288985/LYVE1/MME/PDLIM3/RGS4/SECISBP2L/SFRP1/SHC4/SOCS5/STC1	16	response to vitamin D	0.000191244	2	SFRP1/STC1
322	C10orf10/C10orf72/CCDC75/CD3EAP/DSP/ERCC2/LOC100505880/LOC100506696/PDLIM5/PPP1R13L/PRKCZ/RIOK1/SCN5A/SNRNP48/TAF5/TMEM150A	16	bundle of His cell to Purkinje myocyte communication	1.18e-05	2	DSP/SCN5A
323	BMP8B/CCR10/CNTNAP1/ELP2P/KIAA0495/LEPREL2/MOXD1/NRSN2/OXCT2/PLEKHH3/PPOX/TP73/TPST2/TUBG2/WNK3/WNK4	16	peptidyl-tyrosine sulfation	0.00173638	1	TPST2
324	BCL2L13/BCL2L2/CCDC92/CDK11A/DYNLRB1/GIT2/KCTD10/KCTD18/KRCC1/MORC2/PDE6D/RUFY1/SEC23A/SSU72/STX12/ZNF664	16	Sertoli cell proliferation	0.00322241	1	BCL2L2
325	AMIGO2/C12orf42/CARD11/CWF19L2/DACT1/FAM113B/FAM159A/GALC/GSTO2/LOC100233209/LOC645744/NEDD9/NEGR1/RPAP3/THAP9	15	galactolipid catabolic process	0.00124043	1	GALC
326	ATP2B2/GABRA1/GABRG2/HAPLN4/KCNA1/KCNA2/KCNIP4/LOC100507560/PABPC1L2B/SCN1A/SCN4B/SLC12A5/SYN2/SYT2/TTC21B	15	inorganic ion transmembrane transport	6.46e-11	9	ATP2B2/GABRA1/GABRG2/KCNA1/KCNA2/KCNIP4/SCN1A/SCN4B/SLC12A5
327	CHD7/DPYSL4/EXTL3/FBXO16/FZD3/GDPD1/JAKMIP3/KIAA1107/KIAA1211/LONRF1/LRRCC1/NME5/PDK3/SLC27A1/SLC30A7	15	pyrimidine-containing compound metabolic process	0.0012676	2	DPYSL4/NME5
328	DMTF1/EIF3J/ENOSF1/FANCL/FBXO44/FBXO6/KIAA0907/MAD2L2/PLIN3/RHBDD1/SEMA6B/TAF1A/TRMT11/TRNT1/VRK2	15	ER-associated ubiquitin-dependent protein catabolic process	0.000437504	2	FBXO6/RHBDD1
329	AMPD3/C21orf71/CNIH3/COX10/FGF2/FOXP3/GPC6/GPRIN3/HS3ST3A1/HS3ST3B1/KCNQ5/MGC12916/NRP2/PDCD4/UNC5B	15	glycosaminoglycan metabolic process	4.92e-06	4	FGF2/GPC6/HS3ST3A1/HS3ST3B1
330	C1orf126/CCDC64B/CNKSR3/CSNK1D/CTNND1/FAM84A/GRB2/LHFPL2/MIF4GD/PGBD5/RGS12/SHB/SLAMF9/SLC25A19/TMEM51	15	regulation of signal transduction	0.00118573	6	CNKSR3/CSNK1D/CTNND1/GRB2/RGS12/SHB
331	ABCF3/ARNTL2/CBY3/CD99L2/CSNK2A2/FAM32A/HMGB3/HMGB3P1/MEX3D/MTMR1/NMT1/SOBP/UBE2A/USP11/VMA21	15	mRNA localization resulting in posttranscriptional regulation of gene expression	0.0016124	1	MEX3D
332	BOLA1/C11orf83/C17orf90/C17orf95/C7orf47/CCDC137/DDX55/DUS1L/FBF1/HSD17B1/NFKBIB/PEX16/RUNDC1/SIRT7/ZUFSP	15	positive regulation of transcription during mitosis	0.00167421	1	SIRT7
333	ANKRD9/C18orf55/C3orf39/CDIPT/CHMP1A/CTDP1/DGCR2/HSBP1L1/KLHL2/LOC440900/MGMT/PQLC1/RBFA/RXRA/VWA5A	15	carbon catabolite repression of transcription	0.00124043	1	CHMP1A
334	CDR2/DOCK10/ELK3/FAM59A/FLJ27354/KIF13B/LOC346887/LRRC8B/LRRC8C/LRRC8D/RALGAPA2/SLC16A1/SLC17A5/TLE4/ZNF326	15	plasma membrane lactate transport	0.00148842	1	SLC16A1
335	AFAP1/ASB1/CALN1/DISP2/EDIL3/GPC1/GXYLT2/LOC100287616/LOXL1/MFAP2/MTL5/STMN3/TMEM180/TRBV25-1/VASN	15	protein deamination	0.00124043	1	LOXL1
336	C8orf41/CNOT7/DCTN6/FUT10/INTS9/LEPROTL1/MAK16/POLR3D/PPP2CB/R3HCC1/RRP15/SRP19/THAP1/TMEM66/ZNHIT6	15	small nucleolar ribonucleoprotein complex assembly	0.00186012	1	ZNHIT6
337	ATP6V1A/GOLGA2B/GRAMD1C/MICAL3/NCRNA00287/PLS1/POU2F1/PPP1R13B/QTRTD1/RABGAP1/STRBP/TJAP1/TMEM201/WHSC1/ZDHHC23	15	atrial septum secundum morphogenesis	0.00136443	1	WHSC1
338	BCL6/DCTD/JHDM1D/KIAA0355/LOC100134229/LOC100288294/MOBKL2B/PDE4A/PIGC/ROD1/SUSD1/TMED8/UBE2O/XRN1/ZSWIM6	15	erythrocyte development	0.000120589	2	BCL6/ROD1
339	CAPRIN2/CPEB3/DAD1/ERN1/HDAC1/HNRNPF/IPO8/LOC100289109/MARCH5/PIGZ/PRPSAP1/QRICH2/RIN2/SPHK1/SPOCD1	15	positive regulation of dendritic spine development	9.12e-05	2	CAPRIN2/CPEB3
340	C2orf49/DFFA/GABPB2/LOC100507237/METTL2B/MMACHC/NOL9/RPL7L1/SLC25A16/SLC35E1/SPTY2D1/UBXN2A/XPNPEP3/YIPF5/ZNF791	15	water-soluble vitamin metabolic process	0.00226011	2	MMACHC/SLC25A16
341	AGAP4/BMS1P5/C3orf42/C9orf102/GHRLOS/LOC100129917/LOC284009/LOC399753/LOC642826/PTPDC1/RRN3P2/SLC25A17/TATDN2/TIMM23/TRIP11	15	coenzyme A transport	0.000868379	1	SLC25A17
342	C14orf119/C14orf167/C16orf68/C1orf227/C1orf77/CUTC/FLVCR1/LIPT1/NCRNA00292/NGDN/NIF3L1/NSL1/OSGEPL1/PPIL3/TATDN3	15	7,8-dihydroneopterin 3'-triphosphate biosynthetic process	0.00136443	1	NIF3L1
343	CAMK2N2/CHAT/EML3/FLJ40288/GPR78/HTA/MFSD6L/NKX1-1/NXNL1/PRR22/SPERT/TCTE1/USH1G/UTS2R/ZNF843	15	photoreceptor cell maintenance	6.53e-05	2	NXNL1/USH1G
344	AAAS/ABHD14B/ARHGEF12/C16orf58/C17orf97/EEFSEC/FAM86A/FAM86B1/FAM86C/NAT15/SIRT3/SMYD5/TBC1D22A/URM1/XRCC3	15	resolution of recombination intermediates	0.00124043	1	XRCC3
345	CYGB/INSM2/LOC646588/MLPH/MXRA7/MYCNOS/NHEG1/NOX3/OPRM1/PHOX2A/PHOX2B/PRCD/RD3/ST6GALNAC2/UNC5C	15	noradrenergic neuron differentiation	1.06e-05	2	PHOX2A/PHOX2B
346	DPYSL2/FAM108B1/GLIPR2/HEG1/ITPR1/MYST4/PSD3/RECK/SH2D4A/SH3BP4/SLC12A8/SLC43A3/TMEM2/USP38/ZMIZ1	15	vitellogenesis	0.00186035	1	ZMIZ1
347	C11orf54/C7orf59/CROT/FAM158A/IFI27L1/IFI27L2/LDLRAP1/LOC100289098/LRRC17/MAN1C1/MDP1/NEDD4/SEPN1/TP53TG1/TPBG	15	protein localization to vacuole	5.05e-05	2	C7orf59/NEDD4
348	ANO9/AP3B2/C8orf37/CCNJL/DTWD2/GALNT11/LOC100505483/LOC729839/PPARGC1B/PRKAG2/RAB34/SLFN12/SLFN13/TRIM5/YBX2	15	peptidyl-threonine modification	0.000556553	2	GALNT11/PRKAG2
349	ADAMTS16/APCDD1L/CLDN14/CREB3L1/CYP27C1/EPHA7/FST/LOC100287221/LOC100507165/LOC149773/LOC399959/MGC4294/SCUBE3/SEMA7A/WNT5B	15	organ development	0.00158942	6	ADAMTS16/CREB3L1/EPHA7/FST/SEMA7A/WNT5B
350	ACAP3/ATAD3A/AURKAIP1/CPSF3L/DDX49/DVL1/GLTPD1/KLHL17/LUC7L2/PGP/PNKP/PUSL1/SMG5/SRSF10/WDR27	15	mRNA splice site selection	0.000160222	2	LUC7L2/SRSF10
351	ACVR2B/ARID3A/ARID3B/C2orf64/CHCHD7/CTNNAL1/HIC2/HMGA1/IGF2BP1/ITGA4/LIN28B/LOC100506365/PLAG1/PTPN2/SENP2	15	regulation of cellular biosynthetic process	2.39e-05	10	ACVR2B/ARID3A/ARID3B/HIC2/HMGA1/IGF2BP1/LIN28B/PLAG1/PTPN2/SENP2
352	CHRM3/CXorf57/DPP4/FRMD5/KIF21A/LOC100506555/LOC150381/MORC4/NR3C2/OLFML2A/PPARGC1A/PVRL3/RNF128/SOSTDC1/TBC1D8B	15	response to statin	0.00136443	1	PPARGC1A
353	C5orf41/C6orf115/CCNG2/CNOT8/FBXL20/FNIP1/HECA/JMY/KLHL24/MBTD1/PCMTD1/PNRC1/UBE2H/YPEL2/YPEL3	15	positive regulation of B cell apoptotic process	0.002046	1	FNIP1
354	ABT1/BAG5/C16orf91/C17orf42/C17orf71/C20orf4/CLP1/DDX28/FASTKD5/GRPEL1/GTF2B/KTI12/MAD2L1BP/RG9MTD1/TBCC	15	mitochondrial RNA metabolic process	0.00010586	2	C17orf42/RG9MTD1
355	ATF7IP/C2orf42/CHST14/DYNLL1/GOLGB1/GTF3C4/PARP4/PCM1/RFX1/SGSM2/SH3BP2/TP53BP1/TUBGCP4/UBR1/VAPB	15	G2/M transition of mitotic cell cycle	0.000391826	3	DYNLL1/PCM1/TUBGCP4
356	ACTR3C/C7orf29/C9orf64/CDK18/GNAS-AS/LOC100506305/LOC728743/LRRC61/NT5C3L/NUP210/RARRES2/REPIN1/RNF208/RPL39L/TOP1MT	15	glucose import in response to insulin stimulus	1.55e-05	2	RARRES2/REPIN1
357	ATXN2/CAMKK2/DUSP18/HSPBP1/IMPDH1/LOC100506075/MAVS/PPM1F/SUV420H2/ZNF324/ZNF324B/ZNF446/ZNF473/ZNF584/ZNF852	15	regulation of macromolecule metabolic process	8.42e-06	12	ATXN2/CAMKK2/DUSP18/HSPBP1/MAVS/PPM1F/SUV420H2/ZNF324/ZNF324B/ZNF446/ZNF473/ZNF584
358	ARL1/BET1L/C14orf28/C7orf36/DOPEY1/FAM114A1/KDELR3/PGM3/RIC8A/RPP38/RWDD2A/SEC23B/TMEM39A/TRIM27/UAP1	15	retrograde transport, endosome to Golgi	2.75e-06	3	ARL1/BET1L/TRIM27
359	AK5/ARRDC3/ARSG/C2CD2/CACNA2D3/ERC2/FAIM3/IL10/IL19/IL24/LRRC55/SLC16A6/WIPI1/WNT5A/ZNF295	15	regulation of cytokine secretion involved in immune response	2.15e-05	2	IL10/WNT5A
360	C5orf53/DENND1B/DYNC1LI2/GXYLT1/LNPEP/NAPEPLD/PHC3/PURA/SAP18/SH3PXD2A/SPOPL/SRSF1/TRAK2/ZBTB20/ZBTB41	15	regulation of mRNA splicing, via spliceosome	0.000649023	2	SAP18/SRSF1
361	ATG16L2/C21orf125/DGKQ/DYNLL2/GMIP/KCND1/LOC387895/LPAR2/MIAT/NCK2/PBX4/PPP6R1/RAB43/RHBDL1	14	retrograde transport, plasma membrane to Golgi	0.002046	1	RAB43
362	BTBD7/CNIH4/DEGS1/FBXO28/FRS2/GGPS1/NUP133/NVL/POC5/PPP2R5A/RAB33B/SAP30L/TBCE/WDR26	14	geranyl diphosphate metabolic process	0.00136443	1	GGPS1
363	CCDC14/CDK5RAP3/GOLGA8A/GOLGA8B/GOLGA8H/GOLGA8IP/LOC100128281/LOC100131564/MIR4296/MYSM1/NEAT1/SEC31B/SFRS18/WASH3P	14	monoubiquitinated histone deubiquitination	0.00124031	1	MYSM1
364	FAM50B/FUCA2/HYMAI/LTV1/MAP3K8/PARVB/PEX3/PHACTR2/PLAGL1/REST/STYX/TAF9B/TMEM47/USP25	14	entry of bacterium into host cell	0.00136443	1	FUCA2
365	ABHD13/BBS10/BCLAF1/BLZF1/CDC14A/CSTF2T/DCUN1D1/FBXL3/FTSJD1/LIG4/TNFSF13B/TUBGCP3/UBE2W/ZDHHC20	14	cap mRNA methylation	0.00173638	1	FTSJD1
366	ACOT13/CYB5R4/HMGN4/KIAA0319/MED11/MREG/NDUFAF1/NFU1/PPP2R3C/RNF13/SLC36A1/SMAP1/SPAG7/TDP2	14	regulation of antimicrobial humoral response	0.00272716	1	PPP2R3C
367	AVIL/BCDIN3D/BEND3/CSTF3/DIDO1/FAM76B/LOC100505728/NCOA5/NRF1/PCF11/PPP1R10/RBBP6/RBM4B/ZNF202	14	mRNA cleavage	3.29e-05	2	CSTF3/PCF11
368	CCDC154/CDRT15/DKFZp434L192/FLJ39582/FNDC7/FSHB/LOC100129648/LOC100505986/LOC284648/LOC285696/PTBP1/RP1-177G6.2/RS1/TMEM132E	14	adaptation of rhodopsin mediated signaling	0.000372208	1	RS1
369	C20orf72/CRLS1/ITPA/MKKS/MRPS26/NAA20/PANK2/POLR3F/SLC23A2/SNRPB/SNRPB2/SNX5/SUPT16H/XRN2	14	DNA-templated transcription, termination	5.3e-05	3	POLR3F/SNRPB/XRN2
370	ACCS/D2HGDH/GAL3ST2/GMEB2/HNF1A/ING5/LOC100131303/LOC100133116/LOC440028/NEU4/ORAOV1/PDCD1/POLR3E/ZNF512B	14	ganglioside catabolic process	0.00340789	1	NEU4
371	CAMTA2/CDK2AP1/CLCN7/CTNS/LOC100131067/MCOLN1/SHPK/SLC38A7/SNX8/SPNS1/SPPL3/TAX1BP3/TRPV1/VPS11	14	sulfur amino acid transport	5.07e-06	2	CTNS/SLC38A7
372	ACN9/ANAPC10/CCNY/CREM/CUL2/FAM188A/LOC401397/LYRM5/PFDN4/POMP/SUMO1/TCEB1/TIMM17A/TMEM70	14	regulation of transcription from RNA polymerase II promoter in response to hypoxia	0.000203986	2	CUL2/TCEB1
373	EPHA1/FANCM/FLJ22184/LOC100506251/LOC100507193/NCALD/NLRP14/OR10A4/OR10A5/PTOV1/SIRPG/VPS39/ZNF214/ZNF215	14	positive regulation of cell adhesion	0.00564814	2	EPHA1/SIRPG
374	C1orf103/C2orf29/DLEU2/FAM49A/HEATR3/LAPTM4A/LMO4/LOC285286/RNF149/SIP1/SNORD89/SPTLC1/TNFRSF1A/TRAPPC6B	14	sphinganine biosynthetic process	0.00111642	1	SPTLC1
375	B3GAT3/CHST10/DBN1/FAM57A/GEMIN4/HAUS5/INTS5/LOC284023/NAT14/PFAS/PRPF4/RNMTL1/SCO1/VPS53	14	RNA processing	0.00134822	4	GEMIN4/INTS5/PRPF4/RNMTL1
376	ARHGEF37/C15orf52/CACNB4/DYNC1I1/KRT80/LOC283404/MAP3K9/MGC16121/NIPAL4/PLAC1/PLCXD2/TTC9/UNC13D/ZNF365	14	spongiotrophoblast layer developmental growth	0.000992402	1	PLAC1
377	ACTN1/BEX4/C6orf145/FHL1/FHL2/MORF4L2/NGFRAP1/RAB13/SYNJ2BP/TCEAL1/TCEAL3/TCEAL4/TCEAL8/WBP5	14	protein localization to cell leading edge	0.00136443	1	RAB13
378	CNOT6L/DNASE2B/DPY19L1/GNG5/HADH/LOC100507475/PRKACB/RAB6B/RAP1GDS1/RPF1/SAMD13/SIDT1/SSX2IP/TTLL7	14	cellular response to glucagon stimulus	0.000351894	2	GNG5/PRKACB
379	CCDC77/CCDC99/CTSC/EPHB1/FAM70A/HAUS6/INO80C/JAG1/KCTD3/LOC100507248/PARD6G/RAB38/RTTN/SOCS6	14	T cell mediated immunity	0.000886791	2	CTSC/JAG1
380	ABHD8/AURKC/C19orf63/C19orf75/CCDC106/ESRRB/FAM71E1/FKRP/IZUMO2/LOC342918/PBXIP1/SYT3/TMEM25/ZNF784	14	trophectodermal cell proliferation	0.000868379	1	ESRRB
381	CCDC146/CORO2B/ITGB5/KIAA1024/LOC100505894/LOC147670/LOC728730/MAP4K3/PTBP2/SLC4A11/SREK1/THUMPD2/TLCD2/TMEM178	14	epithelial cell-cell adhesion	0.00606509	1	ITGB5
382	AGPAT1/ARL8A/C6orf136/CBARA1/CCDC109A/EIF4H/FKBP1A/GBF1/IQGAP2/IRF2/PPP3CB/SNTB1/VAT1/WBP2	14	calcium ion transmembrane import into mitochondrion	1.8e-06	2	CBARA1/CCDC109A
383	C12orf59/C17orf91/CALB1/CLEC2B/CLEC5A/CSF2RA/EEPD1/FCAR/GABARAPL1/LOC100505942/OLR1/SLC12A3/TP53INP2/ULK1	14	autophagy	0.000160697	3	GABARAPL1/TP53INP2/ULK1
384	APCDD1/DCLK3/DIRC1/EPHB3/FGF20/FGF3/HPSE2/LOC100130468/MAGEF1/NAPG/NKD1/RBP1/ROR2/USP14	14	negative regulation of Wnt signaling pathway	7.01e-05	3	APCDD1/NKD1/ROR2
385	CACNG2/CALY/CNNM1/CPLX1/EEF1A2/FAIM2/FAM123C/FAM131C/GRIN1/KNDC1/LY6H/NRXN2/PODXL2/TMEM130	14	metencephalon development	4.47e-05	3	FAIM2/GRIN1/KNDC1
386	ARHGEF5/CHMP4C/CPNE8/CTAGE11P/CTAGE9/FAAH2/FAM83H/LOC100507644/LOC728377/OR2A4/OTUD7B/RAD52/SLC9A5/ZNF384	14	regulation of cytokinesis	0.000308465	2	CHMP4C/OR2A4
387	ARHGAP1/CCBL1/COPS8/DUSP7/FRMD8/LRRC8A/MAFK/MUL1/OGFOD2/PHYHD1/SLC25A45/WRAP53/ZNF341/ZNF692	14	negative regulation of chemokine (C-C motif) ligand 5 production	0.0016124	1	MUL1
388	CLTB/KCTD1/LOC100130275/MRPL32/NDUFA12/PGBD3/SERPINE2/SLC16A2/SLC16A4/TAF4B/TFAP2A/URGCP/ZNF142/ZNF777	14	nerve development	0.00115935	2	SERPINE2/TFAP2A
389	LARP7/LOC100506174/SEMA5B/SLC24A5/ZNF107/ZNF154/ZNF391/ZNF484/ZNF549/ZNF551/ZNF625/ZNF732/ZNF749/ZNF90	14	regulation of cellular biosynthetic process	6.7e-06	11	SLC24A5/ZNF107/ZNF154/ZNF391/ZNF484/ZNF549/ZNF551/ZNF625/ZNF732/ZNF749/ZNF90
390	ACTR6/AMMECR1/ATP10D/C14orf129/C7orf23/COMMD8/FAM3C/NDUFA5/PDCD10/SNX4/STXBP3/TMX1/VTA1/ZNF410	14	negative regulation of calcium ion-dependent exocytosis	0.0049534	1	STXBP3
391	CACNB2/DHX32/FANK1/GNA15/GNAQ/GTPBP4/KIAA0649/KIN/PTPLA/RDX/RTKN2/STAM/WAC/ZBTB8A	14	phospholipase C-activating dopamine receptor signaling pathway	1.67667e-05	2	GNA15/GNAQ
392	ACTN4/AP1M1/CRMP1/FAM131B/FLNA/GSTK1/LIMA1/LOC100507507/MAP1S/MKL1/MUS81/PHTF1/ZYX	13	actin filament organization	2.18e-05	4	ACTN4/FLNA/LIMA1/ZYX
393	ALS2CR11/ANKS1A/BMS1/C11orf87/CWC27/DDX10/FGF9/KCNA4/LSAMP/MAMLD1/NOL10/RPS6KC1/TTC27	13	male gonad development	0.0024178	2	FGF9/MAMLD1
394	C17orf67/C1orf101/DGKE/LOC155060/LRCH1/MLKL/MYO1G/NEK3/PSORS1C1/RELL2/TRIM25/VPS36/ZNF783	13	negative regulation of viral release from host cell	0.00742203	1	TRIM25
395	ADCK5/C8orf82/CYHR1/DGAT1/EME2/FBXL6/GPR172A/HSF1/KIFC2/MFSD3/OPLAH/PPP1R16A/RASSF7	13	riboflavin transport	0.00186012	1	GPR172A
396	BOC/CCDC140/CLUL1/ERBB3/GDF10/GRIP2/MEIS3/NGFR/PAX3/PAX7/POU4F1/PTGER3/SLITRK2	13	neurogenesis	1.29e-05	7	BOC/ERBB3/NGFR/PAX3/PAX7/POU4F1/SLITRK2
397	CACNA1C/FAM85A/FLJ10661/IGSF8/INADL/LOC100130429/LOC100131581/LOC100507273/LOC389634/LOC572558/NUP88/PABPC1L/SMYD2	13	calcium-mediated signaling using extracellular calcium source	0.000744348	1	CACNA1C
398	APLP1/ASPHD1/BSN/C6orf174/CELSR3/DGCR9/GRIN2D/LOC440356/PAPOLB/PCSK1N/SEZ6L2/TM4SF1/TTLL13	13	mRNA polyadenylation	0.000136379	2	APLP1/PAPOLB
399	ATXN8OS/B3GALT1/CCKAR/CHRNB3/CLVS2/DCHS2/DRD2/GLRA3/IL1RAPL2/KCNQ3/LOC100506354/RNF152/TRPC5	13	ion transmembrane transport	0.000120261	5	CHRNB3/DRD2/GLRA3/KCNQ3/TRPC5
400	C12orf34/CASP14L/CDK5RAP1/CYP11B1/CYP17A1/CYP21A2/FLJ30430/GNRHR/LOC340074/LOC644135/MC2R/MOBKL3/NFS1	13	glucocorticoid biosynthetic process	8.15e-08	3	CYP11B1/CYP17A1/CYP21A2
401	ALG14/C10orf88/C20orf29/C3orf23/CYB561D2/N6AMT1/PIGP/RABL3/RG9MTD2/SFXN4/SLC10A7/TSPAN9/UBXN8	13	magnesium ion homeostasis	0.0040882	1	RG9MTD2
402	CCDC60/CDRT15L2/DAOA/FCER1A/GABRQ/GPR26/GRIK1/LOC100287166/LOC284379/MAGIX/MAST2/PROP1/TSNARE1	13	regulation of cytokine biosynthetic process	0.000901495	2	FCER1A/MAST2
403	ASIP/C19orf52/FLJ22536/IGF2BP3/LOC286467/PARP11/PDE9A/PEX12/RANBP1/THAP6/TMEM132B/ZNF322A/ZNF322B	13	regulation of molecular function, epigenetic	0.000992402	1	ASIP
404	ANKRD16/ANKRD39/C12orf10/CNNM3/CNNM4/FAM98C/KLHL22/LMAN2L/LMBR1L/NTHL1/SEMA4C/STRA13/SUN2	13	nuclear migration along microfilament	0.00136443	1	SUN2
405	ACSF3/ANKLE1/ATP6AP1L/BTNL9/C1orf198/C20orf46/CBFA2T3/FAM89A/LOC100506493/MGAT3/RADIL/SYNGR1/VANGL2	13	establishment of body hair or bristle planar orientation	0.000868379	1	VANGL2
406	C18orf21/C19orf42/DHX40/ELP2/MOCOS/MRPS18C/RPRD1A/SCAMP1/SLC39A6/SMAD4/ZNF24/ZNF271/ZSCAN30	13	atrioventricular valve formation	0.00124043	1	SMAD4
407	ELP4/FARS2/GSTCD/IMMP1L/KIAA0586/LOC100129961/LOC285033/LSM11/METT5D1/SPATA5/WDR31/YEATS4/ZRANB3	13	phenylalanyl-tRNA aminoacylation	0.00247947	1	FARS2
408	ANXA11/CLN5/DIS3/DNAH10/DPY19L1P1/HFM1/LOC100129884/LOC401321/LOC646509/MZT1/NFRKB/RNF219/UCHL3	13	gamma-tubulin complex localization	0.000992402	1	MZT1
409	BHMT2/KAZ/KHDRBS3/LOC100126784/LOC100130705/LOC100288320/LOC100507185/PACRGL/PFN2/PHF16/PPAP2B/SGIP1/SH2D5	13	regulation of epithelial cell migration	0.00128012	2	PFN2/PPAP2B
410	ABCC6/AKAP7/C1orf115/C8orf4/GRIP1/HLX/KBTBD11/MARK1/MOSC1/MOSC2/RAB3GAP1/SNX9/SYNJ2	13	nitrate metabolic process	1.27e-06	2	MOSC1/MOSC2
411	ABCA5/ARHGEF10L/DAPK1/FLVCR2/FUCA1/LOC100506897/LOC647070/PLEKHG3/PPM1H/RAPGEF2/SHOX/TMEM150B/ZNF423	13	glycosyl compound catabolic process	0.000296051	5	ABCA5/ARHGEF10L/FUCA1/PLEKHG3/RAPGEF2
412	C17orf98/CDC14C/CT62/CXorf27/FAM24A/FAM47A/FAM47C/FLJ32224/LOC152274/PKDREJ/SLC25A2/STL/UBE2DNL	13	regulation of acrosome reaction	0.00247947	1	PKDREJ
413	BMP2/C5/CADPS/CST1/CST2/CST3/CST4/FOXQ1/HAS2/KCNJ16/PON2/SOX17/TMEM27	13	negative regulation of endopeptidase activity	4.98e-07	5	C5/CST1/CST2/CST3/CST4
414	B4GALT3/DEDD/DERA/DUSP3/EMP1/HEBP1/HTR7P1/KIAA1467/LOC339929/PIGM/TMTC3/TRH/TSPYL4	13	histamine metabolic process	0.00186012	1	TRH
415	APPBP2/ARL8B/C18orf25/DR1/FAM177A1/HNRNPU/LOC100507345/PPIG/PPM1A/PPM1B/RAB21/TOR1AIP2/TROVE2	13	N-terminal protein myristoylation	2.08e-06	2	PPM1A/PPM1B
416	CCDC51/ICT1/MED27/MRPL1/MRPL15/MRPL16/MRPL46/MRPS11/MRPS18A/MRPS18B/MRPS28/PSMD8/ZNHIT1	13	translation	2.37e-08	7	ICT1/MRPL1/MRPL15/MRPL16/MRPS11/MRPS18A/MRPS18B
417	C17orf81/CTDNEP1/EID2/MYPOP/PELP1/PPP1R9B/PRKACA/RNASEK/RNF167/SAT2/SENP3/SPG21/ZNF598	13	cellular response to organic cyclic compound	0.00121595	3	PELP1/PPP1R9B/PRKACA
418	ALDH18A1/ATP1A1OS/C1orf54/CC2D2B/CCDC41/DCTPP1/ENTPD1/EXT2/HN1L/POLR1A/PRCP/TCTN3/ZDHHC6	13	regulation of thyroid hormone mediated signaling pathway	0.00167421	1	PRCP
419	C14orf93/COQ3/DPH5/ENTPD5/INTS2/LOC100130856/LOC100506318/NECAB3/PHF3/PSMF1/SLC41A3/SNTA1/ZNF33B	13	negative regulation of peptidyl-cysteine S-nitrosylation	0.00186012	1	SNTA1
420	ANKRD36B/FLJ31306/FLJ44342/LOC100507100/LOC150759/LOC400986/LOC645513/LOC728558/PRKXP1/WDR52/ZNF37BP/ZNF789/ZNF81	13
421	C11orf52/COX7A1/CRYAB/DIXDC1/ENPEP/FAM26E/HSPB2/LNX1/LRRC8E/NAALADL1/PLAC9/SHISA4/SLC17A9	13	angiotensin catabolic process in blood	0.00186012	1	ENPEP
422	EFEMP2/EMID1/EVC/EVC2/FAM109B/FBXL7/FGFR1/LOC100287558/LOC145837/NHSL1/NPR2/PAPLN/PTPN13	13	fibroblast growth factor receptor signaling pathway involved in orbitofrontal cortex development	0.00111642	1	FGFR1
423	C14orf162/FGF8/FRZB/LHX2/LMO1/LOC100130502/LOC100505912/LOC100506088/LOC100506108/NCRNA00095/OTX2/PAX6/SIX3	13	forebrain regionalization	1.57e-10	4	FGF8/LHX2/PAX6/SIX3
424	C17orf56/CCDC130/CSNK1G2/FARSA/GAK/GGA1/MAEA/NUBP2/OSBPL7/SIN3B/SPSB3/TNIP2/USP19	13	intrahepatic bile duct development	0.00148842	1	GAK
425	C7orf16/CDH23/CDKN1C/GPR20/LOC200772/LOC284837/MS4A14/SNED1/TCF7L2/TMTC1/ULK2/VAV2/VENTX	13	regulation of heparan sulfate proteoglycan biosynthetic process	0.00111642	1	TCF7L2
426	ABCC12/EFHC2/LOC100128922/LOC339468/LOC613126/LOC645485/LRRC63/MGC27382/NCRNA00230A/OR8D2/SLC18A1/TAS2R8/ZNF93	13	drug transmembrane transport	0.00495386	1	SLC18A1
427	ATP1A3/ATP1B2/C9orf4/CDK5R2/CPNE9/RIPPLY2/SCRT1/SEPT3/SNCB/STX1B/SYP/TMEM145/TUBB4	13	sodium ion export from cell	1.06e-05	2	ATP1A3/ATP1B2
428	ATHL1/HESX1/ICAM3/IFITM1/IFITM2/IFITM3/LGALS3BP/MSN/S100A11/SERPING1/SIGIRR/SIGLEC1/TOR1B	13	response to interferon-alpha	2.77e-07	3	IFITM1/IFITM2/IFITM3
429	C18orf2/CLEC2L/CNBD1/GABRG3/HTR6/KCNU1/LOC100507156/OR51B2/OR51B4/OR51B5/OR51I1/SNPH	12	G-protein coupled receptor signaling pathway	1.22e-05	6	GABRG3/HTR6/OR51B2/OR51B4/OR51B5/OR51I1
430	BDNF/C10orf85/CDH2/COL13A1/DSCAM/DUSP21/GDNF/PDLIM4/PPAPDC1A/SCYL1/SPOCK1/TMEM90B	12	positive regulation of developmental process	7.008e-05	5	BDNF/CDH2/DSCAM/GDNF/TMEM90B
431	ARHGAP28/C5orf39/CACNA1A/FLJ32255/FLJ39639/LOC100132356/LOC100507265/LOC153684/LOC648987/LY6G5C/MIR101-1/PEAR1	12	vestibular nucleus development	0.000372208	1	CACNA1A
432	C9orf98/DLAT/ENDOG/FAM73B/IPO11/KIF2A/NISCH/PKN3/SLC25A44/TBC1D13/TNPO1/ZER1	12	ribosomal protein import into nucleus	0.00297481	1	IPO11
433	ARHGEF18/CCDC34/FAM161A/FANCE/MAML1/MLLT1/PEX14/PPARD/RMI1/SRPK1/STX6/ZNF76	12	atrioventricular node cell differentiation	0.00136443	1	MAML1
434	ACBD6/CGRRF1/FAM171B/FOXC1/GMDS/MNAT1/SIX1/SIX4/SLC38A6/TIMM9/TMEM30B/TRMT5	12	regulation of synaptic growth at neuromuscular junction	2.08e-06	2	SIX1/SIX4
435	AIP/DMAP1/GPKOW/GRIPAP1/METTL11A/NOL12/PQBP1/PSMC3/PSMD13/RFXANK/TFPT/TIMM17B	12	protein targeting to mitochondrion	0.000662037	2	AIP/TIMM17B
436	APOD/CDKN2A/CDKN2B/DOCK1/GPD2/KIAA1797/KLHL9/MRGPRX3/MTAP/MTX3/PIK3R3/TMPO	12	negative regulation of cell-matrix adhesion	0.000125935	2	APOD/CDKN2A
437	C7orf46/CLIC2/CLIC5/CXCR7/ENPP4/ENPP5/KCNS3/LRRN1/PDGFD/RCAN2/SLAIN1/VIT	12	regulation of ion transmembrane transport	0.000527792	3	CLIC2/CLIC5/KCNS3
438	BACH2/DTX1/ELP1P/GCET2/KIAA0922/LOC100129103/LOC100129447/LRIG1/R3HDM1/RASAL1/TCL1B/TMEM131	12	otolith morphogenesis	0.00148823	1	LRIG1
439	LOC100289373/LOC389247/LOC400684/MIR17HG/PFDN6/POLR3K/ZNF239/ZNF32/ZNF354A/ZNF485/ZNF879/ZYG11A	12	transcription, DNA-templated	0.000494943	6	POLR3K/ZNF239/ZNF32/ZNF354A/ZNF485/ZNF879
440	ADAMTSL1/GABRE/HMGA2/IFNE/LAMA3/LOC100132167/LOC554202/NEK10/NRG1/SPATS2/TBX18/ZSCAN20	12	cardiac conduction system development	1.82e-05	2	NRG1/TBX18
441	ACYP1/ATG2B/CCNDBP1/CHST1/COPS6/DDX56/EIF2B2/FAM164C/KCTD15/PGF/RPS6KL1/SCAND3	12	cellular response to nitrogen starvation	0.00272716	1	ATG2B
442	CTBP2/DPYD/ECHDC2/HIPK2/ITGBL1/NALCN/PION/PTPN12/RASA3/SEPHS2/TBXAS1/WDSUB1	12	organic acid biosynthetic process	0.00122775	3	DPYD/SEPHS2/TBXAS1
443	COL22A1/DIO2/GPR17/GPR98/IL13RA2/INHBA/MMP1/MMP10/MMP12/MMP3/NT5E/PTHLH	12	collagen catabolic process	2.31e-07	4	MMP1/MMP10/MMP12/MMP3
444	APP/C3orf37/DHX30/H1F0/H1FX/LEMD2/PPCS/RALY/SCRN1/SDF4/STARD10/ZNF827	12	exocytosis	0.00146609	3	APP/SCRN1/SDF4
445	AS3MT/C10orf26/C10orf32/DSCR6/GABBR1/KIAA0141/LOC100288224/LOC100288893/PCGF6/PLAC8L1/VPS41/XPA	12	toxin metabolic process	0.00520058	1	AS3MT
446	ADAMTS1/CEBPD/EDNRB/IP6K1/KIAA0146/LOC100132735/NUP214/PLEKHF1/POP4/TMEM91/TSPAN12/WIPI2	12	posterior midgut development	0.00136443	1	EDNRB
447	ACVR1/ATRN/C20orf194/CXCL14/DZIP1L/ENTPD6/ERC1/KIF16B/LOC100131642/SIRPA/TBC1D24/TULP4	12	endocardial cushion cell differentiation	0.00124043	1	ACVR1
448	CCRN4L/DKFZp667F0711/FAM200B/FLJ35776/LOC100505562/LOC100506860/MGC11082/NSMAF/PRDX6/TGIF1/TNFSF18/TNFSF4	12	T cell activation involved in immune response	0.000283684	2	TNFSF18/TNFSF4
449	APLF/CCDC46/KIAA1430/LOC100287696/LOC100287896/LOC100505555/LOC100506161/LOC348751/LOC441046/OR7D2/TMLHE/ZNF846	12	regulation of DNA ligation	0.00111635	1	APLF
450	ALDH8A1/C6orf35/CATSPER3/HBS1L/LYG1/MLLT3/PCCB/PDSS1/PROX1/SCAPER/UBE3A/ZDHHC14	12	isoprenoid biosynthetic process	9.49e-05	2	ALDH8A1/PDSS1
451	C4orf36/CLEC16A/COBL/EMILIN3/GARNL3/GTF3C1/KIAA0556/RALGPS1/SAMD4A/SLC2A8/ZNF704/ZNF79	12	Ral protein signal transduction	0.000868379	1	RALGPS1
452	AMT/CACNA2D4/DQX1/FLJ45244/GAL3ST1/LPPR1/MST1/MST1P9/NICN1/PCDP1/PHKA2/SCTR	12	galactosylceramide biosynthetic process	0.00124043	1	GAL3ST1
453	CHML/CLCN5/FH/JRKL/KIF1B/KMO/OPN3/PIGN/PTPLB/RHOBTB1/TIGD2/TOMM20	12	dicarboxylic acid metabolic process	0.00164103	2	FH/KMO
454	CSTF2/FTSJ3/IK/MAP3K3/MED29/MRPS23/PSMB6/PSMC4/PSMC5/PSMD2/SMARCD2/STRADA	12	regulation of cellular amino acid metabolic process	9.6e-08	4	PSMB6/PSMC4/PSMC5/PSMD2
455	AREG/AREGB/CDKN2D/EREG/GRASP/ITGB1/LOC100127886/MRGPRX4/OK/SW-CL.36/PABPC1/SLITRK6/UNC13A	12	growth	4.18e-05	5	AREG/CDKN2D/EREG/ITGB1/SLITRK6
456	C2CD4A/C2CD4B/CX3CL1/DDX52/GAST/HAP1/ITPKC/PHYHIPL/RND1/RNF122/SELE/SRD5A3	12	cellular extravasation	0.00015018	2	CX3CL1/SELE
457	BLID/FLJ41170/KCNQ1OT1/LOC100507226/LOC493754/MEG3/MIR770/PSD/ROM1/SFXN5/SNORD114-3/SYTL4	12	tricarboxylic acid transport	0.000930348	1	SFXN5
458	CHL1/CNR1/CNTNAP4/D4S234E/DMRT2/FAM181B/FMO2/FMO3/GPM6B/LOC642891/LPHN3/MYO6	12	regulation of synaptic transmission	8.63e-06	4	CNR1/CNTNAP4/GPM6B/MYO6
459	ALDOB/AMACR/C10orf108/C5orf27/C5orf36/CPS1-IT/F11/GPRC5C/KIAA1486/LOC157273/NR0B2/TTPAL	12	fructose catabolic process	0.000868379	1	ALDOB
460	ACTR10/ANXA7/ARL6IP5/C21orf91/EIF5A2/KLHL20/LACTB2/REEP5/THOC7/TRAM1/UBA3/UBE4A	12	cellular water homeostasis	0.00136443	1	ANXA7
461	C5orf44/CAPN7/CCDC88A/FAM116A/HTATIP2/METT10D/NECAP2/NLN/PIK3CA/SGK3/SGTB/ZFYVE20	12	regulation of genetic imprinting	0.00167421	1	PIK3CA
462	APBA2/DPYSL5/EYA4/FAM20A/GLI2/H2AFY2/HHIP/IL7/KIAA1217/LOC100192378/STMN2/ZFHX4	12	system development	5.69e-06	10	APBA2/DPYSL5/EYA4/FAM20A/GLI2/H2AFY2/HHIP/IL7/KIAA1217/STMN2
463	CATSPER1/CYP2S1/DAGLA/KCNK13/LOC100130950/NEUROG1/NOBOX/NPPC/PRPF40B/SIGLEC7/TTYH2/ZNF366	12	cellular process involved in reproduction in multicellular organism	0.000504464	3	CATSPER1/NOBOX/NPPC
464	BZRAP1/C20orf197/C6orf223/CCDC26/FLJ44606/GALNT2/LOC100132741/LOC284757/LOC729296/LPAR5/ODZ1/PLXDC1	12	immunoglobulin biosynthetic process	0.00111635	1	GALNT2
465	C7orf69/DLX1/DLX2/HAT1/LHX8/METAP1D/MPPED2/NOG/SERTAD2/SNAI1/SNAI2/ZNF703	12	epithelial to mesenchymal transition	3.18e-07	4	NOG/SNAI1/SNAI2/ZNF703
466	ACTR2/ATP6V1E2/C9orf103/CAMK1D/FLJ41757/LNP1/LOC100507297/PJA2/RB1CC1/RHOQ/TRAPPC8/USP8	12	cytoskeleton-dependent cytokinesis	0.000111638	2	ACTR2/USP8
467	AK2/ARAF/FIBP/FTSJ1/LOC390940/MYO19/NCRNA00113/PORCN/RNF214/SLC38A5/WDR13/WDR45	12	ADP biosynthetic process	0.00278897	1	AK2
468	ACOT4/B3GAT1/BFSP1/EPB41L1/H2AFJ/KIAA1671/LOC100505881/MAGI2/ME3/PARD3B/PRSS23/TMEM139	12	dicarboxylic acid metabolic process	0.00108197	2	ACOT4/ME3
469	ALS2CR10/ANKRD50/ARHGEF40/IL1RAP/KREMEN1/LOC152225/LOC284751/LOC645984/LOC646470/SERPINB8/ZEB1/ZNF438	12	semicircular canal morphogenesis	0.00297462	1	ZEB1
470	ARSI/BDKRB1/BDKRB2/C13orf33/C14orf132/FAM155A/HAS1/KSR1/LIF/MYO10/PTGES/TNFRSF1B	12	inflammatory response	0.000266787	4	BDKRB1/BDKRB2/PTGES/TNFRSF1B
471	ATP6V0D2/C11orf45/CHIT1/FBP1/HAMP/HSF2BP/LOC154092/LOC283050/STX4/TDRD3/TM7SF4	11	cellular iron ion homeostasis	0.000441375	2	ATP6V0D2/HAMP
472	ADAM33/C1QTNF6/CCRL1/LOC100287387/MASP1/MMP27/OSR2/PBX1/PODN/TWIST2/WNT2	11	regulation of ossification	0.000135598	3	OSR2/PBX1/TWIST2
473	BCAS4/C11orf35/C22orf29/CRKL/ILF3/MTMR3/PI4KA/PRKCB/RTN4R/SNAP29/TMEM191A	11	phosphatidylinositol biosynthetic process	0.000960204	2	MTMR3/PI4KA
474	BCAS3/C11orf53/C17orf82/CSPG4/HEATR6/LOC645722/LOC92659/PLEKHH2/SLC26A10/TBX2/UACA	11	muscle cell fate determination	0.000744348	1	TBX2
475	B4GALT6/C9orf43/CHRNA5/FLJ10489/GOLM1/KCNMA1/LGALS8/LOC100287902/LOC646778/SCIN/STK3	11	positive regulation of apoptotic process	0.000440575	3	KCNMA1/SCIN/STK3
476	DENND2D/F8/FAM179A/HCG11/LARP1/LOC100049716/MEGF9/NINJ2/PLCH1/SMARCC1/WNK1	11	regulation of pancreatic juice secretion	0.00148828	1	WNK1
477	BTK/EXOC6/GAS2/HHEX/IDE/LRRTM2/LYL1/MEF2C/PLCG2/SVIP/TGFBR2	11	B cell activation	1.22e-07	5	BTK/HHEX/LYL1/MEF2C/PLCG2
478	AIM2/IL7R/LOC283278/LOC439990/OR7E14P/OR7E156P/OR7E47P/PLEKHA7/RASL12/SLC16A14/STON1	11	interleukin-7-mediated signaling pathway	0.000744348	1	IL7R
479	C12orf60/CASC4/CCPG1/EXTL2/FLJ27352/LYRM2/MANEA/RASSF9/STIM2/TAX1BP1/TBC1D19	11	regulation of Rho guanyl-nucleotide exchange factor activity	0.000868379	1	CCPG1
480	ATP8B1/CAP2/CSRP2/FIGN/GPX8/HPD/NEXN/NXN/RBM24/TRIM6/TRPC4	11	vestibulocochlear nerve morphogenesis	0.00136443	1	ATP8B1
481	KCNS2/LOC100130911/NAALAD2/NDP/PLCL1/RAPGEF4/RNF180/RORB/RXFP1/ST6GAL2/THSD7A	11	cell-cell signaling	0.000384669	5	KCNS2/NAALAD2/NDP/PLCL1/RAPGEF4
482	ABO/ADAM11/ADAMTS7/AVPR2/BAT5/CEMP1/HMGB2/KIAA0913/OPRD1/SETD1A/TBKBP1	11	base-excision repair, DNA ligation	0.00167421	1	HMGB2
483	CTSH/FAM182A/FAM182B/LAMB4/LOC340357/NAB1/RRP8/TMEM194B/TSPY1/USP6/WNT4	11	metanephros development	0.000635756	2	CTSH/WNT4
484	ABCB10/ANKRD49/CLDND1/CPOX/CRNKL1/DDX47/GPR15/NECAP1/PPP6C/PRMT3/ST3GAL6	11	peptidyl-arginine methylation, to asymmetrical-dimethyl arginine	0.00433543	1	PRMT3
485	AATK/C19orf45/CIC/CRTC1/HMGXB3/IL17C/LOC100131170/PRSS36/SH3BP1/ZBTB7B/ZNF276	11	neutrophil differentiation	0.00223173	1	IL17C
486	CACHD1/DIP2C/FRAS1/LGR4/LMCD1/LOC100132116/LOC100506941/LOH3CR2A/MOCS1/NNMT/NTRK3	11	metanephros morphogenesis	0.000106117	2	FRAS1/LGR4
487	AGAP3/C22orf36/C7orf26/CROCCP2/FAM189A1/GGT2/GGTLC1/MYO7A/RASSF10/RTF1/TTC23	11	leukotriene biosynthetic process	2.91e-05	2	GGT2/GGTLC1
488	DPP10/DPP6/FAM154A/GRAMD2/LOC647946/NDN/PEG3/PEG3-AS/PTPRN2/ZIM2/ZNF300P1	11	genetic imprinting	5.23e-05	2	NDN/PEG3
489	KPNA1/LBH/LCLAT1/LOC285043/MAPK1/SMARCAL1/STAU2/TSSC1/TTC15/YPEL5/ZC3HC1	11	MAPK import into nucleus	0.000992402	1	MAPK1
490	ATP2B4/C21orf96/FDPSL2A/HCRP1/IFT140/LOC100133131/LOC100288282/LOC646870/NCRNA00260/NFYC/TRERF1	11	negative regulation of cardiac muscle adaptation	0.000496263	1	ATP2B4
491	C6orf170/C6orf176/CSGALNACT1/FAM107B/FKBP14/GNAL/HDAC4/INPP5A/NCRNA00271/PDE4D/PDE7B	11	cAMP catabolic process	5.89e-05	2	PDE4D/PDE7B
492	BZW1/GMFB/MPP5/NIPAL2/PTTG1IP/RYK/SNX6/TMEM117/TWF1/VAMP3/WASL	11	retrograde transport, endosome to Golgi	0.000450083	2	SNX6/VAMP3
493	ACSL1/C16orf48/CD70/EBI3/IL23A/LOC728192/MEOX1/MGC16075/PCSK9/PIM2/TNFSF9	11	positive regulation of T cell proliferation	6.98e-06	3	EBI3/IL23A/TNFSF9
494	C3orf58/CHST2/CPXM2/GALNT13/PABPC4L/PCDH10/PCDH17/SLC22A3/SLC9A9/SLIT2/SLITRK5	11	cerebral cortex tangential migration using cell-cell interactions	0.00124043	1	SLIT2
495	CDCA7L/CES1P1/DBP/DOLPP1/GLI4/KIAA0240/LIN52/NDOR1/SP4/SPHK2/STK11IP	11	sphinganine-1-phosphate metabolic process	0.00111642	1	SPHK2
496	AKIRIN2/BMP4/C16orf80/CCDC28A/DDO/PCMT1/RAB11FIP1/SLC2A12/SNX3/STARD3NL/TBPL1	11	specification of organ position	0.00111642	1	BMP4
497	AQP6/C9orf84/DDN/FGF1/FRMD7/GABRA2/LOC100130691/LOC100506387/NPHS1/NPHS2/SLC4A9	11	excretion	2.48e-06	3	AQP6/NPHS1/NPHS2
498	CLIC3/CNOT4/DCBLD1/ECHDC1/GOPC/HSF2/IGHV3OR16-14/PPP1R12A/RNF146/ROS1/RPS6KB1	11	gamete generation	0.000264982	4	GOPC/HSF2/ROS1/RPS6KB1
499	CAND2/CCDC8/IGDCC4/LEPREL4/LOC100506012/MYO3A/PNMAL1/PNMAL2/PPM1E/QPRT/TEX15	11	synaptonemal complex assembly	2.19e-05	2	LEPREL4/TEX15
500	ALDH5A1/AQR/CYFIP1/HNRNPA1L2/NIPA1/NIPA2/SLC39A9/SUPT4H1/TMEM194A/TUBGCP5/ZNF280C	11	magnesium ion transport	4.42e-05	2	NIPA1/NIPA2
501	AARS2/DRG1/EIF2B5/GPR89A/IPO9/MRPL9/POLR3C/PTPLAD1/RNF115/RNPEP/SCNM1	11	alanyl-tRNA aminoacylation	0.002046	1	AARS2
502	C15orf27/FAM166B/GLP2R/LOC283867/NRG4/PCDHAC2/PPEF1/PPYR1/PTP4A1/STRA6/TMEM62	11	phototransduction, visible light	0.000882327	2	PPEF1/STRA6
503	ANKRD55/CLYBL/EDAR/FHIT/HSD17B8/LHPP/LMF1/MACROD1/MPND/NPCDR1/TRAPPC6A	11	protein de-ADP-ribosylation	0.00223173	1	MACROD1
504	ATRIP/C1orf83/C20orf134/CITED4/HYAL3/IPO13/LRRC33/NAT6/SLC39A3/ZNF576/ZNF580	11	cellular response to UV-B	0.00371712	1	HYAL3
505	ARHGDIG/C9orf7/CA11/DBNDD1/DEF8/EXD2/GAS8/HCG22/PNPO/RNF182/WIZ	11	pyridoxine metabolic process	0.000992402	1	PNPO
506	ASPA/CCDC48/CCL11/FOXF1/GPR158/GPR63/LOC100506542/LOC400550/NDUFAF4/TCF21/WNT16	11	lung vasculature development	6.03e-06	2	FOXF1/TCF21
507	ATP5SL/BCKDHA/CCDC22/EXOSC5/GPS2/KLC4/KPTN/MRPL48/NHP2/NME1/PHB	11	response to cAMP	0.00103475	2	BCKDHA/NME1
508	CCL24/CEP135/CLN3/GPR108/HIP1/ILVBL/POR/PRAF2/PRKAB1/RHBDD2/TMEM120A	11	globoside metabolic process	0.00124043	1	CLN3
509	GMEB1/HMGXB4/NR2C2/PKNOX1/PRDM10/QSER1/RNF38/SLC39A10/ZBTB11/ZNF143/ZNF335	11	regulation of transcription, DNA-templated	0.000974051	7	GMEB1/NR2C2/PKNOX1/PRDM10/ZBTB11/ZNF143/ZNF335
510	ART5/BMP15/C21orf74/LOC100507277/LOC91149/OR10H3/RAD51L3/TAAR2/TAS2R38/TTC6/WFIKKN1	11	strand invasion	0.000868379	1	RAD51L3
511	IPO4/LOC100506697/MIPEP/PCCA/PET112L/PTK7/RUVBL1/SACS/TMEM218/TNFRSF19/TTC12	11	DNA replication-independent nucleosome assembly	0.000112935	2	IPO4/RUVBL1
512	ACER3/ACRV1/BARX1/LOC100506236/LOC100507274/LOC285547/LOC285548/NKX3-2/PAX1/RAB28/TMEM128	11	spleen development	9.01e-05	2	BARX1/NKX3-2
513	DYNC1I2/KIAA0368/LONP2/PSMA1/PSMB5/PSMB7/PSMC1/PSMD1/PSMD14/PSMD7/UFD1L	11	regulation of cellular amino acid metabolic process	2.86e-15	7	PSMA1/PSMB5/PSMB7/PSMC1/PSMD1/PSMD14/PSMD7
514	AJAP1/DACT2/FLJ31485/FZD10/LOC145845/LOC220980/NRG2/OLFM1/REM1/TMEM132C/TNN	11	inner medullary collecting duct development	0.000992402	1	DACT2
515	C16orf61/C9orf119/CENPN/CENPO/CIRH1A/GGCX/GTF2A2/MASTL/PFDN2/PHF1/SS18L2	11	protein-DNA complex assembly	3.88e-05	3	CENPN/CENPO/GTF2A2
516	AKAP11/C12orf66/CENPBD1/FEM1B/KBTBD6/KBTBD7/LCMT2/MBLAC2/NAA16/POLR3G/TTC33	11	epithelial cell maturation involved in prostate gland development	0.00198394	1	FEM1B
517	ADORA2B/ARIH1/CLIP4/CYB5D2/MRPL30/NMB/PIGV/TTC19/ZCCHC6/ZNF286A/ZSWIM7	11	respiratory chain complex III assembly	0.00111642	1	TTC19
518	ARAP1/BCR/ERG/FBXW4/FBXW4P1/KIAA0182/MADD/SSBP3/TRIM41/TSC22D4	10	positive regulation of Ras GTPase activity	0.000277995	3	ARAP1/BCR/MADD
519	ABCA6/ABCA9/CMTM4/DAB1/DEPDC6/KCND2/KCND3/LOC100506966/SRGAP1/SYBU	10	hindbrain structural organization	0.00111642	1	DAB1
520	AMBN/DLX5/DLX6/DLX6-AS/EYA2/GRIK3/LOC643763/SLC25A13/SLC32A1/SYNPR	10	L-amino acid transport	0.000271497	2	SLC25A13/SLC32A1
521	ANTXR1/C9orf95/FAM174A/FOXN3/ITFG1/LOC100144603/LOC400236/LOC643783/PPPDE1/UBP1	10	mitotic G2 DNA damage checkpoint	0.00464482	1	FOXN3
522	CCDC96/FAF1/FLJ13224/IDH3A/LOC401068/NEK4/NUDCD3/POLR3H/SFMBT1/TADA2B	10	transcription initiation from RNA polymerase III promoter	0.00223166	1	POLR3H
523	ANKRD43/CHST4/ERP27/FREM2/GABRP/HTR1E/KRT23/PP14571/TRIM45/VTCN1	10	positive regulation of interleukin-2 secretion	0.00111635	1	VTCN1
524	BCL2L15/DIAPH2/FUT4/GPHN/IRAK3/OSBPL5/PIWIL4/SLC25A24/SLC2A13/TNIK	10	establishment of synaptic specificity at neuromuscular junction	0.00186012	1	GPHN
525	ARMC9/C2orf34/DIS3L/FBXL2/GLB1L/HTR2B/PLCD4/RGS20/SLC1A2/ZNF516	10	negative regulation of G-protein coupled receptor protein signaling pathway	0.000637649	2	HTR2B/RGS20
526	ABCC9/ADRA1A/C21orf34/CMAS/EDNRA/FZD4/KCNJ8/PALMD/PI15/TMEM198	10	potassium ion import	2.15e-05	2	ABCC9/KCNJ8
527	AMPD2/CFDP1/DHX16/ERCC3/KIAA0174/PTCD3/RHBDF2/WDR59/ZFP1/ZNRF1	10	IMP salvage	0.00247947	1	AMPD2
528	DAPK2/DOCK9/HAR1A/KLHL29/LOC100129122/LOC100129196/LOC100506802/LOC400099/PXMP4/ZNF507	10	anoikis	0.00619002	1	DAPK2
529	ARL3/CTDSP2/LOC729991/NDUFAF3/RARS2/SFXN2/SH3RF1/SH3TC1/SUFU/TRIM8	10	arginyl-tRNA aminoacylation	0.00186012	1	RARS2
530	ACBD5/CATSPER2/HERPUD2/LRRC57/PPIP5K1/SAMD8/SNAP23/SNX27/ZC3H7A/ZFP106	10	retrograde transport, endosome to plasma membrane	0.00148828	1	SNX27
531	BDH2/C9orf82/CXorf23/GTF2F2/KCMF1/OSGIN2/PLAA/RIPK2/SNX16/VCPIP1	10	endoplasmic reticulum membrane fusion	0.00111642	1	VCPIP1
532	CHRM2/DGKI/LOC100128727/LRRN3/NPPA/OR12D2/POSTN/PPP1R14C/SHANK2/SLC7A14	10	phospholipase C-activating G-protein coupled acetylcholine receptor signaling pathway	0.00167421	1	CHRM2
533	BEND6/CAPN5/DCPS/DHRS12/FLJ39051/FOXRED1/LOC100129195/LOC643837/ST3GAL4/TIRAP	10	interleukin-15 production	0.000868379	1	TIRAP
534	AEBP2/ATG7/C3orf17/GORAB/LOC100507239/NCK1/TDRKH/TMEM22/UIMC1/ZNF639	10	negative regulation of biological process	3.25e-05	7	AEBP2/ATG7/C3orf17/NCK1/TDRKH/UIMC1/ZNF639
535	ATP6V1G1/AVPI1/BACE1/GTF2IRD1/HSD17B2/KYNU/MARVELD1/MPHOSPH6/RASGRF2/SDR42E1	10	tryptophan catabolic process to acetyl-CoA	0.00124043	1	KYNU
536	B4GALT2/CCDC24/EVI5L/KIFC3/NCS1/PCBP4/PIP5KL1/TMEM129/TOMM40/ZNF358	10	zonula adherens maintenance	0.00148828	1	KIFC3
537	ANG/ASGR1/CYBRD1/GALK2/HDAC8/MFSD4/NUPR1/RNASE1/RNASE4/SELM	10	RNA phosphodiester bond hydrolysis	1.38e-05	3	ANG/RNASE1/RNASE4
538	AIG1/CPPED1/DAB2/DOCK4/FCGRT/NRP1/PAPSS2/PGCP/SDC2/TBC1D12	10	regulation of cell morphogenesis involved in differentiation	0.00028223	3	DAB2/NRP1/SDC2
539	GYG1/IL18R1/IL18RAP/IL1R1/IL1R2/IL1RL1/IL1RL2/KCNJ14/STAT4/UST	10	cytokine-mediated signaling pathway	3.68e-08	6	IL18R1/IL1R1/IL1R2/IL1RL1/IL1RL2/STAT4
540	CDK10/CTU2/EDC4/LOC100506882/NOC4L/RAB11FIP4/RNF166/SNAI3/TRABD/WHSC2	10	traversing start control point of mitotic cell cycle	0.00173611	1	CDK10
541	ARID4A/C10orf118/C3orf64/CIAO1/CP110/GDE1/PIK3C2A/POLD3/SMC5/TMF1	10	telomere maintenance via recombination	8.94433e-05	2	POLD3/SMC5
542	BLOC1S3/COL4A6/DGKH/EDEM2/INSRR/ITGA5/KIAA0564/MMP24/PROCR/TRPC4AP	10	blood coagulation	0.000207227	4	BLOC1S3/DGKH/ITGA5/PROCR
543	ALG3/ALG8/ATP13A1/DPAGT1/EI24/HINFP/IFT46/PCSK7/PIGU/TXNDC12	10	dolichol-linked oligosaccharide biosynthetic process	1.02e-06	3	ALG3/ALG8/DPAGT1
544	BPNT1/DEK/DNAJC24/GNPNAT1/KDM1B/NUP153/OBFC2B/RBBP9/TPMT/ZNF828	10	sister chromatid biorientation	0.00124043	1	ZNF828
545	ADD3/ALDH9A1/AP3D1/ATP11B/ATP13A3/ELMO2/MMS19/SBF2/SIDT2/XPNPEP1	10	antigen processing and presentation, exogenous lipid antigen via MHC class Ib	0.00111642	1	AP3D1
546	CIB2/CLEC4C/CUX2/CYP46A1/LILRA4/PACSIN1/PPM1J/SCAMP5/TNFRSF21/ZFAT	10	negative regulation of interleukin-5 secretion	0.00124043	1	TNFRSF21
547	ABI3/CD300C/GNGT2/KIAA1274/KLHDC7B/LIMD2/MAP4K2/MEN1/RHOC/SH2D3C	10	JNK cascade	4.56e-05	3	MAP4K2/MEN1/SH2D3C
548	BICC1/DSEL/EYA1/FAM110B/FBLN1/FIBIN/GAS1/GLI3/LOC100506834/SIX2	10	embryonic skeletal system morphogenesis	3.59e-08	4	EYA1/GAS1/GLI3/SIX2
549	C13orf38/FAM127A/FAM127B/FAM54B/FBXO4/GNB4/LOC100507135/NRBP2/QKI/SPG20	10	regulation of collateral sprouting in absence of injury	0.000930348	1	SPG20
550	ADPRH/ALX1/CD80/FLJ26850/GPR137B/ISM1/KRBA1/MCOLN2/MCOLN3/WDR63	10	positive regulation of granulocyte macrophage colony-stimulating factor biosynthetic process	0.00111635	1	CD80
551	ALDH1A2/FSTL4/GNG4/IGFBP4/ITLN1/MSLN/PKHD1L1/RAET1E/WT1/WT1-AS	10	regulation of cell growth	0.000574286	3	GNG4/IGFBP4/WT1
552	C14orf169/C5orf33/EPM2AIP1/MLH1/OCIAD2/P4HTM/PURB/RBM15B/SLFN11/WDR5B	10	negative regulation of mitotic recombination	0.000992402	1	MLH1
553	BFAR/COG7/COPA/GART/IFNAR1/IFNAR2/IFNGR2/IL10RB/LOC100288432/SNX1	10	response to virus	1.39e-05	4	IFNAR1/IFNAR2/IFNGR2/IL10RB
554	CCDC97/CLIP3/HSPB6/MAP1A/NACAD/PCBP3/PDCD2L/SYN1/SYT5/THAP8	10	peptidyl-L-cysteine S-palmitoylation	0.00247939	1	CLIP3
555	C8orf84/CYTL1/GBGT1/KIT/NPY/PDE1C/PMP22/RUNX3/SGCD/STK32B	10	positive regulation of phospholipase C activity	0.000705667	2	KIT/PDE1C
556	BATF/CBX7/CD200/CRLF3/RHOG/SLAIN2/SMOC1/STAT5A/STAT5B/STX11	10	natural killer cell mediated immunity	2.09e-06	3	STAT5A/STAT5B/STX11
557	ALPK2/ARL4C/CYP2R1/GLS/LOC400657/MALT1/PAPPA/PLCB4/PPP2R3A/RAB3B	10	B-1 B cell differentiation	0.00111642	1	MALT1
558	ALKBH1/CRTC3/DNAJC12/GRTP1/KLF3/MAP3K5/MAP7/MAPKSP1/METTL10/PEX7	10	RNA repair	0.00111642	1	ALKBH1
559	ARMCX4/ARMCX5/BHLHB9/CXorf26/FAM169A/GPRASP1/GPRASP2/HK1/SPAG16/TMSB15A	10	G-protein coupled receptor catabolic process	0.000744348	1	GPRASP1
560	C17orf28/CD151/CD320/DAG1/EFCAB4A/FAM132A/FGFRL1/LAMB2/POLR2L/RAB26	10	Schwann cell development	0.000103136	2	DAG1/LAMB2
561	ATP8A2/CCDC129/CDH4/COLEC12/FUNDC1/FZD8/MMP16/NANOS1/SH2B3/SHISA2	10	embryonic organ development	0.00121555	3	ATP8A2/MMP16/SH2B3
562	ADA/ANK3/DBC1/KCNK15/KIAA1324L/LAMA1/LOC79015/LRRC32/PPL/WISP2	10	regulation of cell adhesion	0.0004451	3	ADA/ANK3/LAMA1
563	C5orf54/C8orf83/C9orf150/LARP6/LOC339803/LRRC49/NUDT12/SH3KBP1/STK33/THAP10	10	NADP catabolic process	0.000496263	1	NUDT12
564	ERLIN2/LOC145783/LOC283481/LOC400692/LOC728024/LOC728819/NAP1L5/RNLS/SLC12A9/TRIP6	10	epinephrine metabolic process	0.00124031	1	RNLS
565	ATL1/CDKL1/DHX29/MAP4K5/MTR/RAD17/ROCK2/RUFY3/SAV1/TAB3	10	phosphate-containing compound metabolic process	0.00158826	7	ATL1/CDKL1/DHX29/MAP4K5/RAD17/ROCK2/TAB3
566	AGAP1/AGMAT/ARHGAP39/ARHGEF9/ATF1/GDF11/SARNP/SLC25A40/SPIN4/UPRT	10	agmatine biosynthetic process	0.00124043	1	AGMAT
567	C12orf45/CHST11/MRPL21/MRPL55/PDCD5/PHLPP2/PTPMT1/SLC41A2/SURF2/ZNF593	10	cardiolipin biosynthetic process	0.00390262	1	PTPMT1
568	ADAM1/DDX42/DIABLO/DNAJC8/LSG1/MAP6D1/PARL/QRSL1/SEC22A/SLC25A26	10	N-terminal protein palmitoylation	0.00111642	1	MAP6D1
569	AIM1L/ATP4B/DOC2B/LOC285194/LOC338694/MMP15/PWRN1/SLC5A5/TMEM132A/TUBA1B	10	iodide transport	0.00148823	1	SLC5A5
570	ANO6/CHCHD3/CTBS/LIMS1/LOC84989/NPTN/PLEKHA9/REEP3/TJP2/VCL	10	activation of blood coagulation via clotting cascade	0.00111642	1	ANO6
571	BTN2A1/C1orf100/CASP8/ESPNL/LOC285819/LRRC48/OR2H1/PLK5P/UBE2D1	9	TRIF-dependent toll-like receptor signaling pathway	0.000217387	2	CASP8/UBE2D1
572	ALDH1A3/C1orf204/C2orf52/LOC100129716/LOC100271722/LOC100288198/LOC145757/NPFF/RPUSD2	9	vasopressin secretion	0.000372208	1	NPFF
573	ALCAM/ATP1A1/ATP1B1/DPT/GOLIM4/ITGA6/LASS2/NME7/PDZD8	9	sodium ion export from cell	5.81e-06	2	ATP1A1/ATP1B1
574	LOC100131691/NEK9/ZBTB3/ZBTB9/ZC3H10/ZNF319/ZNF747/ZNF764/ZSCAN2	9	regulation of transcription, DNA-templated	0.000413988	6	ZBTB3/ZBTB9/ZNF319/ZNF747/ZNF764/ZSCAN2
575	C14orf86/C1orf49/CAGE1/FBXO39/LOC100505609/LOC152024/LOC338864/TIGD4/ZNF396	9
576	C10orf114/C10orf140/LOC149837/LRRC37BP1/MPV17L/SMO/STMN1/UCHL1/ZKSCAN3	9	muscle fiber development	0.000195059	2	SMO/UCHL1
577	EPHB6/EPHX2/LOC284930/NLGN4X/PART1/PHYHIP/RPRML/SVEP1/TRPV6	9	olefin metabolic process	0.000620309	1	EPHX2
578	ACVR1B/C1R/C1RL/C1S/C3/CHI3L2/CLSTN3/LOC283314/LTBR	9	complement activation, classical pathway	6.16e-09	4	C1R/C1RL/C1S/C3
579	ABCC11/DSCC1/FETUB/FLJ21408/IFLTD1/KLHDC8B/LCAT/OFCC1/SETMAR	9	transposition, DNA-mediated	0.00111635	1	SETMAR
580	CANT1/CDH16/CES2/FAM96B/GPR176/HDAC5/NFX1/RRAD/TMEM208	9	negative regulation of MHC class II biosynthetic process	0.00278897	1	NFX1
581	AKR1C1/AKR1C2/AKR1C3/CES1/CYP4F11/GPX2/MGST1/STBD1/TSKU	9	response to jasmonic acid	4.81e-10	3	AKR1C1/AKR1C2/AKR1C3
582	CASK/CXorf64/FER1L5/LOC731789/NCRNA00202/NEURL/PCNX/PITPNM2/SPEG	9	negative regulation of cell proliferation	0.000190823	3	CASK/NEURL/SPEG
583	ASB4/C9orf79/GPR45/KRT40/LOC100127950/LOC100289508/LOC100294145/RHO/TNKS2	9	positive regulation of telomere maintenance via telomerase	0.000930348	1	TNKS2
584	ARRB2/CPNE6/CXCL16/GPR157/PLD2/RPS6KA1/SLC15A3/VMO1/ZMYND15	9	G-protein coupled receptor internalization	1.52e-05	2	ARRB2/PLD2
585	AP1G2/CCDC136/DNAJC14/DTX3/PIP4K2C/SALL2/SLC39A11/SV2A/TRIM46	9
586	C14orf73/COG4/DUS2L/PLA2G15/PRMT7/RRP9/SLC29A2/SLC7A6/SLC7A6OS	9	peptidyl-arginine methylation, to symmetrical-dimethyl arginine	0.00111642	1	PRMT7
587	FAM60A/GCNT1/GRIN3A/KRAS/LOC221710/LYPLA1/PRUNE2/RFK/SIPA1L1	9	regulation of oxidoreductase activity	5.33e-06	3	KRAS/LYPLA1/RFK
588	ATP6V1D/EIF1B/GABARAPL2/ISCA1/NCOA4/PAIP2/RNF11/TERF2IP/UVRAG	9	regulation of translational initiation	0.000619346	2	EIF1B/PAIP2
589	ALS2CR8/C1orf174/LBR/LOC100129461/LOC100506714/NUP50/PALM3/PAN3/ZNF778	9	deadenylation-dependent decapping of nuclear-transcribed mRNA	0.00186	1	PAN3
590	CD82/COL16A1/COL27A1/COL7A1/LOC728431/MICALL2/PHLDB1/PLCH2/UCN2	9	extracellular matrix organization	0.00022973	3	COL16A1/COL27A1/COL7A1
591	C14orf23/CNGA1/IGLON5/KLHDC8A/LEMD1/LOC100506918/MUC16/SORCS2/SP8	9	proximal/distal pattern formation	0.00742456	1	SP8
592	CD101/CD300LB/EMILIN2/GUCA1A/PADI2/RASGRP4/SIRPB1/SIRPD/SLC2A9	9	histone H3-R26 citrullination	0.000992402	1	PADI2
593	APH1B/ASAP1/CA12/LACTB/LTA4H/MOBKL1B/RAB8B/TMED5/TMEM55A	9	Golgi ribbon formation	0.00167421	1	TMED5
594	C2orf84/C6orf150/CCDC163P/DDX43/GLTSCR1/GPAT2/NCRNA00189/OOEP/TBCCD1	9	maintenance of centrosome location	0.000620309	1	TBCCD1
595	ABLIM1/C15orf24/C15orf62/FAM82A2/GCHFR/PSMD9/SCAMP3/SGK223/TMEM85	9	proteasome regulatory particle assembly	0.00148828	1	PSMD9
596	HIGD1A/HPRT1/LRRC41/METAP1/SNRPF/TMEM69/UBE2D2/UBE2N/UBE2NL	9	adenine salvage	0.000992402	1	HPRT1
597	ABTB2/FJX1/GRB10/HOXD12/LDLRAD3/NRARP/OR2M4/PAMR1/UBE2E2	9	blood vessel endothelial cell proliferation involved in sprouting angiogenesis	0.00334593	1	NRARP
598	EVI5/F2RL2/FBLIM1/MICAL2/MICALCL/MRPL14/NHS/PIP5K1C/TMEM63B	9	sulfur oxidation	0.00111642	1	MICAL2
599	AAK1/C2orf55/CLMN/FAM107A/GLIS2/MGAT4A/MPZL2/MPZL3/NCR2	9	regulation of clathrin-mediated endocytosis	0.00445903	1	AAK1
600	C1orf226/CACNG3/JPH3/LOC729082/NKX2-3/NOS1AP/PLEKHB2/UHMK1/WSCD1	9	regulation of ion transmembrane transporter activity	0.000977079	2	CACNG3/JPH3
601	C1QTNF4/CDK6/LOC100505501/MYO1B/NLGN1/RNF150/SULT1B1/TEX9/TOX	9	positive regulation of synaptic vesicle endocytosis	0.000496263	1	NLGN1
602	ACIN1/AKT1/B3GALT6/CDCA4/KIAA0317/ODF2/PHF2/PLEKHG4B/ZBTB42	9	execution phase of apoptosis	0.000940433	2	ACIN1/AKT1
603	ADAMTS6/ATXN3/CTDSPL2/DENND4C/DNMT3A/PGM2/RELL1/TBC1D1/UBE2V2	9	regulation of Rab GTPase activity	0.000684798	2	DENND4C/TBC1D1
604	CCNL2/CSRP2BP/DFFB/PET117/ZFP64/ZNF133/ZNF337/ZNF343/ZNF74	9	nucleic acid metabolic process	0.00107237	7	CCNL2/DFFB/ZFP64/ZNF133/ZNF337/ZNF343/ZNF74
605	ABCA4/C9orf116/LOC389332/OBP2A/OBP2B/RASGEF1C/REN/RIMS4/TRIM50	9	renin-angiotensin regulation of aldosterone production	0.00173611	1	REN
606	C4orf19/EAF2/IQCB1/LCMT1/RFXAP/RNF8/SLC15A2/SNX2/TFEC	9	C-terminal protein methylation	0.000992402	1	LCMT1
607	CEP250/CPA4/CPXM1/EIF6/GDF5/MEST/SPTLC3/SYNPO/TTI1	9	regulation of centriole-centriole cohesion	0.00167421	1	CEP250
608	ADPRHL2/ATG14/C17orf103/DHRS7B/GEMIN7/MAP2K3/TMEM11/ZFYVE1/ZFYVE26	9
609	ANKRD5/ARFGEF1/ARHGAP12/ARHGAP21/DOCK7/LY75/PRTFDC1/SENP8/THNSL1	9	positive regulation of GTPase activity	2.23e-05	4	ARFGEF1/ARHGAP12/ARHGAP21/DOCK7
610	CEACAM19/CLASP2/CNTNAP5/KIAA0427/PVR/PVRL2/RUSC2/SLC20A2/SYNE1	9	susceptibility to T cell mediated cytotoxicity	2.16e-07	2	PVR/PVRL2
611	ANKDD1A/FGR/LOC729678/MGAT1/PLEKHO2/SRC/STARD9/ZFP62/ZNF589	9	integrin-mediated signaling pathway	0.000607911	2	FGR/SRC
612	C1QTNF9/COX4I2/GUCY1A2/HIGD1B/LOC100506591/NRIP2/OR51E1/OR51E2/WNT2B	9	foregut regionalization	0.00111635	1	WNT2B
613	C14orf143/COQ7/MAGOHB/MON2/ODF2L/POLR1B/SPAG17/TDP1/TRIOBP	9	actin modification	0.000744348	1	TRIOBP
614	C19orf50/FAM71E2/LOC100287576/MED16/PIN1/PIN1P1/RUVBL2/SGSM3/STX10	9	transcriptional activation by promoter-enhancer looping	0.00111635	1	RUVBL2
615	ARL4A/ART4/C12orf69/DIRAS2/FRY/SHISA3/STK32A/TESK2/TEX2	9	arginine metabolic process	0.0064971	1	ART4
616	ATP8B5P/C16orf71/FLJ42289/LOC100505786/LOC100507362/LOC126536/LOC255177/POM121L2/TCP10	9
617	CASP2/CDC73/GLRX2/HGSNAT/KIAA0090/MGC27345/RBM28/RBM33/ZSCAN22	9	negative regulation of cell cycle G1/S phase transition	0.000540173	2	CASP2/CDC73
618	ANKRD32/CEP120/CSNK1G3/MAPKAPK5/OTUD6B/RAB22A/RBM27/SOS2/ZCCHC7	9	small GTPase mediated signal transduction	0.00101933	3	MAPKAPK5/RAB22A/SOS2
619	C15orf39/CCRL2/CDK5/EIF4A3/LOC100130357/PHACTR1/PPCDC/PPIF/TBC1D7	9	actin cytoskeleton reorganization	0.000352652	2	CDK5/PHACTR1
620	ADNP/ADRM1/ALDH3B1/CIAPIN1/CUEDC1/INTS12/PHC2/UNC93B1/VEZF1	9	toll-like receptor 7 signaling pathway	0.00198394	1	UNC93B1
621	FAM167B/FAM70B/GAS6/GNA14/HNRNPUL1/MARCKSL1/MTMR9LP/PPT2/SSBP4	9	renal protein absorption	0.000620309	1	GAS6
622	BAP1/C22orf39/MAP7D1/MED15/MLL4/PAF1/SH2B1/SUPT5H/ZDHHC8	9	positive regulation of DNA-templated transcription, elongation	5.42e-05	2	PAF1/SUPT5H
623	BTG3/CLDN1/CXADR/FAM110C/HOOK1/LOC653479/REEP1/SH3D19/WNT3	9	canonical Wnt signaling pathway involved in mesenchymal stem cell differentiation	0.000992402	1	WNT3
624	LOC100132832/LOC100507625/NSUN5/PMS2P1/POLR2J/POLR2J2/POLR2J4/RASA4/SPDYE1	9	DNA repair	0.00631009	2	PMS2P1/POLR2J
625	E4F1/MAN2C1/NARFL/RHOT2/TELO2/THAP7/TRMT2A/WDR24/WDR90	9	regulation of mitotic cell cycle, embryonic	0.000868379	1	E4F1
626	C16orf53/C1orf66/C1orf74/C7orf49/KHNYN/RMND5B/SDR39U1/WDR91/ZCCHC17	9	rRNA methylation	0.00167421	1	C1orf66
627	CCDC53/DGUOK/DNAJA3/RIOK2/STAMBP/TET2/TET3/ZBTB34/ZBTB39	9	histone H3-K4 trimethylation	1.24e-05	2	TET2/TET3
628	C11orf55/CACNA1B/CELF4/CELF5/LOC100287689/LOC100507187/NR2E3/PAK7/SEZ6L	9	locomotory behavior	2.95e-05	3	CACNA1B/PAK7/SEZ6L
629	AVP/CCDC116/CCDC42/CRHBP/DKFZp779M0652/GNRH2/NPW/OXT	8	maternal aggressive behavior	5.73e-11	3	AVP/CRHBP/OXT
630	C4orf33/EXOG/LOC100506831/PGRMC2/PHF17/PWWP2A/SCLT1/VOPP1	8	clustering of voltage-gated sodium channels	0.00216973	1	SCLT1
631	CCT6B/CPEB1/FLJ35024/FSIP1/KANK4/LOC100132354/PTPN3/VLDLR	8	negative regulation of cytoplasmic translation	0.000496263	1	CPEB1
632	ABHD1/BPIL3/C3orf27/FAM163A/GPR156/RPL13AP17/STRC/TRPV5	8	auditory receptor cell stereocilium organization	0.00223173	1	STRC
633	ADAMTS3/HKDC1/LOC654433/PAX2/PAX8/SALL1/SERP2/TMEM171	8	mesenchymal to epithelial transition involved in metanephros morphogenesis	8.18e-09	3	PAX2/PAX8/SALL1
634	ACP6/AGPHD1/FBXO25/GNB1/IGFN1/MSRB2/MYH10/TMEM9	8	fourth ventricle development	0.000992402	1	MYH10
635	BRIX1/DNAJC21/FBXO21/PRKAA1/RAD1/RWDD4/SEPHS1/TERF1	8	negative regulation of nuclear division	0.000282722	2	RAD1/TERF1
636	ASXL1/CABLES2/KIF3B/PLAGL2/POFUT1/RALGAPB/TM9SF4/ZHX3	8	Ral protein signal transduction	0.000868379	1	RALGAPB
637	DCAF16/IREB2/KRIT1/NFATC2IP/NUP160/TAF11/TTF2/TUBD1	8	response to iron(II) ion	0.00198394	1	IREB2
638	ADAMTSL4/C11orf24/GPX3/KCNK6/MAPK13/PPP1R14A/SPINT2/YIF1B	8	response to lipid hydroperoxide	0.00148823	1	GPX3
639	BTNL2/FNDC8/HTR3B/LOC100505805/LOC100507443/LOC100507513/OPN4/TRIML1	8	protein-chromophore linkage	0.0024177	1	OPN4
640	ATXN7L1/CACNA1I/GPA33/KRT72/KRT73/LOC100130872/LOC100507492/TJP3	8	sleep	0.00693088	1	CACNA1I
641	C4orf26/C6orf99/CNTN6/FLJ16779/NKAIN4/ST6GALNAC4/TTYH1/ZNF488	8	iron ion transmembrane transport	0.00124031	1	TTYH1
642	ACTR1B/C11orf63/GATA2/LOC100506995/LOC90246/NPR3/SLC40A1/SUGT1P1	8	secretion by tissue	0.000211692	2	C11orf63/NPR3
643	DDX60L/LOC340094/LOC401387/NCRNA00290/NMBR/OR1J4/OR5I1/OR5K1	8	detection of chemical stimulus involved in sensory perception of smell	0.000326682	3	OR1J4/OR5I1/OR5K1
644	AGGF1/FOXRED2/GCOM1/IVD/LOC728723/PDE8B/PEX19/ZBED3	8	protein stabilization	0.000455768	2	PEX19/ZBED3
645	BMPER/C8orf34/EIF2AK4/FAM198A/HCN1/LOC286189/NAV3/PREX2	8	blood vessel endothelial cell proliferation involved in sprouting angiogenesis	0.00148823	1	BMPER
646	ARNT2/CXCL12/ENPP2/FAM108C1/KIAA1199/MESDC1/RAB39B/TEPP	8	positive regulation of calcium ion transport	0.000291741	2	CXCL12/KIAA1199
647	ABCC4/ADCY1/DIO3/DIO3-OS/HIF3A/HTRA3/LGI2/PRLR	8	response to endogenous stimulus	0.000592153	4	ABCC4/ADCY1/HTRA3/PRLR
648	C1orf98/C9orf47/CXorf1/MMP25/S1PR3/SEC14L1/SORCS1/TPTE2P1	8	regulation of endothelial cell development	0.000620309	1	S1PR3
649	DCAF12L1/DCAF12L2/FAM117A/FLJ45513/IQCA1/MYST2/SLITRK4/SULT1C4	8	histone H4-K12 acetylation	0.00148828	1	MYST2
650	ACSS1/AIM1/DIRAS1/MAP3K13/OVOL2/PIGH/PLEKHH1/TMEM229B	8	acetate biosynthetic process	0.000744348	1	ACSS1
651	HEPH/INGX/LOC100289632/LOC340090/PHGR1/SH2D6/TRPM5/USH1C	8	parallel actin filament bundle assembly	0.000372208	1	USH1C
652	B3GNT5/C16orf7/LOC553103/NCEH1/PM20D2/SLC22A4/SLC22A5/VDR	8	carnitine transmembrane transport	1.06e-05	2	SLC22A4/SLC22A5
653	C9orf173/CSTL1/GIT1/LOC100129335/LOC100505598/LOC100506348/LOC285423/MBD3L1	8	regulation of ARF GTPase activity	0.00594426	1	GIT1
654	ENAH/FBXO9/GABPA/GSTA4/ICK/KIAA1715/LOC100128909/PHEX	8	negative regulation of megakaryocyte differentiation	0.00216973	1	GABPA
655	EMG1/HFE/LOC100129907/LRRC23/LRTOMT/RPL13P5/SPSB2/ZFAND2B	8	catechol-containing compound catabolic process	0.0015502	1	LRTOMT
656	C12orf64/C3orf36/EGFLAM/LIFR/NPY2R/PNMT/SEMA3A/SLCO2A1	8	negative regulation of behavior	0.000112803	2	NPY2R/SEMA3A
657	ACPT/C3orf45/CST8/LOC100286938/LOC100507596/LOC390705/MCF2L/STX1A	8	positive regulation of neurotransmitter secretion	0.00173611	1	STX1A
658	F3/GTF2A1/HIVEP3/LOC644242/SGMS2/TBC1D9/ZBTB46/ZNF697	8	activation of blood coagulation via clotting cascade	0.000868379	1	F3
659	ADK/ALKBH8/AP3M1/ECD/MRPS7/NUDT13/PDE12/PMPCA	8	purine deoxyribonucleoside triphosphate biosynthetic process	0.000992402	1	ADK
660	ACD/CXorf40A/CXorf40B/FAM175B/GOT2/NDNL2/OGFOD1/RNF113A	8	aspartate biosynthetic process	0.000620309	1	GOT2
661	C15orf50/C17orf62/C17orf70/HEXDC/LOC100288590/MZF1/SLC38A10/YIPF1	8
662	BANP/BRP44/CREG1/MPZL1/PARD6A/TIGD3/TIPRL/ZNF407	8	negative regulation of protein phosphatase type 2A activity	0.000868379	1	TIPRL
663	KIF1C/MAPKAP1/NT5DC1/PBX3/RILPL1/SREK1IP1/UBE2Q1/WDR5	8	prolactin secretion	0.000992402	1	UBE2Q1
664	BLCAP/PLEKHA3/RNF114/STARD7/STAU1/TMEM127/TMEM9B/YTHDF1	8	intracellular mRNA localization	0.00223166	1	STAU1
665	BNIP1/ELOVL1/ING4/MED8/PPIH/PRPF38A/SCMH1/TMBIM1	8	endoplasmic reticulum membrane fusion	0.000992402	1	BNIP1
666	C9orf29/CDH7/CIB3/DGCR10/LOC1720/LOC338739/PWRN2/THPO	8	thrombopoietin-mediated signaling pathway	0.000248147	1	THPO
667	ARHGAP19/C10orf2/FRAT1/FRAT2/MNT/NRBF2/PELI2/RNF44	8	protein hexamerization	0.0026032	1	C10orf2
668	ABHD6/ACOX2/FTSJ2/KCTD6/PDHB/PXK/QRFPR/RAB27A	8	multivesicular body organization	0.000992402	1	RAB27A
669	ABP1/ADAMTS8/AIFM3/OR1C1/PDPN/PNMA2/TMEM176A/TMEM176B	8	negative regulation of dendritic cell differentiation	2.15e-06	2	TMEM176A/TMEM176B
670	C16orf78/IQCF2/LOC255411/LOC729178/MYO15A/OR10J1/PARK2/TRIM42	8	regulation of protein linear polyubiquitination	0.000372208	1	PARK2
671	AES/C19orf24/CCDC69/FLYWCH2/GNA11/LOC100506649/TLE2/TLE6	8	negative regulation of canonical Wnt signaling pathway	0.000311768	2	AES/TLE2
672	ANKRD18A/C21orf15/C21orf81/FAM201A/LOC100287676/LOC202181/LOC90499/RBM11	8	regulation of alternative mRNA splicing, via spliceosome	0.00173708	1	RBM11
673	C21orf57/CASP9/ITGA3/LOC100131298/LOC284080/OR7E19P/PI4KB/TYRO3P	8	phosphatidylinositol-mediated signaling	0.000816469	2	CASP9/PI4KB
674	CDCP1/HPCAL1/LARS2/NRIP3/PIK3R2/RGS3/SLCO4A1/TMEM158	8	leucyl-tRNA aminoacylation	0.000744348	1	LARS2
675	ACHE/ANO7/LOC147646/LOC285708/LOC643201/OR1D2/SYNGAP1/TMEM26	8	regulation of axonogenesis	0.00029475	2	ACHE/SYNGAP1
676	ABHD12/C12orf44/GZF1/NANP/NINL/NXT1/SLC25A33/ZFP91	8	N-acetylglucosamine biosynthetic process	0.000992402	1	NANP
677	CEP70/CIR1/FAIM/GTF3C6/KBTBD2/PIK3CB/SLC29A3/UBA5	8	protein ufmylation	0.00216973	1	UBA5
678	C19orf18/HKR1/ZNF136/ZNF177/ZNF559/ZNF585A/ZNF605/ZNF616	8	regulation of transcription, DNA-templated	0.000413988	6	HKR1/ZNF136/ZNF559/ZNF585A/ZNF605/ZNF616
679	AKAP17A/ASMTL/CD99/CUEDC2/DHRSX/HNRNPA0/MARK4/ZBED1	8	3'-UTR-mediated mRNA stabilization	0.00520058	1	HNRNPA0
680	COQ9/KRI1/LOC100130097/LOC149134/MYB/SCCPDH/SCUBE2/SMYD3	8	histone lysine methylation	0.000253124	2	MYB/SMYD3
681	ATP4A/BRSK1/HCG4P6/LOC253044/LOC415056/LOC728868/LOC729224/MMP20	8	regulation of enamel mineralization	0.000372208	1	MMP20
682	CYP39A1/INTU/PDZD2/PERP/SLC25A27/TDRD6/TMEM136/ZNF204P	8	negative regulation of mitochondrial calcium ion concentration	0.000744348	1	SLC25A27
683	ANK2/AXIN2/DAND5/LOC100129282/OSR1/PDZRN3/PRICKLE2/SMOC2	8	heart development	1.7e-05	4	ANK2/AXIN2/DAND5/OSR1
684	CCDC109B/CD47/FAM92A1/GSK3B/IFT52/IFT57/RAP2B/TSPAN3	8	intraciliary transport	4.44e-05	2	IFT52/IFT57
685	C17orf80/DDX26B/MOSPD2/PRORSD1P/SLC9A1/ZNF251/ZNF449/ZNF75D	8	positive regulation of action potential	0.0026032	1	SLC9A1
686	ADAMTSL2/HAAO/MAT1A/NCRNA00118/NDST3/SARDH/SLC38A3/TOX2	8	oxoacid metabolic process	0.000589073	4	HAAO/MAT1A/NDST3/SARDH
687	FAM200A/PGBD1/ZKSCAN4/ZNF187/ZNF193/ZNF323/ZSCAN12/ZSCAN16	8	regulation of transcription, DNA-templated	1.46e-05	7	PGBD1/ZKSCAN4/ZNF187/ZNF193/ZNF323/ZSCAN12/ZSCAN16
688	FAM122B/FAM122C/IDS/LOC644538/LOC728606/MAPK9/MOSPD1/TMEM185A	8	JUN phosphorylation	0.000744325	1	MAPK9
689	ETNK2/FNDC4/GCKR/GPN1/KIF3C/SLC4A1AP/SUPT7L/ZNF513	8	response to fructose	0.0015502	1	GCKR
690	CDKN1B/CREBL2/DUSP16/HIVEP2/LOH12CR1/LOH12CR2/TPD52/ZNF217	8	negative regulation of protein serine/threonine kinase activity	0.000730071	2	CDKN1B/DUSP16
691	FERMT1/GIPC2/LOC730102/PAN2/PRRG1/RASAL2/SEC16B/SLC24A1	8	positive regulation of protein exit from endoplasmic reticulum	0.00186	1	SEC16B
692	ABCC10/CUL7/DDR1/GALM/HNRPLL/NUP188/VARS2/ZMYM2	8	valyl-tRNA aminoacylation	0.000992402	1	VARS2
693	FILIP1/FLJ12334/FSTL5/KRBA2/LOC100128288/LOC387790/MRPL23/ZNF713	8	DNA integration	0.00260352	1	KRBA2
694	C7orf53/C7orf61/CBX4/FAM53C/FASTKD1/HEXIM1/HEXIM2/RIC8B	8	negative regulation of cyclin-dependent protein serine/threonine kinase activity	1.61e-05	2	HEXIM1/HEXIM2
695	ARF1/ARHGEF7/C7orf54/DLGAP4/FLJ38109/GALNT10/TACC1/ZNF346	8	positive regulation of lamellipodium morphogenesis	0.000744348	1	ARHGEF7
696	ANGPTL7/C8orf47/GPHA2/GPHB5/KERA/KRT12/MYOC/NHLRC4	8	ERBB2 signaling pathway	0.000620309	1	MYOC
697	C7orf44/C9orf130/CDK5R1/ORC4/RRAS2/STK17A/TMC7/YAF2	8	superior olivary nucleus development	0.000868379	1	CDK5R1
698	MLF1/TRIM39/UCA1/USP43/ZNF114/ZNF165/ZNF184/ZSCAN12P1	8	myeloid progenitor cell differentiation	0.00223166	1	MLF1
699	C20orf187/FHDC1/LOC100271832/LOC729870/NSUN3/SDC1/UBXN10/ZNF645	8	myoblast development	0.000372208	1	SDC1
700	FOXO3/HNRNPC/NBPF1/NBPF3/NBPF8/NOTCH2/NOTCH2NL/TP53BP2	8	ciliary body morphogenesis	0.000930348	1	NOTCH2
701	ANO2/EFCAB6/LOC100506430/NDUFB7/NEUROG3/NT5DC2/PRKCG/TEKT5	8	regulation of mismatch repair	0.000744348	1	PRKCG
702	C19orf55/INCENP/NETO2/OR10D1P/TCTN2/ULBP1/ULBP2/ULBP3	8	natural killer cell mediated immunity	3.52e-07	3	ULBP1/ULBP2/ULBP3
703	CLIP2/LOC100506457/LOC400958/LOC554206/PXT1/SRMS/T	7	positive regulation of transcription from RNA polymerase II promoter involved in myocardial precursor cell differentiation	0.000744325	1	T
704	FLOT1/GSTM1/GSTM2/GSTM3/GSTM4/GSTM5/UPP2	7	glutathione derivative metabolic process	1.87e-13	5	GSTM1/GSTM2/GSTM3/GSTM4/GSTM5
705	BMPR1B/C18orf54/FAM164A/GRB14/MARCH3/PKIA/SESTD1	7	ovarian cumulus expansion	0.000496263	1	BMPR1B
706	CTNNBL1/HAS3/KIAA1549/MBD5/MRPS27/PTCD2/TMCO7	7	hyaluranon cable assembly	0.000744325	1	HAS3
707	DDX31/LOC100287005/LOC643749/SCAP/TMEM39B/TRNAU1AP/ZMYM3	7	negative regulation of cholesterol biosynthetic process	0.000744325	1	SCAP
708	CHST3/LOC100129104/LOC400604/NPAS2/SSH1/ST3GAL1/ZHX2	7	glycosaminoglycan biosynthetic process	0.000414967	2	CHST3/ST3GAL1
709	DFNB59/LOC100129427/LOC254099/LOC728537/MRPL41/NELF/PNPLA7	7	positive regulation of neuron migration	0.00173611	1	NELF
710	C6orf54/FAM18A/HGC6.3/HTR1F/KCNK10/KIF25/NPM2	7	mitotic nuclear division	0.00299303	2	KIF25/NPM2
711	C17orf47/LOC100133612/P2RX6/PLXNA1/PTH2/PTPRU/TSSK2	7	dichotomous subdivision of terminal units involved in salivary gland branching	0.0015502	1	PLXNA1
712	ADCY3/DNAJC27/LYPLAL1/NENF/RGS10/TADA1/TMEM206	7	protein depalmitoylation	0.00111635	1	LYPLAL1
713	C1orf25/C6orf52/DHFRL1/FAM114A2/FPGT/LOC257396/LRRIQ3	7	thymidine metabolic process	0.000744325	1	DHFRL1
714	BCAT1/C21orf128/C8orf68/IGSF21/LOC285205/LOC401442/SNTG2	7	branched-chain amino acid biosynthetic process	0.000248147	1	BCAT1
715	AP3B1/C5orf43/FAM192A/PIK3C2B/POLE4/RALB/TMEM185B	7	antigen processing and presentation, exogenous lipid antigen via MHC class Ib	0.000496263	1	AP3B1
716	ARHGEF17/CCDC85B/HAPLN3/MDGA1/MFGE8/NTNG2/TGFB3	7	detection of hypoxia	0.000868379	1	TGFB3
717	MCEE/PHF14/PTPN9/SNUPN/TFB1M/TIAM2/TTC9C	7	RNA import into nucleus	0.000744348	1	SNUPN
718	BBS4/C15orf57/RPA1/S100PBP/SLC35E3/SMYD4/WDR81	7	negative regulation of appetite by leptin-mediated signaling pathway	0.000744325	1	BBS4
719	ADAM19/AGTRAP/CDA/FAM43B/PINK1/SERINC2/WDTC1	7	cytosine metabolic process	0.000744348	1	CDA
720	DENND4A/FKSG43/IGF1R/MGLL/NUDT9P1/PCGF5/SGMS1	7	lipid biosynthetic process	0.000441252	3	IGF1R/MGLL/SGMS1
721	A1BG/A1BG-AS/CCDC123/F12/GPR55/GRK6/SHBG	7	Factor XII activation	0.000744348	1	F12
722	CASP3/CCDC111/EFCAB7/ITGB3BP/PIBF1/RPA3/TCTEX1D2	7	DNA metabolic process	1.09e-05	4	CASP3/CCDC111/ITGB3BP/RPA3
723	ALPK1/ANKRD6/CHCHD10/GPR160/RRAGD/SLC22A15/ZDHHC15	7	regulation of ATP citrate synthase activity	0.00130233	1	CHCHD10
724	DGCR11/FILIP1L/GFOD2/RANBP10/TBC1D22B/TMEM217/ZNF498	7	regulation of Ran protein signal transduction	0.00186	1	RANBP10
725	FAM170A/FLJ23865/HABP4/LOC100130353/LOC647107/NCRNA00184/PTTG2	7	negative regulation of DNA binding	0.00761182	1	HABP4
726	BTBD19/DVL3/FMNL3/FOSL1/GPR132/MCAT/PLK3	7	vitellogenesis	0.000744348	1	FOSL1
727	CCDC25/CLU/DCHS1/GPR64/SCARA3/TMEM54/ZNF853	7	positive regulation of neurofibrillary tangle assembly	0.000620309	1	CLU
728	BAG2/CFL2/PEX2/PRIM2/RAB23/STK38/TWSG1	7	DNA replication, synthesis of RNA primer	0.00216973	1	PRIM2
729	CNO/LOC100507376/LOC93622/MED28/MRFAP1/MRFAP1L1/PRPF18	7	negative regulation of smooth muscle cell differentiation	0.00148828	1	MED28
730	FLJ39534/GPR123/ISYNA1/KIAA1751/LOC439951/RXFP3/TRMT1	7	inositol biosynthetic process	0.00099234	1	ISYNA1
731	CBLC/DEAF1/FEZF2/LOC100288221/LOC284276/LOC388564/POLRMTL	7	forebrain anterior/posterior pattern specification	0.00111635	1	FEZF2
732	C9orf85/HDAC6/LOC100129858/LOC100506476/LOC100507557/SRR/ZNF780B	7	D-serine metabolic process	0.000372208	1	SRR
733	ATXN1/DUSP8/GPR35/LOC100130360/LOC338651/LOC401317/ProSAPiP1	7	negative regulation of phosphorylation	0.00105034	2	ATXN1/DUSP8
734	ATP9A/C9orf21/CDC14B/CHRAC1/LMNA/PANX1/SLC35D2	7	organophosphate ester transport	0.000291741	2	ATP9A/SLC35D2
735	ARHGAP24/CXorf65/FAM13AOS/HERC3/LOC221442/SVIL/ZNF836	7	negative regulation of Rac protein signal transduction	0.00099234	1	ARHGAP24
736	ARHGAP22/POGLUT1/RANGAP1/SIPA1L3/STK4/TOMM34/TOP1	7	ribonucleoside triphosphate catabolic process	0.000584887	4	ARHGAP22/RANGAP1/SIPA1L3/TOP1
737	ACYP2/BCL2A1/C15orf37/LOC100129361/LOC727916/MTHFS/ST20	7	negative regulation of intrinsic apoptotic signaling pathway	0.000120671	2	BCL2A1/ST20
738	DDX19B/ENC1/KLHL18/OXSR1/SART3/ZDHHC3/ZDHHC5	7	protein palmitoylation	3.45096e-05	2	ZDHHC3/ZDHHC5
739	ATP1A4/LOC728716/MFSD2A/SEMG1/SEMG2/SLC31A2/TNFRSF11A	7	fatty acid transport	0.000275739	2	MFSD2A/TNFRSF11A
740	GNAI1/HSD17B14/LOC100287428/PNMA3/PRRG3/SULT4A1/TMEM220	7	steroid metabolic process	0.00296603	2	HSD17B14/SULT4A1
741	C20orf103/CRYGN/FAM124A/FLT4/GTF2A1L/LOC100131176/WDR86	7	regulation of blood vessel remodeling	0.000620309	1	FLT4
742	C1QTNF2/EPB41/GPER/MRGPRF/ST6GAL1/TMEM200B/TPCN2	7	positive regulation of cellular carbohydrate metabolic process	0.000140332	2	C1QTNF2/GPER
743	BET3L/CELA1/FAM26D/LOC100507525/LOC282997/LOC285965/MYO3B	7	pancreas morphogenesis	0.000496263	1	CELA1
744	AGBL4/C17orf69/C21orf62/CALML3/LOC100507266/LOC374890/RPL23AP53	7	C-terminal protein deglutamylation	0.000372208	1	AGBL4
745	C11orf94/GRIK1-AS/HSPB9/IL20RA/LOC100288797/LOC51145/NCRNA00242	7	regulation of bone resorption	0.00396665	1	IL20RA
746	APEH/C19orf25/CC2D1B/JMJD7/MAPKBP1/MTERFD2/POLM	7	beta-amyloid metabolic process	0.00544873	1	APEH
747	DMC1/HMOX2/NMRAL1/RABEPK/SLC25A43/TMEM42/ZC3HAV1L	7	heme oxidation	0.000496263	1	HMOX2
748	ACSL5/DUSP5P/FAM125B/LOC100129794/LOC100288618/LRRC1/RHOU	7	ubiquitin-dependent protein catabolic process via the multivesicular body sorting pathway	0.00260352	1	FAM125B
749	ANKRD24/CHRNA4/LOC100130054/NPTXR/OCM2/SCRN2/TGM6	7	behavioral response to nicotine	0.00148828	1	CHRNA4
750	C14orf39/GLIS1/KITLG/LOC283392/MECOM/PGM5/TRHDE	7	negative regulation of mast cell apoptotic process	0.00111635	1	KITLG
751	BHLHE22/CYP7B1/DLGAP1/FAM134B/MSC/NTN1/SRSF12	7	gland morphogenesis	0.00105311	2	CYP7B1/NTN1
752	C20orf144/ELFN2/LOC100128139/LOC100287704/SPACA3/TSGA10IP/TSSK1B	7	peptidoglycan metabolic process	0.00130233	1	SPACA3
753	ATP2C1/DYNLT1/MBOAT7/PRR13/SYTL3/TMUB2/TSEN34	7	Golgi calcium ion transport	0.000744348	1	ATP2C1
754	CLK2/DENND4B/GON4L/PRPF3/RNF220/SETDB1/VIPAR	7	Rab protein signal transduction	0.0026032	1	DENND4B
755	ACE/CYB561/DNAJC5B/OTUD3/SPIN3/SRBD1/TMCO4	7	angiotensin catabolic process in blood	0.000930348	1	ACE
756	CASKIN2/CDR2L/DAB2IP/SIX5/SOX13/TNKS1BP1/TSEN54	7	vascular endothelial growth factor receptor-2 signaling pathway	0.000744348	1	DAB2IP
757	C17orf49/C9orf123/C9orf46/CD274/ETV6/PDCD1LG2/UTS2D	7	negative regulation of T cell proliferation	0.000113505	2	CD274/PDCD1LG2
758	CD276/FAM81A/LEKR1/MYO1E/RHOBTB2/TBC1D30/TSGA10	7	post-embryonic hemopoiesis	0.000930348	1	MYO1E
759	C11orf46/CPNE3/FAM82B/INTS8/KIAA1429/MTERFD1/PTDSS1	7	phosphatidylserine biosynthetic process	0.00124031	1	PTDSS1
760	AGBL5/DECR2/LMF2/MTCH2/NME4/PLEKHG2/TMEM8A	7	protein deglutamylation	0.00148823	1	AGBL5
761	CHST7/CLEC2D/CLECL1/LOC374443/P2RY10/SATB1/SP140	7	CD8-positive, alpha-beta T cell differentiation	0.00247939	1	SATB1
762	CROCCP3/LOC100130581/LOC100506380/NTN5/OGG1/PMS2P4/SUGT1P3	7	depurination	0.000186116	1	OGG1
763	CD164/EIF2B1/MICAL1/PRDM4/PWP1/SMPD2/ZBTB24	7	sulfur oxidation	0.000868379	1	MICAL1
764	ADAP1/C19orf21/CBX1/EPS8L1/GET4/OTUB1/SNX11	7	negative regulation of histone ubiquitination	0.00130233	1	OTUB1
765	C11orf95/C9orf91/KIAA1958/LOC100506268/LOC729810/OTOF/ZNF496	7	synaptic vesicle exocytosis	0.00779699	1	OTOF
766	MOB2/MRS2/UPF1/ZNF282/ZNF398/ZNF786/ZNF787	7	dosage compensation by inactivation of X chromosome	0.00216973	1	UPF1
767	C11orf80/PAFAH1B3/PRR19/SPTBN2/ZNF296/ZNF526/ZNF574	7	cerebellar Purkinje cell layer morphogenesis	0.0043357	1	SPTBN2
768	DEM1/RIMS3/SLX4/ZMPSTE24/ZNF642/ZNF643/ZNF684	7	DNA catabolic process, exonucleolytic	4.07e-05	2	DEM1/SLX4
769	C9orf30/PLEKHM2/RASSF8/TEX10/TMEFF1/USP12	6
770	AGPS/AKR1B1/CECR7/GSTP1/LDHB/ZNF655	6	nitric oxide homeostasis	0.000620309	1	GSTP1
771	CCDC148/CEP57/MAP4/NFYB/PKP4/RBBP8	6	cell cycle process	0.000124526	4	CEP57/MAP4/PKP4/RBBP8
772	BLM/FES/FURIN/HDDC3/MAN2A2/UNC45A	6	nerve growth factor production	0.000744348	1	FURIN
773	C1orf118/KCNE4/LOC100287216/SH3RF3/TRPA1/WISP1	6	detection of chemical stimulus involved in sensory perception of pain	0.000372208	1	TRPA1
774	C2CD2L/FBXO41/LOC100289019/MPRIP/NLE1/YEATS2	6	negative regulation of cysteine-type endopeptidase activity involved in apoptotic signaling pathway	0.000372208	1	NLE1
775	AVEN/C1orf53/LHX9/LOC100507636/NEK7/ODZ2	6	self proteolysis	0.00124031	1	ODZ2
776	BBS9/BCAR3/C14orf145/RUNX2/SUPT3H/TMEM65	6	osteoblast fate commitment	0.00099234	1	RUNX2
777	ALS2CR12/CHPT1/DRAM1/GNPTAB/SYCP3/TM2D1	6	platelet activating factor biosynthetic process	0.00148823	1	CHPT1
778	BCAR1/METRNL/NR2F6/OCEL1/PWWP2B/STK32C	6	response to temperature stimulus	0.000326574	2	METRNL/NR2F6
779	CYP4A11/DPYS/LOC100130232/LOC201617/LOC400084/TF	6	uracil catabolic process	0.000372208	1	DPYS
780	BOLA2/BUD31/LOC100129510/LOC100505697/LOC92249/MORN1	6
781	BNIP2/KLHL5/NUP205/SLC35B4/TMEM156/ZMYM4	6	protein import into nucleus, docking	0.000620309	1	NUP205
782	FLJ33360/GLB1L3/KLK2/LOC100128126/LOC100130264/LOC400940	6
783	FAM199X/HNRNPA3/HNRNPA3P1/HNRNPH3/PNN/SRSF7	6	RNA splicing, via transesterification reactions with bulged adenosine as nucleophile	3.63e-08	4	HNRNPA3/HNRNPH3/PNN/SRSF7
784	ACOX1/ALAD/BSPRY/HDHD3/RAD51C/TMEM177	6	female meiosis sister chromatid cohesion	0.000620309	1	RAD51C
785	BARHL1/LOC339535/NEUROD4/ZIC1/ZIC2/ZIC4	6	nervous system development	0.000211856	4	BARHL1/NEUROD4/ZIC1/ZIC2
786	BMPR1A/CYB5R2/OLFML1/PPFIBP2/RSPO3/ST3GAL5	6	lateral mesodermal cell fate commitment	0.000620309	1	BMPR1A
787	ACBD3/C1orf124/C1orf52/C1orf55/EXOC8/TRAF6	6	positive regulation of protein ubiquitination	0.000483098	2	C1orf124/TRAF6
788	BTBD9/GLO1/PPP2R5D/RDBP/RRP36/XPO5	6	methylglyoxal metabolic process	0.00111635	1	GLO1
789	C21orf63/DOK5/NFIA/NFIB/RPS6KA2/ZNF462	6	negative regulation of DNA binding	6.28e-05	2	NFIB/ZNF462
790	ARHGEF16/ATAD3B/LOC100288271/LOC441869/PPP1R1B/VWA1	6	negative regulation of female receptivity	0.000744325	1	PPP1R1B
791	CLEC4GP1/LOC91450/NEURL2/PLTP/TBC1D2B/ZSWIM1	6	vitamin E metabolic process	0.000744325	1	PLTP
792	C1orf109/C4orf43/GOSR2/PNO1/SLC30A5/YIPF4	6	cobalt ion transport	0.000620309	1	SLC30A5
793	CCDC120/DAGLB/NDUFB11/SLC35A2/TFE3/TIMM10	6	UDP-galactose transport	0.000620309	1	SLC35A2
794	C6orf162/C6orf163/C6orf164/RNFT1/SLC35A1/UBR2	6	cellular response to leucine	0.000372208	1	UBR2
795	C1orf57/MCC/PDZD11/SIPA1L2/SPATA13/SYTL2	6	positive regulation of mucus secretion	0.0015502	1	SYTL2
796	ARHGAP18/ARHGAP31/ATP11C/EML4/L3MBTL3/MTSS1L	6	pre-B cell differentiation	0.00186	1	ATP11C
797	ENTHD1/GRIN3B/HOXC12/LOC652276/LOC653581/OTP	6	neurohypophysis development	0.000372208	1	OTP
798	CCNT2/EPC1/EPC2/MAU2/SIRT1/YME1L1	6	chromosome organization	8.8e-05	4	EPC1/EPC2/MAU2/SIRT1
799	AADAC/CCND1/LOC201651/MYEOV/RASGRF1/SLCO1B3	6	re-entry into mitotic cell cycle	0.000744325	1	CCND1
800	C19orf39/HSD17B10/LPPR2/RAB3D/TMEM205/UBTD1	6	peptidyl-cysteine methylation	0.000744325	1	RAB3D
801	C11orf66/C17orf46/C1orf200/CAPS/HOXB1/MARCH10	6	rhombomere 4 development	0.000744325	1	HOXB1
802	CTBP1/FLJ40292/HCFC1/LOC440792/LOC644620/UBE2G2	6	histone H4 acetylation	3.18e-05	2	CTBP1/HCFC1
803	AKAP3/EDA/FAM155B/LOC100131199/LOC100507253/PPP2R2C	6	trachea submucosa development	0.000558278	1	EDA
804	FLII/GADD45G/MED9/RASD1/RNF26/SMCR7	6	positive regulation of mitochondrial fission	0.00297462	1	SMCR7
805	LOC100507652/RNF125/RNF138/TTTY13/TTTY2/TXNDC2	6	glycerol ether metabolic process	0.0024177	1	TXNDC2
806	AFTPH/BEND7/CBR3/DOPEY2/MORC3/SETD4	6	phylloquinone metabolic process	0.000930348	1	CBR3
807	ACAP2/CTR9/ECE1/GBAS/LOC100129827/RNF141	6	neuropeptide catabolic process	0.000620309	1	ECE1
808	C19orf28/EPHB4/GIPC3/NES/PLA2R1/TBXA2R	6	negative regulation of phospholipase A2 activity	0.000620309	1	PLA2R1
809	ADI1/AKAP1/MSRA/PARP16/PEBP1/RSAD1	6	methionine metabolic process	1.38e-05	2	ADI1/MSRA
810	C15orf56/C2orf15/EPN3/FAM186B/MYCBPAP/PAK6	6
811	CNN3/DDAH1/FRK/LOC729970/RGN/SLC44A3	6	L-ascorbic acid biosynthetic process	0.000620309	1	RGN
812	B3GALT4/FAM131A/MRI1/MRPS34/NME3/STUB1	6	L-methionine biosynthetic process from S-adenosylmethionine	0.000496263	1	MRI1
813	A2M/C12orf33/KLRG1/LOC100288673/LOC144571/LOC285847	6	regulation of complement activation, lectin pathway	0.000248147	1	A2M
814	CHURC1/KSR2/LOC255130/LOC388796/RAB15/TP53I11	6
815	ANKRD60/CDC42BPG/KNCN/LOC100131366/LOC100287556/ZDHHC4	6	actin cytoskeleton reorganization	0.00829615	1	CDC42BPG
816	ALG13/ALPK3/ERI2/KCNE1L/LOC81691/NXT2	6	lipid glycosylation	0.00148823	1	ALG13
817	EXOC6B/FAM123A/FCRL4/FUT8/ITGA2/LOC645431	6	integrin-mediated signaling pathway	0.000291549	2	FUT8/ITGA2
818	ARX/C19orf47/EXD3/GFER/HUS1B/SSTR5	6	globus pallidus development	0.000620309	1	ARX
819	CACNG5/ERGIC3/LOC286114/LOC339442/NKX6-3/OK/SW-CL.58	6	regulation of alpha-amino-3-hydroxy-5-methyl-4-isoxazole propionate selective glutamate receptor activity	0.00353225	1	CACNG5
820	C14orf139/C14orf49/C17orf63/DOCK11/KLF13/TCF7L1	6	positive regulation of transcription from RNA polymerase II promoter during mitosis	0.000496263	1	TCF7L1
821	LOC338799/LOC641467/TAS2R14/TSC22D1/ZNF519/ZNF540	6	regulation of transcription during meiosis	0.000496263	1	ZNF519
822	ABCD2/FEZ1/GLRX/LPAR1/RHOBTB3/SPATA9	6	positive regulation of smooth muscle cell chemotaxis	0.000744348	1	LPAR1
823	CEACAM21/LOC284576/PTPRH/RPH3A/SIGLEC11/SIGLEC16	6
824	COL5A3/HEYL/NOTCH3/OLFM2/PDZD4/SPSB4	6	glomerulus development	0.00010945	2	HEYL/NOTCH3
825	CHCHD6/CHST13/ERCC8/NDUFAF2/NLRX1/TXNRD3	6	negative regulation of RIG-I signaling pathway	0.00111635	1	NLRX1
826	DPY19L3/FAM136A/HLCS/SUMO3/TTC3/UBL3	6	response to biotin	0.000496263	1	HLCS
827	CCDC66/EXOSC8/KIAA1009/KIAA1704/MRPS31/PARP2	6	post-embryonic retina morphogenesis in camera-type eye	0.000744325	1	CCDC66
828	ARR3/C8orf45/HERC1/LATS1/LOC100506021/UTP11L	6	cerebellar Purkinje cell layer formation	0.00402651	1	HERC1
829	C22orf32/KIAA1598/MZT2A/NAGA/NDUFA6/ZBED4	6	calcium ion transmembrane import into mitochondrion	0.000744325	1	C22orf32
830	BTBD8/CDR1/LOC100506379/LOC285389/ODF4/ZNF808	6
831	FLJ37798/GCC1/HIRIP3/ZKSCAN2/ZNF629/ZNF689	6	protein targeting to Golgi	0.00464482	1	GCC1
832	C13orf1/CDADC1/EBPL/KPNA3/RCBTB1/SERBP1	6	viral penetration into host nucleus	0.000620309	1	KPNA3
833	KRT84/KRTAP5-9/LOC283682/LOC286135/OR11A1	5	epidermis development	0.00101623	2	KRT84/KRTAP5-9
834	C20orf43/DOT1L/GPR77/JARID2/POFUT2	5	histone lysine methylation	0.000253124	2	DOT1L/JARID2
835	C10orf55/KCNH5/PLAU/RPS6/SNX24	5	regulation of smooth muscle cell-matrix adhesion	0.000744325	1	PLAU
836	C14orf4/C4orf34/SNX30/STX7/UGDH	5	UDP-glucuronate biosynthetic process	0.000744325	1	UGDH
837	GABRA6/KCNK9/PCP2/SLC1A6/ZNF663	5	synaptic transmission	0.000336191	3	GABRA6/KCNK9/SLC1A6
838	C11orf65/FBXO8/KIAA1712/LOC100507250/LOC727869	5	ARF protein signal transduction	0.000992617	1	FBXO8
839	ATXN7L2/BCL7B/LOC100132570/PSMA5/SYPL2	5	substantia nigra development	0.00798214	1	SYPL2
840	ABL2/DUSP14/NT5DC3/SOAT1/TADA2A	5	positive regulation of amyloid precursor protein biosynthetic process	0.000620309	1	SOAT1
841	B3GNT3/KCNQ1/SEMA4G/SLC22A18/SLC22A18AS	5	regulation of atrial cardiac muscle cell membrane repolarization	0.0015502	1	KCNQ1
842	CNST/CSPP1/NUFIP1/SERINC3/TFB2M	5	positive regulation of endoplasmic reticulum stress-induced intrinsic apoptotic signaling pathway	0.000620309	1	SERINC3
843	DIRAS3/FLJ30679/LOC100128292/LOC386597/RNF144A	5	regulation of gene expression by genetic imprinting	0.00210826	1	DIRAS3
844	GLCE/PAQR5/PITPNM3/PLOD2/SLC29A1	5	pyrimidine nucleoside transport	0.000620309	1	SLC29A1
845	ETAA1/GEN1/KIAA1731/NOL8/SMC6	5	mitotic recombination	1.54e-05	2	GEN1/SMC6
846	ALDH1A1/FAM198B/MGST2/TMEM144/WLS	5	xenobiotic metabolic process	0.00027743	2	ALDH1A1/MGST2
847	DNER/HNMT/HTRA1/KCTD12/PID1	5	negative regulation of ATP biosynthetic process	0.000620309	1	PID1
848	FNDC3B/NMNAT3/PLA2G4C/PLD1/PP13439	5	organophosphate biosynthetic process	0.00015656	3	NMNAT3/PLA2G4C/PLD1
849	KIAA0319L/NCDN/SLC35C2/SUN1/TTC17	5	protein O-linked fucosylation	0.000744325	1	SLC35C2
850	ATG10/DTNBP1/GFOD1/MED20/SIRT5	5	regulation of dopamine receptor signaling pathway	0.00186	1	DTNBP1
851	ATP6V1E1/ELF4/GNPDA2/MICA/MICB	5	gamma-delta T cell activation	9.22e-06	2	MICA/MICB
852	ANKH/CFD/CHN2/CPVL/YWHAQ	5	inorganic diphosphate transport	0.000620309	1	ANKH
853	ARL2BP/LOC100289086/PLLP/TGFBRAP1/ZBTB47	5	maintenance of protein location in nucleus	0.00371747	1	ARL2BP
854	CDYL/DUSP22/EXOC2/IRF4/MAPKAPK2	5	interleukin-13 biosynthetic process	0.000620309	1	IRF4
855	CDK17/EXOC1/LOC645261/RASA1/VPS54	5	neurofilament cytoskeleton organization	0.00247947	1	VPS54
856	D21S2091E/HERV-V1/LOC283033/LOC400654/LOC440704	5
857	ARID5A/CAMLG/DNAJC18/THG1L/TMEM173	5	cellular response to exogenous dsRNA	0.00198394	1	TMEM173
858	COX11/PTGR2/STXBP4/TOM1L1/UBE2CBP	5	negative regulation of glucokinase activity	0.0015502	1	COX11
859	AKNA/IZUMO4/MAST3/MKNK2/MOBKL2A	5	cellular response to arsenic-containing substance	0.00167421	1	MKNK2
860	GPATCH2/KIAA1468/PIK3C3/SLC25A46/VPS4B	5	early endosome to late endosome transport	1.5e-05	2	PIK3C3/VPS4B
861	GPR137C/HECTD2/MIB1/PTGER2/TXNDC16	5	cellular response to prostaglandin E stimulus	0.00173611	1	PTGER2
862	APBB3/SLC35A4/SRA1/TMCO6/WDR55	5	positive regulation of receptor activity	0.00742456	1	SRA1
863	ADAMTS17/SIRPB2/SUSD4/TLR5/ZBTB7C	5	positive regulation of toll-like receptor signaling pathway	0.00173638	1	TLR5
864	C14orf184/C3orf79/C9orf167/CECR4/TMEM95	5	chaperone mediated protein folding requiring cofactor	0.000682425	1	C9orf167
865	AMELX/AMELY/NAALADL2/RUNX1/SAMD12	5	biomineral tissue development	0.000183821	2	AMELX/AMELY
866	FAM9B/HOXD1/LOC147004/OR5P2/TAS2R16	5	sensory perception	0.000181155	3	HOXD1/OR5P2/TAS2R16
867	ADAMTS13/AVPR1A/SNORA78/TMPRSS5/TRIM65	5	regulation of systemic arterial blood pressure by vasopressin	0.000558278	1	AVPR1A
868	CARS2/ING1/IPO5/NDUFV3/SIRT6	5	cysteinyl-tRNA aminoacylation	0.000620309	1	CARS2
869	C1orf94/CSMD2/MAPK7/MPP3/RNF112	5	negative regulation of cyclic nucleotide catabolic process	0.000372208	1	MAPK7
870	BRSK2/DGCR5/GLI1/PRODH/RHBDL3	5	notochord regression	0.000496263	1	GLI1
871	ATXN3L/CYLC1/FAM75D1/LOC100093698/LOC100505515	5	spermatogenesis	0.00227977	2	CYLC1/FAM75D1
872	AFMID/CDC16/LOC100506847/PPP5C/UPF3A	5	'de novo' NAD biosynthetic process from tryptophan	0.00099234	1	AFMID
873	LINGO1/LRFN4/PC/SYT12/TNK1	5	biotin metabolic process	0.00186012	1	PC
874	MGC45800/ODZ3/SOHLH2/TCF3/TRIML2	5	immunoglobulin V(D)J recombination	0.000744325	1	TCF3
875	ARVCF/C17orf87/FLJ30838/INTS3/LOC284798	5	snRNA processing	0.00260352	1	INTS3
876	ATAD2B/FAM179B/KLHL28/SEPSECS/ZCCHC4	5	selenocysteinyl-tRNA(Sec) biosynthetic process	0.000496263	1	SEPSECS
877	AASDH/ASB7/CSNK1G1/LINS/RNF111	5	ubiquitin-dependent SMAD protein catabolic process	0.00148823	1	RNF111
878	CST9/DNAI1/GPLD1/OR4D1/TAAR8	5	positive regulation of high-density lipoprotein particle clearance	0.000620309	1	GPLD1
879	DNM1/LOC100131117/LOC100507040/LTB/TNXB	5	positive regulation of interleukin-12 biosynthetic process	0.00130233	1	LTB
880	JAKMIP2/LOC100289366/NCRNA00257/SLMO1/SPIRE1	5	formin-nucleated actin cable assembly	0.000372208	1	SPIRE1
881	ELMOD2/FNBP1/GPR107/RASSF2/TSC1	5	rRNA export from nucleus	0.000496263	1	TSC1
882	DNAJC28/FDXACB1/KBTBD3/KIAA1826/LOC100506100	5	phenylalanyl-tRNA aminoacylation	0.000248154	1	FDXACB1
883	AFG3L2/ANKRD27/C20orf20/NUDT19/RGS9BP	5	cristae formation	0.0015502	1	AFG3L2
884	DCUN1D3/EYA3/GNG10/LYRM1/NCRNA00081	5	response to ionizing radiation	0.000354327	2	DCUN1D3/EYA3
885	AVPR1B/C1orf86/LOC100128977/PCDHGA9/SLC27A5	5	regulation of systemic arterial blood pressure by vasopressin	0.000744325	1	AVPR1B
886	AKAP8/C19orf54/LOC100287331/LRCH4/STK11	5	negative regulation of epithelial cell proliferation involved in prostate gland development	0.00130233	1	STK11
887	DCTN4/GAPVD1/LOC100506357/POGK/THOC5	5	negative regulation of DNA damage checkpoint	0.00099234	1	THOC5
888	ARAP3/ELMO1/HDGFRP3/TCEA2/TM6SF1	5	Rac protein signal transduction	3.34e-05	2	ARAP3/ELMO1
889	KCNA10/LOC285768/PER4/PMCHL2/WDR64	5	synaptic transmission	0.00196497	2	KCNA10/PMCHL2
890	CYP24A1/LOC100506377/MCTP1/RGS17/TAGLN3	5	vitamin D catabolic process	0.000744325	1	CYP24A1
891	DLL1/FAM120B/INTS7/SNAP47/WNT9A	5	negative regulation of auditory receptor cell differentiation	0.000620309	1	DLL1
892	ACAN/FLJ32790/LOC284395/TLK1/WDR88	5	regulation of chromatin assembly or disassembly	0.000744348	1	TLK1
893	ADCY10/FLJ31104/KIF26B/LOC100128164/LOC100131496	5	ureteric bud invasion	0.000248147	1	KIF26B
894	DSTYK/LOC400541/PDPR/POLR3A/PPP1R11	5	glycine catabolic process	0.00173611	1	PDPR
895	CINP/GPX1/GPX4/HES7/POLR2E	5	lipoxygenase pathway	6e-06	2	GPX1/GPX4
896	C19orf34/GSTTP1/LRRC3/LYZL4/MGC44328	5	cell wall macromolecule catabolic process	0.000620386	1	LYZL4
897	ADAMTS19/FBN2/ISOC1/SLC27A6/TAPT1	5	sequestering of TGFbeta in extracellular matrix	0.000930348	1	FBN2
898	ATP6V1G2/C2orf83/C9orf50/HILS1/RND2	5	positive regulation of collateral sprouting	0.00173611	1	RND2
899	ANP32E/LOC100288675/MBNL3/MST4/RAP2C	5	Rap protein signal transduction	0.00297481	1	RAP2C
900	GALR1/PCDH11X/RP1L1/SEPT4/TEX14	5	sperm mitochondrion organization	0.000620309	1	SEP4
901	IZUMO1/LOC100506480/LOC339240/LOC731779/MYH4	5	fusion of sperm to egg plasma membrane	0.0016124	1	IZUMO1
902	LDHD/NUDT7/RET/VAT1L/WWOX	5	positive regulation of extrinsic apoptotic signaling pathway in absence of ligand	8.07e-06	2	RET/WWOX
903	ANP32C/C7orf71/FANCA/NTN3/SLC26A1	5	oxalate transport	0.000930348	1	SLC26A1
904	MPG/MRPL28/RBPMS/RHBDF1/TDH	5	depurination	0.000930348	1	MPG
905	CD81/LRRC28/LYSMD4/MEF2A/TPRG1L	5	ERK5 cascade	0.000372208	1	MEF2A
906	EPB41L4A/FLJ11235/GPR83/LOC253264/PDE3A	5	positive regulation of oocyte development	0.000372208	1	PDE3A
907	BTBD1/EFR3A/EPS15/GTF3C3/OSBPL9	5	5S class rRNA transcription from RNA polymerase III type 1 promoter	0.00148823	1	GTF3C3
908	CDS2/CLDN23/ERI1/MFHAS1/PPP1R3B	5	rRNA 3'-end processing	0.000744325	1	ERI1
909	C12orf68/MAGEL2/PDZRN4/ZMAT4/ZNF641	5	Arp2/3 complex-mediated actin nucleation	0.00427482	1	MAGEL2
910	FLJ42627/LOC389906/LOC441528/NS3BP/PRKX	5	regulation of epithelial cell differentiation involved in kidney development	0.000992617	1	PRKX
911	NOX5/PGPEP1/RSPO4/RXRB/SHROOM1	5	fusion of sperm to egg plasma membrane	0.00402651	1	NOX5
912	FLJ32756/LOC100507123/LOC285954/LOC286178/LOC339622	5
913	CYTH1/DIP2A/PCNT/PRMT2/S100B	5	regulation of apoptotic process	0.000182587	4	DIP2A/PCNT/PRMT2/S100B
914	AGBL3/LOC100130285/LOC100132080/LOC729652/ZFHX2	5
915	C15orf61/C17orf75/LOC100306951/PEX1/RINT1	5	peroxisome localization	0.000248147	1	PEX1
916	ATP7A/CXorf38/LPCAT2/MED14/USP9X	5	cerebellar cortex morphogenesis	2.29e-05	2	ATP7A/USP9X
917	C4orf17/ITPR3/LOC100506397/PRKACG/SPACA1	5	activation of phospholipase C activity	3.68e-05	2	ITPR3/PRKACG
918	CEACAM3/IDH2/LOC730227/NCRNA00208/ZNF710	5	glyoxylate cycle	0.000248147	1	IDH2
919	CCNYL1/CYP20A1/FAM119A/NTN4/SPAG9	5	negative regulation of protein homodimerization activity	0.000930348	1	SPAG9
920	AP4M1/CNPY4/DAXX/GTPBP3/TAF6	5	Golgi to endosome transport	0.00346996	1	AP4M1
921	ACSM5/C6orf123/C6orf124/LOC441179/TBX1	5	vagus nerve morphogenesis	0.000496263	1	TBX1
922	CGREF1/IGSF9/LOC100507077/PVRL1/RIN1	5	negative regulation of synaptic plasticity	0.000744325	1	RIN1
923	IL4R/MRPL24/NSMCE1/PCYOX1L/SFXN1	5	prenylcysteine catabolic process	0.000620309	1	PCYOX1L
924	APIP/C16orf87/GANC/PDHX/TMEM87A	5	sulfur compound biosynthetic process	0.000284588	2	APIP/PDHX
925	C18orf15/C1QTNF3/CDK5RAP2/SLC1A4/SMARCA4	5	negative regulation of transcription during mitosis	0.000496263	1	SMARCA4
926	AMMECR1L/ATG4D/C12orf73/MRPL36/TDG	5	negative regulation of chromatin binding	0.000930348	1	TDG
927	INTS4/LOC285074/LOC541471/NCRNA00152/STAG3L4	5	snRNA processing	0.00086854	1	INTS4
928	C11orf17/CPSF2/DAAM2/ST5/ZMAT5	5	histone mRNA 3'-end processing	0.0015502	1	CPSF2
929	CNTNAP3/KIAA1257/KIAA1383/LOC283486/OR1A1	5	spindle midzone assembly involved in mitosis	0.000930348	1	KIAA1383
930	A2LD1/ELAC1/HARBI1/RASGEF1A/TMTC4	5	tRNA 3'-trailer cleavage	0.000496263	1	ELAC1
