# Supplementary material for: Discovery of Novel Human Gene Regulatory Modules from Gene Co-expression and Promoter Motif Analysis
Source: Sci Rep. 2017 Jul 17;7:5557. doi: 10.1038/s41598-017-05705-2 (PMC5514134; doi:10.1038/s41598-017-05705-2)
Supplement: Supplementary file 3 — Supplementary Dataset 2 [file 41598_2017_5705_MOESM3_ESM.xls]

## Sheet: Supplementary Dataset 2
Supplementary Dataset 2: Immunity-related modules identified from the whole co-expression network
Module No.	# of genes in the Module	Enriched GO	GO Enrichment pValue	Enriched Pathway	Pathway Enrichment pValue	Selected Genes
28	95	blood coagulation	4.17758e-15	Platelet Aggregation (Plug Formation)	1.09283e-08	GP1BA/GP5/GP9/MPL
31	83	immune response	1.20065e-15	Natural killer cell mediated cytotoxicity	5.7332e-21	CD247/FASLG/GZMB/KLRD1/NCR1/NCR3/PRF1
32	83	T cell activation	7.45888e-17	TCR	1.0206e-13	ARHGDIB/ARHGEF6/CD84/DOCK2/LCP2
39	76	defense response to bacterium	5.75011e-13	Activation of Matrix Metalloproteinases	4.32584e-07	MMP17/MMP7/MMP8/MMP9/
43	74	type I interferon signaling pathway	3.59681e-36	Interferon alpha/beta signaling	2.10177e-33	ADAR/IFI27/IFI35/IFI6/IFIT1/IFIT2/IFIT3/IRF7
45	67	immune response	4.57564e-24	NOD-like receptor signaling pathway	1.36431e-17	BIRC3/CCL2/CXCL1/CXCL2/IL1B/IL6/IL8
47	66	response to cAMP	8.38725e-13	AP-1 transcription factor network	1.12919e-13	ATF3/DUSP1/EGR1/FOS/FOSB/FOSL2/JUN
51	61	B cell activation	1.98102e-14	BCR	1.75403e-12	BANK1/BLK/BLNK/BTLA/CD19/CD22
60	55	T cell activation	1.37556e-25	TCR	8.7577e-25	CD2/CD28/CD3D/CD3E/CD3G/CD5/CTLA4
61	55	antigen processing and presentation of peptide antigen via MHC class I	4.61022e-24	ER-Phagosome pathway	7.99149e-21	HLA-A/HLA-B/HLA-C/HLA-F/HLA-G/PSMB10
63	53	defense response	3.55526e-19	Classical complement pathway	9.91997e-08	C1QA/C1QB/C1QC/C2/
67	50	inflammatory response	8.80065e-08	Staphylococcus aureus infection	1.33749e-07	C5AR1/FCGR3B/FPR1/FPR2/PTAFR/
68	50	apoptotic signaling pathway	5.61555e-09	P53 signaling pathway	2.36166e-21	CCNG1/CDKN1A/DDB2/FAS/GADD45A/MDM2
78	44	regulation of JAK-STAT cascade	4.8088e-13	Cytokine-cytokine receptor interaction	4.69777e-31	CCL1/CCR4/CCR8/CD40LG/IFNG/IL12RB2
80	44	immune response-activating cell surface receptor signaling pathway	1.3133e-07	Intestinal immune network for IgA production	0.000724774	PIGR/TNFRSF17/
82	43	inflammatory response	1.9524e-08	Phagosome	4.79419e-05	CLEC7A/FCGR1A/ITGAM/TLR2/
90	40	antigen processing and presentation	1.07238e-09	Hematopoietic cell lineage	1.26013e-07	CD1A/CD1B/CD1C/CD1D/CD1E/
100	36	immune system process	4.22713e-13	Osteoclast differentiation	1.92468e-12	LILRA1/LILRA2/LILRA3/LILRB1/LILRB2
111	34	response to virus	8.10109e-07	Cytokine-cytokine receptor interaction	2.8319e-05	CCL5/IFNB1/IL28A/IL29/
122	32	pre-B cell allelic exclusion	4.38462e-06	Primary immunodeficiency	6.01515e-07	IGLL1/RAG1/RAG2/
149	27	complement activation	4.56936e-14	Complement and coagulation cascades	5.16113e-15	C8A/C8B/C9/CFH/CFI/F13B/F9/MBL2/
152	27	platelet activation	1.33024e-09	Regulation of actin cytoskeleton	1.37074e-08	ACTB/ACTG1/ARPC2/MYL12A/MYL12B
199	22	regulation of peptidyl-serine phosphorylation of STAT protein	1.15916e-27	IFN alpha signaling	2.55676e-29	IFNA10/IFNA14/IFNA1/IFNA16/IFNA17/IFNA21
200	22	immune response	8.83151e-06	CXCR3-mediated signaling events	6.82966e-07	CXCL10/CXCL11/CXCL9/
212	21	endocytosis	6.65646e-06	Phagosome	0.00163413	CLEC4M/COLEC11/
238	20	antigen processing and presentation of exogenous peptide antigen via MHC class II	7.28341e-20	Antigen processing and presentation	1.72618e-25	CD74/CIITA/HLA-DMA/HLA-DMB/HLA-DOA
307	16	defense response to nematode	2.42358e-06	Trka receptor signaling pathway	3.10998e-05	NTRK1/SOS1/
428	13	response to interferon-alpha	2.76861e-07	Interferon alpha/beta signaling	0.000164509	IFITM1/IFITM2/
477	11	B cell activation	1.21646e-07	Antigen Activates B Cell Receptor Leading to Generation of Second Messengers	6.93123e-05	BTK/PLCG2/
493	11	positive regulation of T cell proliferation	6.97668e-06	Cytokine-cytokine receptor interaction	2.86634e-05	CD70/IL23A/TNFSF9/
539	10	cytokine-mediated signaling pathway	3.67899e-08	IL12-mediated signaling events	9.01322e-09	IL18R1/IL18RAP/IL1R1/STAT4/
556	10	natural killer cell mediated immunity	2.09453e-06	Il 3 signaling pathway	1.76031e-06	STAT5A/STAT5B/
578	9	complement activation, classical pathway	6.1635e-09	Classical complement pathway	1.45356e-05	C1S/C3/
610	9	susceptibility to T cell mediated cytotoxicity	2.15545e-07			PVR/PVRL2
702	8	natural killer cell mediated immunity	3.51699e-07	Natural killer cell mediated cytotoxicity	3.54237e-06	ULBP1/ULBP2/ULBP3/
851	5	gamma-delta T cell activation	9.22162e-06			MICA/MICB
