# Supplementary material for: Discovery of Novel Human Gene Regulatory Modules from Gene Co-expression and Promoter Motif Analysis
Source: Sci Rep. 2017 Jul 17;7:5557. doi: 10.1038/s41598-017-05705-2 (PMC5514134; doi:10.1038/s41598-017-05705-2)
Supplement: Supplementary file 4 — Supplementary Dataset 3 [file 41598_2017_5705_MOESM4_ESM.xls]

## Sheet: Supplementary Dataset 3
Supplementary Dataset 3: NF-Y motif-regulated modules
Module No.	genes in the module	# of genes in the module	Enriched GO	GO Enrichment pValue	# of genes with the enriched GO	Genes with the enriched GO
1	ADAMTS6/ANKRD32/ANLN/APOBEC3B/ARHGAP11A/ARL6IP1/ASF1B/ATAD2/AURKB/BARD1/BDNF/BLM/BRCA1/BRCA2/BRIP1/BUB1/C11orf82/C12orf48/C14orf106/C15orf42/C16orf75/C18orf54/C19orf40/C21orf45/C4orf21/C5orf34/C9orf100/CASC5/CASP2/CCDC150/CCNA2/CCNB1/CCNB2/CCNE1/CCNE2/CCNF/CDC20/CDC25A/CDC45/CDC6/CDC7/CDCA2/CDCA3/CDCA4/CDCA5/CDK1/CDKN3/CENPA/CENPF/CENPK/CENPL/CENPN/CEP152/CEP55/CHAF1B/CHEK1/CKAP2/CKAP2L/CKS1B/CKS…	180	cell cycle	3.43585e-76	114	ANLN/AURKB/BARD1/BLM/BRCA1/BRCA2/BRIP1/BUB1/C11orf82/C14orf106/C15orf42/C21orf45/CASC5/CASP2/CCNA2/CCNB1/CCNB2/CCNE1/CCNE2/CCNF/CDC20/CDC25A/CDC45/CDC6/CDC7/CDCA2/CDCA3/CDCA5/CDK1/CDKN3/CENPA/CENPF/CENPK/CENPL/CENPN/CEP152/CEP55/CHAF1B/CHEK1/CKAP2/CKS1B/CKS2/DLGAP5/DTL/E2F1/E2F8/ERCC6L/ESPL1/EZH2/FAM64A/FAM83D/FANCD2/FANCI/FBXO43/FEN1/FOXM1/GAS2L3/GEN1/GINS1/GMNN/HELLS/HJURP/KIAA0101/KIF15/KIF18A…
2	ATP5E/ATP5G1/ATP5G3/C11orf58/C12orf57/C12orf62/C1orf151/C2orf76/C7orf59/CCDC72/CHMP5/COMMD6/COX16/COX17/COX6A1/COX6B1/COX6C/COX7B/COX7C/COX8A/CYCS/DAD1/DDT/EEF1B2/EEF1G/EEF2/EIF3E/FAU/FBL/FIS1/FUNDC2/GHITM/HBXIP/KIAA0196/LOC100131801/LRP10/MRFAP1/MRPL13/MRPL27/MRPL40/MRPL52/MRPS24/NDUFA1/NDUFA13/NDUFA4/NDUFA5/NDUFA7/NDUFB3/NDUFB9/NDUFS4/NDUFS6/NEDD8/NME1/OAZ1/PFDN5/PHB/PNPO/POLR2K/PRPSAP1/PSMA5/P…	109	translational elongation	6.23507e-37	28	EEF1B2/EEF1G/EEF2/FAU/RPL13A/RPL23A/RPL24/RPL26/RPL27/RPL30/RPL34/RPL35/RPL36A/RPL39/RPL41/RPL5/RPL9/RPLP0/RPLP1/RPS19/RPS20/RPS23/RPS27A/RPS29/RPS4X/RPS5/RPSA/SRP9
3	AHDC1/AKT1/AKT1S1/AP2A1/ARFIP2/ASNA1/ATG13/ATN1/BLOC1S1/C11orf51/C19orf50/CALR/CAPNS1/CBX8/CC2D1A/CCDC124/CNOT1/COPE/CPSF7/CRTC2/DCAF15/DDA1/DDX11/DGKZ/EPB41L1/ERI3/FAM100A/FAM189B/FAM86C/FKBP8/GATAD2B/GPR137/GRINA/GSK3A/HECTD3/IRF2BP1/IRF3/KDELR1/KDM5C/KLHDC3/LENG8/LRSAM1/MAF1/MAP2K2/MAP2K7/MAZ/MCRS1/MINK1/MOSPD3/MRPL2/NAPA/NCKAP5L/NR1H2/OS9/PARVB/PCGF1/PGLS/PKN1/PLD3/PLXNB3/PMF1/PNPLA6/POLR2E/P…	99	organelle organization	1.78402e-05	30	AKT1/ARFIP2/ASNA1/ATG13/BLOC1S1/C11orf51/CALR/CBX8/CNOT1/COPE/CRTC2/DDX11/EPB41L1/GATAD2B/GSK3A/KDM5C/KLHDC3/LRSAM1/MAP2K2/MCRS1/MINK1/PARVB/PCGF1/PKN1/PMF1/PPP1R9B/PPP2R1A/SMARCB1/TIMM22/TNKS1BP1
4	AKAP17A/ALG12/ALG2/ARNT/ATP2A2/C1orf58/C6orf129/CABLES2/CANX/CDK2AP2/CELF2/CISD2/CNPY2/CNPY3/CRELD1/CRELD2/DERL2/DNAJB11/DNAJC10/DNAJC3/DRAM2/ERLEC1/ERO1LB/ERP44/FICD/GLE1/GMPPB/GPR137B/HERPUD1/HNRNPUL1/HSP90B1/HSPA5/HYOU1/KDM1B/KHSRP/LMAN2/MANF/MESDC2/MIS12/MLEC/MSTO1/MTMR4/NUCB2/NUS1/OSTC/P4HB/PDIA3/PDIA4/PDIA6/PDZD8/PES1/PPIB/PPIL1/RELL1/RPN2/SDF2L1/SEC11C/SEC61B/SELS/SETX/SLC33A1/SLC35B1/SND1…	79	response to endoplasmic reticulum stress	2.85837e-20	17	DERL2/DNAJB11/DNAJC10/DNAJC3/ERP44/HERPUD1/HSP90B1/HSPA5/HYOU1/P4HB/PDIA3/PDIA4/PDIA6/SELS/SRPR/SYVN1/XBP1
5	ABL1/ADNP2/AGFG2/AP1G1/ARF5/ARHGAP17/ARID1B/ARPC4/BST2/C20orf11/C2orf34/C6orf62/C9orf41/CDC42SE1/CDK2/CHIC2/CHP/CNN3/COPG/CPSF6/CSNK1A1/DNAJA2/DTX3L/DYNC1H1/EAPP/EIF5A/ELAVL1/ELF2/FAM103A1/FAM193B/FLYWCH2/HNRNPL/HSPC157/IFI6/ILF2/IRF2/KDM1A/KDM3B/KIAA1967/LOC554206/MEX3D/MGAT2/MTA2/MTFMT/NUDT1/OSTF1/POGZ/PRCC/PRKAG2/PRKCI/PRKDC/PSENEN/RBBP5/RPN1/RRP9/RTN3/SERTAD1/SERTAD3/SIN3A/SNRNP40/SPPL3/SRRM1…	77	RNA processing	1.61035e-06	14	CPSF6/FAM103A1/HNRNPL/KIAA1967/MTFMT/RRP9/SNRNP40/SRRM1/SRSF6/SUPV3L1/THOC4/THOC6/TRA2A/ZMAT5
6	B2M/C12orf61/C14orf181/C1orf213/C20orf152/CDK5RAP2/EED/FAM27E3/FLJ31813/FLJ37453/FLJ38717/FLJ39653/HNRNPA3/HNRNPH2/KCNQ1OT1/KIAA0114/KIAA0907/LANCL1/LOC100130428/LOC100130837/LOC100132356/LOC100132707/LOC100216545/LOC100216546/LOC100286921/LOC100288009/LOC100288313/LOC100289230/LOC100289361/LOC100506469/LOC100506761/LOC100507303/LOC100507619/LOC152217/LOC340544/LOC399900/LOC400099/LOC440934/LOC44…	72	RNA splicing	0.00214674	4	HNRNPA3/HNRNPH2/RBM39/SRSF1
7	AACS/ACACA/ACAT2/ACLY/ADIPOR2/ANO10/APOE/C1orf104/C5orf13/CD46/CLCN6/DBI/DHCR24/DHCR7/EBP/ELOVL6/FABP3/FADS1/FADS2/FASN/FDFT1/FDPS/FLVCR1/GCHFR/HMGCR/HMGCS1/HSD17B7/HSD3B2/IDH1/IDI1/INO80C/INSIG1/LALBA/LBR/LIPG/LPAR1/LSS/MMAB/MNT/MTHFR/MVD/MVK/NLK/NSDHL/PANK3/PCYT2/PNPLA3/POLDIP2/PORCN/RDH11/SC4MOL/SCD/SGPP1/SLC25A1/SLC25A23/SQLE/SREBF2/STARD4/TDRKH/TM7SF2/TMEM97/TNFAIP1/TSLP/TUFT1/UBE2J2/UNC13B	66	cholesterol biosynthetic process	1.62466e-35	19	APOE/DHCR24/DHCR7/EBP/FDFT1/FDPS/HMGCR/HMGCS1/HSD17B7/IDI1/INSIG1/LBR/LSS/MVD/MVK/NSDHL/SC4MOL/SQLE/TM7SF2
8	AARS/AKR1A1/ALDH1L2/ANKRD11/ATF4/C3orf19/C9orf91/CARS/CEBPG/CHAC1/CTH/CXXC1/DCI/DCTN1/DDIT3/DLL4/ECM2/EIF2S2/EIF4EBP1/FGF21/FUT1/GOT1/GRB10/HAX1/IARS/IFRD1/INHBE/LOC100289109/LOC100499177/MTHFD2/MXD1/NARS/NAT9/NUPR1/PCK2/PLEKHG4/PSAT1/PSPH/PYCR1/PYCRL/RAB5A/RNF41/SARS/SESN2/SLC1A4/SLC1A5/SLC25A29/SLC25A36/SLC38A1/SLC38A2/SLC3A2/SLC7A1/SOCS4/TIMM44/TMEM104/TOMM70A/TRPA1/TXNL1/UHRF1BP1/VPS4B/WARS/Y…	64	cellular amino acid metabolic process	1.0944e-10	15	AARS/ALDH1L2/ATF4/CARS/CTH/GOT1/IARS/MTHFD2/NARS/PSAT1/PSPH/PYCR1/PYCRL/SARS/WARS
9	ACAD10/ARHGAP33/ASPM/ATAD5/C19orf55/C3orf55/CCDC123/CCDC80/CDC42BPB/CLSPN/COG3/COL14A1/COL6A1/DCBLD2/DIAPH1/DST/E2F7/EHBP1/ESCO2/FAM111B/FOXC2/HFE/INCENP/KCTD7/KIAA1199/KIF13A/KYNU/LASS6/LCA5/LOC100506377/LOC100506661/LOC441528/MAP7D3/MUTED/NCBP1/NEFL/NEK10/NOL6/PCDHGA3/PGBD4/PHLDB2/RBM15/RGS17/SEMA3D/SLC4A7/SSX2IP/STEAP3/SUV39H2/TARS2/TGFBR1/TMEM184C/TRAM2/TRIM38/TTC37/USP33/USP49/UTP20/WDR89/XY…	64	microtubule-based transport	1.20335e-05	5	DST/KIF13A/LCA5/MUTED/NEFL
10	BAT3/FOXD1/H1FX/H2AFJ/HIST1H1A/HIST1H1B/HIST1H1C/HIST1H1D/HIST1H1E/HIST1H1T/HIST1H2AB/HIST1H2AC/HIST1H2AE/HIST1H2AG/HIST1H2AI/HIST1H2AJ/HIST1H2AK/HIST1H2AL/HIST1H2AM/HIST1H2BB/HIST1H2BC/HIST1H2BD/HIST1H2BE/HIST1H2BF/HIST1H2BG/HIST1H2BH/HIST1H2BI/HIST1H2BJ/HIST1H2BK/HIST1H2BL/HIST1H2BM/HIST1H2BN/HIST1H2BO/HIST1H3A/HIST1H3B/HIST1H3C/HIST1H3E/HIST1H3F/HIST1H3G/HIST1H3I/HIST1H3J/HIST1H4A/HIST1H4F/HIS…	58	nucleosome organization	1.52134e-31	18	H1FX/HIST1H1A/HIST1H1B/HIST1H1C/HIST1H1D/HIST1H1E/HIST1H1T/HIST1H2BB/HIST1H2BC/HIST1H2BH/HIST1H2BJ/HIST1H2BL/HIST1H2BM/HIST1H2BN/HIST1H2BO/HIST1H3F/HIST2H2BE/HIST3H2A
11	ACAA1/ADM/ALDOC/ANAPC16/ANKRD37/ANKZF1/APEH/ASCC1/BNIP3/C12orf24/C4orf3/C9orf25/CA9/CECR5/CIAO1/CKAP5/COPZ2/DARS/DDIT4/EGLN1/ENO2/ERO1L/FAM100B/FAM36A/FGF11/FUT11/GAPDH/GYS1/IZUMO4/KDM3A/KIAA0776/LDHA/LOC100506211/LOC647979/MOBKL2A/NARF/PDK1/PEBP1/PFKFB3/PGAM1/PIGA/PIGS/PPFIA4/PPP1R3C/RBM10/RORA/SAP30/SFXN1/TMEM45A/TRPT1/VEGFA/VLDLR/WDR54/YWHAQ/ZFP36L2/ZNF292	56	pyruvate metabolic process	8.05727e-11	8	ALDOC/DDIT4/ENO2/GAPDH/LDHA/PDK1/PFKFB3/PGAM1
12	AHCYL1/ANK3/ANKRD36/ANKRD36B/ARSK/ATR/BBX/BCL9L/BRD2/C20orf94/C6orf72/CCDC18/CDC42BPA/CEP164/DBT/ESF1/GNA11/GOLGA2/HIST1H4C/HSPA4/KLF7/LMLN/LMO7/LOC644538/MARK2/MGA/MOSPD2/MPHOSPH8/MTDH/NEK1/PDPK1/POLK/PPFIBP1/PTPN4/RALBP1/RBM25/RSRC1/SAV1/SDCCAG1/SETD8/SGOL2/TAF3/TNPO3/TRIM4/TSPAN5/TULP3/UBN1/YIPF6/ZBED6/ZBTB43/ZFP90/ZNF609/ZNF800	53	columnar/cuboidal epithelial cell differentiation	0.000104004	4	GNA11/PDPK1/SAV1/YIPF6
13	ACTL6A/ANXA7/ATP2B1/C14orf166/CCDC76/CELF1/CFL1/CLTC/CUL3/DDX5/DHX15/EIF3M/EIF4G2/ERH/G3BP1/HMGB1/HNRNPAB/HP1BP3/KHDRBS1/KPNA4/MARCKSL1/MAT2A/MMADHC/MORF4L2/NPM1/PAN3/PHF6/PPP1CC/PPP2CA/PRPF4B/PTMA/PUM1/RAD21/RAP1B/RBBP7/RSRC2/SAP18/SLC25A3/SMC1A/SOX4/SRSF2/SRSF7/SUMO2/SUMO4/TIA1/TMBIM6/TRA2B/TXLNG/UBE2D3/UBE2E3/UFM1/XPO1/YWHAB	53	RNA splicing	7.55438e-10	12	C14orf166/CELF1/DDX5/DHX15/PPP2CA/PRPF4B/SAP18/SMC1A/SRSF2/SRSF7/TIA1/TRA2B
14	ACAA2/AMT/B3GALT1/C14orf37/CDR1/CLDN6/DIABLO/DNAJB7/FANCA/GNAS-AS/GRID2/GRPR/LARP7/LMO4/LOC100129662/LOC100131581/LOC284801/LOC286467/LOC338739/LOC400541/MTFR1/MYH11/NR6A1/NUP62CL/OLFM2/PAR5/PRDM14/RBM47/SARNP/SCARNA17/SESN3/SLC24A5/SLC7A8/SNORD116@/SYN3/TMEM75/TNKS2/XRCC3/YBX2/ZNF107/ZNF154/ZNF322A/ZNF460/ZNF486/ZNF549/ZNF551/ZNF625/ZNF660/ZNF695/ZNF732/ZNF749/ZNF90	52	regulation of cellular biosynthetic process	0.000116772	20	LMO4/NR6A1/PRDM14/SARNP/SLC24A5/TNKS2/YBX2/ZNF107/ZNF154/ZNF322A/ZNF460/ZNF486/ZNF549/ZNF551/ZNF625/ZNF660/ZNF695/ZNF732/ZNF749/ZNF90
15	ANKRD49/ARRDC3/CES2/DOT1L/GPCPD1/KATNB1/KRTAP3-2/LETM2/LSM1/MAPK6/MBD2/MBD3/NAT8/ODC1/POLM/PPDPF/RNASE7/SGTA/SLC16A9/SLC43A2/SMCR7/SPAG1/THOP1/WDR18/ZBTB10/ZNF14/ZNF263/ZNF266/ZNF287/ZNF434/ZNF44/ZNF441/ZNF442/ZNF443/ZNF473/ZNF554/ZNF555/ZNF556/ZNF563/ZNF564/ZNF565/ZNF57/ZNF624/ZNF627/ZNF700/ZNF709/ZNF763/ZNF77/ZNF792/ZNF823/ZNF844	51	regulation of transcription, DNA-templated	5.22428e-10	30	ANKRD49/MBD2/MBD3/ZBTB10/ZNF14/ZNF263/ZNF266/ZNF287/ZNF434/ZNF44/ZNF441/ZNF442/ZNF443/ZNF473/ZNF554/ZNF555/ZNF556/ZNF563/ZNF564/ZNF565/ZNF57/ZNF624/ZNF627/ZNF700/ZNF709/ZNF763/ZNF77/ZNF792/ZNF823/ZNF844
16	BAG5/C2orf56/CCDC34/CCDC55/CCDC59/CCDC66/CEBPZ/CGRRF1/COPS4/CTR9/CWC15/CWC22/CWC27/CWF19L2/DDX42/DHX29/DNTTIP2/EXOC1/EXOSC8/FAM161A/GMPS/HAT1/HDAC2/IWS1/KIAA1009/KIAA1704/LSM6/LTV1/LZIC/MED30/MFAP1/MPHOSPH10/NOC3L/NOLC1/NOP16/PTRH2/QTRTD1/RB1CC1/RG9MTD1/RPF2/RSBN1L/SDF2/SR140/SSB/TAF1A/TGS1/TMEM170A/TTC35/UBXN4/UTP3/WBP4	51	RNA processing	1.67725e-10	15	CCDC55/CWC15/CWC22/CWC27/EXOSC8/IWS1/LSM6/MPHOSPH10/NOLC1/QTRTD1/RG9MTD1/SR140/SSB/TGS1/WBP4
17	ANKHD1/ATXN2/CAPN1/CASP8AP2/CSNK1E/DGCR8/EIF4A1/EXOC7/FLJ21369/GLRX3/KIAA0494/KIAA0754/KPNA6/KPNB1/LOC100190986/LOC100506395/LOC100507153/LOC142937/LOC145474/LRRC69/MAST4/MECP2/MED31/METTL7B/N4BP2L2/NOC2L/NUP62/OSBP/RBM14/RDH5/REV3L/RPL32P3/SAE1/SFXN3/SIRT2/SNHG7/SNRNP200/TBC1D10A/TECR/TRIM44/USP28/WASF2/WDYHV1/XRCC5/ZHX1/ZNF274/ZNF417/ZNF440	48	cellular macromolecule metabolic process	4.9733e-05	27	ATXN2/CAPN1/CASP8AP2/DGCR8/EIF4A1/EXOC7/KPNA6/KPNB1/MAST4/MECP2/MED31/N4BP2L2/NOC2L/NUP62/RBM14/REV3L/SAE1/SIRT2/SNRNP200/TBC1D10A/USP28/WDYHV1/XRCC5/ZHX1/ZNF274/ZNF417/ZNF440
18	ALDH18A1/ARF4/ATP10D/C16orf63/C19orf42/C4orf43/CAMK4/CDR2/CETN3/COPB1/CREB3L2/DERA/DLD/DSCR3/EIF2AK3/ERI2/FAM18B1/FAM200A/GNE/GOLT1B/JKAMP/KDELR3/LAPTM4A/LARP1B/MCFD2/MORC3/NAPG/NFXL1/PIK3C2A/RAB2A/RP2/SEC23A/SEC24A/SEC24D/SEC31A/SLC30A5/SPRYD3/SYPL1/TCEB1/TMED7/TRAM1/TSC22D1/UAP1/USO1/ZBTB5	45	Golgi vesicle transport	1.16383e-09	9	COPB1/CREB3L2/NAPG/RP2/SEC23A/SEC24A/SEC24D/SEC31A/USO1
19	C14orf39/CENPQ/EPM2AIP1/ETAA1/FAM188A/IRAK4/KIAA1467/LOC100132815/PTGR2/ZFP3/ZNF135/ZNF136/ZNF137P/ZNF138/ZNF167/ZNF195/ZNF253/ZNF254/ZNF267/ZNF273/ZNF347/ZNF415/ZNF43/ZNF430/ZNF493/ZNF506/ZNF605/ZNF626/ZNF644/ZNF670/ZNF675/ZNF678/ZNF680/ZNF682/ZNF708/ZNF738/ZNF788/ZNF791/ZNF818P/ZNF826P/ZNF85/ZNF91/ZNF92/ZXDA	44	regulation of cellular macromolecule biosynthetic process	2.86357e-21	37	C14orf39/EPM2AIP1/IRAK4/ZFP3/ZNF135/ZNF136/ZNF138/ZNF167/ZNF195/ZNF253/ZNF254/ZNF267/ZNF273/ZNF347/ZNF415/ZNF43/ZNF430/ZNF493/ZNF506/ZNF605/ZNF626/ZNF644/ZNF670/ZNF675/ZNF678/ZNF680/ZNF682/ZNF708/ZNF738/ZNF788/ZNF791/ZNF818P/ZNF826P/ZNF85/ZNF91/ZNF92/ZXDA
20	AASS/ABAT/AIFM1/AKAP5/ALDH4A1/ALDH6A1/BCKDHB/CEP70/DCXR/DHTKD1/EFCAB4B/FADS3/FBXW9/FEZ1/GAST/GCAT/GCDH/HADH/HIBCH/HK1/IVD/KLF15/LIN52/MAPKSP1/MCCC1/MTHFD1/PEX19/POP5/PPARA/PXMP2/RAD9A/SCNM1/TMEM149/TRAP1/TRIM63/TTC9C/UBR7/WIPI1	38	organic acid catabolic process	1.75664e-14	12	AASS/ABAT/ALDH4A1/ALDH6A1/BCKDHB/GCAT/GCDH/HADH/HIBCH/IVD/MCCC1/PPARA
21	AAMP/ATF6B/ATXN7L3/BAT2/CCDC47/CLPTM1/CTSZ/DEXI/DPP3/FAM195A/FUZ/GTF2H4/HNRNPUL2/ISOC2/KDM4A/LMNB1/LSM14B/MAP1LC3A/MOGS/NPM3/PDAP1/PHF5A/PIP5K1A/PPP3R1/PRPF19/RAB5C/RNF121/RPS6KA3/SH3BP5L/SLC39A1/STK16/TAF15/TMED9/TP53INP2/TRAF4/ZFAND3	36	autophagic vacuole assembly	0.00191781	2	MAP1LC3A/TP53INP2
22	ACRC/C17orf104/C22orf28/DAZL/DMRTB1/EHHADH/ENGASE/FAM53C/FHOD3/FMR1NB/H2AFX/HEXIM1/KIAA0247/LOC645739/LOC646470/LPAR4/NANS/NLRX1/NONO/NPEPL1/PIN1/RFPL3S/RPL10L/TBCB/TEX101/TUBA1A/TUBA1C/TUBA3C/TUBA3D/TUBA4A/TUBA4B/TUBB/TUBB2B/TUBB2C/TUBB3	35	protein polymerization	7.88174e-12	9	FHOD3/TUBA1A/TUBA1C/TUBA3D/TUBA4A/TUBB/TUBB2B/TUBB2C/TUBB3
23	ATPIF1/BAT4/C12orf52/DCAF16/DFFA/DHFR/DNAJC16/FAM104B/GABPB2/GATC/H2AFV/HTRA2/LOC100505759/LYRM7/MMACHC/MRPS14/NOL9/PDDC1/PHACTR4/POLR2G/PSPC1/RBBP4/SAR1B/SEC22C/SERBP1/SIGMAR1/SLC35E1/SYNJ2BP/TCTA/TFDP2/TRPM7/WHSC1/XIAP/ZCCHC17/ZNF621	35	tetrapyrrole biosynthetic process	0.00122827	2	ATPIF1/MMACHC
24	APOLD1/AVPI1/C1orf51/CDC25B/CRY2/ERRFI1/FAM46B/FKBP5/FOXJ2/HLF/IRAK3/IRS2/KLF9/LDLRAP1/MRPL50/NR4A2/PER1/PER2/PER3/PLD6/PLEKHF1/RGS1/SCNN1A/SEC16B/SEPN1/SLC19A2/SLC25A25/SMAP2/TEF/TOB1/WEE1/ZBTB16/ZNF189/ZNF331/ZNF764	35	circadian regulation of gene expression	3.78002e-08	5	C1orf51/CRY2/PER1/PER2/PER3
25	AGAP4/AKAP8L/EIF2C1/EIF2C3/FGFR1OP2/FLJ35934/FLJ42627/GDAP2/GHRLOS/HM13/INTS6/KRR1/LOC100129387/LOC100289071/LOC100506312/LOC100506501/NDUFB1/NKTR/RBMX/RFX1/RNPC3/RPS27/RREB1/SEPT7/SF1/SMG1/SMG7/SPCS2/TACC1/UBE2B/UBXN7/VCP/ZFAND6/ZNF345	34	mRNA metabolic process	4.72743e-06	8	EIF2C1/EIF2C3/RBMX/RNPC3/RPS27/SF1/SMG1/SMG7
26	AHSA1/APEX1/APTX/ASF1A/C18orf55/C20orf111/C2orf42/CCT6A/CDK4/DDX24/DEDD2/DNAJA1/DNAJB1/DYNLL1/EIF3D/FBXL14/HSP90AB1/HSPA1A/HSPA8/HSPA9/HSPD1/HSPH1/IMPDH2/MRPL18/PTGES3/SLFN11/SNX3/SOD1/ST13/UBB/UBC/UBE2D2/USPL1/ZFAND2A	34	protein folding	7.21872e-12	10	CCT6A/DNAJA1/DNAJB1/HSP90AB1/HSPA8/HSPA9/HSPD1/HSPH1/PTGES3/ST13
27	C16orf72/C1orf174/CLPX/CRK/CYLD/ENTPD4/EPS15/FAM160B1/HMGB3/HNRNPA0/HNRNPH3/IREB2/LONRF1/MAP2K4/MAPK9/MAU2/METTL9/NDEL1/PAFAH1B1/PPM1A/REEP5/SEC63/SET/SLC25A44/TCERG1/TNKS/TNRC6A/UBE2A/UBR1/USP3/VAPB/WAPAL/WDR59	33	retrograde axon cargo transport	6.52679e-05	2	NDEL1/PAFAH1B1
28	APLP2/ARID4B/AURKA/C3orf63/C9orf5/CDC25C/CDC5L/CEP290/CHAF1A/ECT2/ELAC2/FAM115A/GAS5/LDLR/LIMK1/LOC100130855/LOC100288412/LOC100288968/LOC100506235/LOC100507424/MAT2B/MED12/MEX3C/MRPS15/MRPS18C/PAWR/PGK1/SDAD1/SFPQ/TSC22D2/WDR60	31	developmental cell growth	0.000432636	3	AURKA/LIMK1/MEX3C
29	AIM2/AK2/C1QA/C7orf55/CD1C/CD74/CHPF2/CIITA/CXCL9/CYBB/ENSA/HLA-DMA/HLA-DOA/HLA-DPB1/HLA-DPB2/HLA-DQB2/HLA-DRA/HLA-DRB1/LOC100505481/LRRC25/MGC34034/MXD4/NT5E/RCAN2/RFX5/RNF126/SPI1/TSPAN33/UCP2/ZMYM3	30	antigen processing and presentation of exogenous peptide antigen via MHC class II	7.47189e-11	7	CD74/HLA-DMA/HLA-DOA/HLA-DPB1/HLA-DQB2/HLA-DRA/HLA-DRB1
30	AGPAT4/ANKRD28/ANKRD45/ATP1B3/C14orf80/C16orf80/C1orf77/CCDC19/GPR35/HAUS4/LMNA/MAK/MED19/MLF1/MLLT1/MYADM/PARD6A/PHTF2/PLA2G3/RFX2/RPGR/RPGRIP1/RPS6KA5/SLC22A4/TIGD3/TPPP3/TRIM59/WDR49	28	microtubule-based process	6.28097e-05	6	C16orf80/HAUS4/LMNA/PLA2G3/RPGR/TPPP3
31	ARC/ARHGEF7/C19orf73/CDKN1B/DNAJB5/DUSP10/DUSP16/DUSP8/EGOT/GEM/HIVEP2/IL29/JUN/JUND/KIAA0664L3/KIAA1539/LOC100130360/LOC401317/ProSAPiP1/RHOB/SIK2/SPATA2L/TNFRSF12A/TP53/ULBP2/ZHX2/ZNF217/ZNF335	28	regulation of developmental process	1.53521e-07	12	ARC/ARHGEF7/CDKN1B/DUSP10/IL29/JUN/JUND/RHOB/TNFRSF12A/TP53/ZHX2/ZNF335
32	ADSS/ARPC1A/ARPC1B/ARPC3/ASB8/BSDC1/C14orf21/CHD1L/DDOST/FAM134C/FAM32A/FKBP2/FXR2/GANAB/KIAA0141/LOC148413/NMT1/PLEKHH3/RMND5A/RNF103/SETD3/SNRNP35/UBE2K/WDR70/WDR83/ZFYVE21/ZNF33A/ZNF720	28	regulation of actin filament polymerization	0.000376039	3	ARPC1A/ARPC1B/ARPC3
33	ARL5B/C10orf91/CBX5/DHX33/DICER1/EDEM3/ELK4/FBXO45/ING3/LARP4B/NEUROG2/NSUN6/NTN3/NUFIP2/PPHLN1/PRPF40A/RSPRY1/SBNO1/SLC35E2/SP1/TMEM192/TOE1/ZBTB20/ZNF148/ZNF182/ZNF281/ZNF397	27	regulation of cellular macromolecule biosynthetic process	1.63467e-05	14	CBX5/DHX33/DICER1/ELK4/ING3/LARP4B/NEUROG2/SBNO1/SP1/ZBTB20/ZNF148/ZNF182/ZNF281/ZNF397
34	C21orf58/COPA/CWF19L1/FNTB/GINS4/GNL3L/HEATR3/IL10RB/KIF23/KRBA2/LOC100506748/MAGT1/MATR3/MRE11A/NMNAT1/NUP43/QPCTL/RFWD3/SGOL1/TAF13/TAF1B/TMPO/TRMT2B/TXNDC15/ZNF101/ZNF426/ZNF713	27	mitotic cell cycle	0.00167373	6	GINS4/KIF23/MRE11A/NUP43/RFWD3/SGOL1
35	AZI1/C16orf59/C19orf6/CBX2/CCHCR1/CDK10/CDK5RAP3/CHKB/CHTF18/DHX38/FBF1/INPPL1/KCTD5/KLHL17/LOC100288447/LOC643923/LRRC45/MBTPS1/MON1B/NFKBIL2/OSBPL7/PODXL2/RECQL4/SCAMP2/SRSF8/TAF1C/ULK3	27	nucleocytoplasmic transport	0.00127317	4	CCHCR1/DHX38/MBTPS1/NFKBIL2
36	ACIN1/C14orf45/C1orf97/C21orf59/C3orf26/C6orf225/CCDC104/CETN2/DHX57/DPCD/DYNC2LI1/IFT52/KLHL7/LOC100506844/MORN2/MRPL24/NPHP1/ODF2/POLD2/RABL5/SPA17/TMEM106C/TMEM231/TXNDC9/WDR34	25	cilium organization	3.45257e-07	5	C14orf45/DYNC2LI1/IFT52/ODF2/TMEM231
37	ABHD4/AKR1B10/ALDH3A2/B9D1/CD44/CTSB/CTSL1/ELOVL4/FTL/LRP8/MAP7D1/ME1/NQO1/OSGIN1/PGD/PHF19/PIR/PLA2G7/RIT1/SLC7A11/TKT/TMEM30B/TRIM16/UGDH/ZNF746	25	sesquiterpenoid metabolic process	6.92165e-06	2	AKR1B10/ALDH3A2
38	CYP1B1/GADD45G/HMGB2/HSPC081/IER2/IL1B/IL8/INHBA/KLF6/LOC100289251/LOC100507164/MGC42157/NFKBIA/NFKBIZ/OR2L1P/OSM/PIM3/PNRC1/PRDM8/RND1/SERPINB2/SLC2A6/ZC3H12A	23	cellular response to lipopolysaccharide	9.78675e-08	5	HMGB2/IL1B/IL8/NFKBIA/ZC3H12A
39	CDS2/CLCN3/COL4A3BP/CRKL/DENND5A/EPT1/GLA/IMPAD1/KCTD2/KIAA0226/MAPK1/MTMR10/NHP2L1/PMM1/RNF145/SCML1/SMARCE1/SNN/SPTLC2/TM9SF2/UBLCP1/WDR44/ZBTB33	23	ceramide metabolic process	7.903e-05	3	COL4A3BP/GLA/SPTLC2
40	C14orf153/C17orf65/C18orf45/GPR135/GTF2H3/HSCB/LOC100128510/LOC100132832/LOC100289333/MYLK3/MZT2B/NACAP1/NUBPL/ORC6/PCDHGA8/POLR2J/POLR2J4/PTCD1/RARA/RASEF/XRCC2/ZNF490/ZNF816	23	7-methylguanosine mRNA capping	0.000370042	2	GTF2H3/POLR2J
41	C2orf67/CALM3/CASKIN1/COX5B/DHX9/DND1/EDEM1/EPR1/FEM1A/HNRNPH1/LOC100505937/LOC100507328/LOC440983/MTPAP/NPEPPS/PDS5B/PPP1CB/SEL1L/SFRS3/SRGAP2/SRGAP2P1/TMEM49/ZNF814	23	modulation of microtubule cytoskeleton involved in cerebral cortex radial glia guided migration	1.1778e-06	2	SRGAP2/SRGAP2P1
42	ANKRA2/APPBP2/BAX/BTG2/C12orf41/C18orf56/C1orf57/CCNG1/CDKN1A/DDB2/FAS/FDXR/GADD45A/MDM2/PHLDA3/PPM1D/SAC3D1/SESN1/STMN1/TMEM30A/TP53TG1/ZMAT3	22	cellular response to DNA damage stimulus	2.13745e-10	11	BAX/BTG2/CCNG1/CDKN1A/DDB2/GADD45A/MDM2/PHLDA3/SESN1/TP53TG1/ZMAT3
43	ANKRD40/CAD/CGREF1/COPS7A/COQ3/DEDD/DHX16/DPAGT1/GOLPH3L/HMBS/MLF2/PDXK/PHB2/POLD1/PREB/PRPF8/RNF26/RSAD1/SLC25A11/SLC5A6/SNX17/THAP5	22	cofactor metabolic process	2.33543e-05	5	COQ3/HMBS/PDXK/RSAD1/SLC5A6
44	GPC2/LOC100288507/LOC100507372/LOC100507486/LOC386758/ZIK1/ZNF134/ZNF180/ZNF256/ZNF329/ZNF350/ZNF416/ZNF419/ZNF530/ZNF542/ZNF548/ZNF569/ZNF585A/ZNF587/ZNF667/ZNF766/ZNF793	22	regulation of transcription, DNA-templated	2.56629e-11	17	ZIK1/ZNF134/ZNF180/ZNF256/ZNF329/ZNF350/ZNF416/ZNF419/ZNF530/ZNF542/ZNF548/ZNF569/ZNF585A/ZNF587/ZNF667/ZNF766/ZNF793
45	ATP5B/BRAP/C1orf123/C2orf7/COPS7B/DUSP12/ESD/GGCT/LYPLA1/MRPL11/MRPL15/MRPL16/MRPL21/MRPS30/NDUFB5/NDUFS2/NDUFS3/PDHA1/PMPCB/SAAL1/TSFM/UQCRC2	22	cellular respiration	3.00825e-08	6	ATP5B/NDUFB5/NDUFS2/NDUFS3/PDHA1/UQCRC2
46	ABCF3/ANKRD16/ANKRD39/ATG2A/C11orf30/C12orf10/CALHM2/CNNM3/CNNM4/CTSO/DAG1/FAM98C/LMAN2L/LMBR1L/RBFA/RING1/RPUSD3/RXRB/SEMA4C/STRA13/SUN2	21	calcium-dependent cell-matrix adhesion	0.00235615	1	DAG1
47	AGPAT1/ATP6V0A1/ATP6V0C/C6orf136/CABIN1/ENDOG/GBF1/GLYR1/INO80E/MYPOP/OBFC2B/PA2G4/PITPNM1/PRKACA/RAB5B/RNF5/VEGFB/VPS18/WBP2/WIZ/ZER1	21	interaction with host	0.000378617	3	ATP6V0A1/ATP6V0C/VPS18
48	ACSBG1/ADIPOQ/ALOX15B/BRI3BP/CIDEA/CYP4F8/DGAT2/ELOVL3/FLG2/GAL/GPD1/KRT79/LGALS12/LIPE/MOGAT1/PLIN4/PLIN5/PM20D1/SERHL2/SLC41A1/THRSP	21	triglyceride metabolic process	1.39513e-11	7	DGAT2/ELOVL3/GPD1/LIPE/MOGAT1/PLIN5/THRSP
49	ACADVL/ACAT1/ARL2/CHRNB2/CPT2/ETFB/ETFDH/FAM50A/FOXRED1/GPS2/HADHB/HN1/IARS2/MEGF9/NOTUM/NTAN1/PCSK7/PDK4/TMEM170B/WNK1/ZNF784	21	fatty acid oxidation	4.39695e-08	5	ACADVL/CPT2/ETFDH/HADHB/PDK4
50	ACTR1A/ARL2BP/CLPB/CPSF2/DCTN5/EIF2AK2/G2E3/GALK2/LIN7C/MRPL44/NCRNA00294/PSMD10/PSME3/RABL3/SNRPD1/SOCS7/SPCS3/SS18/TCP11L1/TMED2	20	antigen processing and presentation of exogenous peptide antigen	3.25595e-05	4	ACTR1A/DCTN5/PSMD10/PSME3
51	CEP350/DCAF7/GCC2/GLOD4/GOLGB1/HMGN3/HNRPLL/KRTAP10-12/LIMS1/MTF2/NIPBL/NUP188/PHIP/RANBP2/RIF1/RUFY1/TRIP11/UBR5/VEZT/ZMYM2	20	protein localization	6.57822e-05	9	CEP350/GCC2/NIPBL/NUP188/PHIP/RANBP2/RUFY1/TRIP11/UBR5
52	ABCC13/ASB7/ASCC2/C14orf139/C18orf10/C19orf62/E2F2/ECSIT/GLRX5/GUK1/HPS1/OR2W3/POLL/PRDX6/RAB2B/RBM38/RNF10/RUNDC3A/TBCEL/TMCC2	20	purine deoxyribonucleoside diphosphate biosynthetic process	0.00198431	1	GUK1
53	BMP4/CAMK2N1/CDKN1C/EEFSEC/FGF2/FLAD1/GATA2/HAND1/MSX1/OSBPL5/SALL1/SERTAD4/SHC1/SHH/SNAI2/TBX3/TFAP2C/ZNF703	18	gland development	1.28709e-12	10	BMP4/CDKN1C/GATA2/MSX1/SALL1/SHH/SNAI2/TBX3/TFAP2C/ZNF703
54	AIP/ATP5D/C19orf24/C19orf60/CCDC12/CCDC61/CCDC94/DNLZ/LSM4/MRPL54/MRPS12/NCSTN/PTRH1/TMEM160/TOR2A/TRAPPC5/TUSC2/U2AF1L4	18	interleukin-15 production	0.00124043	1	TUSC2
55	ARID4A/ATG14/C5orf41/C9orf150/CCNG2/FBXO32/GDPD1/GPATCH3/KLHL24/KPNA5/MBNL2/MBTD1/MLL5/NGDN/PMP22/PTBP2/YPEL2/YPEL5	18	histone H3-K4 methylation	0.000458513	2	ARID4A/MLL5
56	ATCAY/C3orf51/CACNA1B/CIT/CNTN2/GLYATL1/LOC100130155/LOC100287576/LOC100287689/LOC157627/MYT1/NHLH2/PAK7/SLC32A1/SLC9A5/SRRM4/TRIM46	17	locomotory behavior	0.00023302	3	CACNA1B/CNTN2/PAK7
57	BEND2/BET3L/CABP5/ELOVL7/HIST1H3H/ITGA2B/NRGN/P2RY12/PF4/PGRMC1/RGS18/RPA1/SCGB1C1/SDPR/SH3BGRL2/TUBB1	16	platelet activation	0.000498397	3	ITGA2B/P2RY12/PF4
58	ALG8/C17orf90/CCDC137/CHMP2A/COG4/CYBASC3/HGS/MMP14/NBAS/NFKBIB/NSUN5/SEC22B/TMEM138/TMX2/ZDHHC5/ZNF706	16	regulation of nuclear-transcribed mRNA catabolic process, nonsense-mediated decay	0.0024177	1	NBAS
59	ACTB/ACTG1/ACTN1/AMD1/CAP1/FLNA/GDI2/HNRNPK/ILK/LHFPL5/PHF1/POTEKP/SH3BGRL/SHOC2/TRMT112/YWHAH	16	platelet activation	1.5617e-09	7	ACTB/ACTG1/ACTN1/CAP1/FLNA/ILK/POTEKP
60	ACYP2/AGA/C17orf61/C2orf79/COMTD1/DHRS12/GSTZ1/HINT2/HSD17B8/LSMD1/MPND/POLD4/PRDX5/TMEM141/TRAPPC6A	15	protein deglycosylation	0.00173638	1	AGA
61	C1orf74/C5orf54/CTTNBP2NL/NUDT21/OGFOD1/PARS2/PEA15/SENP8/SMG5/THAP10/THNSL1/ZFP112/ZFP64/ZNF691/ZSWIM3	15	prolyl-tRNA aminoacylation	0.00124043	1	PARS2
62	ASB5/C21orf63/DKK1/EMX2/HOXA1/HOXA10/HOXA3/HOXA5/HOXA6/HOXA7/HOXB9/LRRC17/NRN1/PITX2/SIM1	15	anterior/posterior pattern specification	1.88811e-12	8	DKK1/EMX2/HOXA1/HOXA10/HOXA5/HOXA6/HOXA7/HOXB9
63	ABCA1/ABCG1/ACSL3/ATPAF2/EHMT1/LPCAT3/MFSD11/MID1IP1/MYLIP/NCRNA00263/PMAIP1/RAG1AP1/RAI1/SREBF1	14	regulation of plasma lipoprotein particle levels	3.61979e-10	5	ABCA1/ABCG1/ACSL3/LPCAT3/MYLIP
64	BRD4/C12orf32/CASC3/CCNK/CIRBP/MDC1/MLL2/NAF1/POLR2A/SAP130/SF3A1/SMARCC1/SP2/WBP11	14	nucleic acid metabolic process	1.127e-06	13	BRD4/C12orf32/CASC3/CCNK/MDC1/MLL2/NAF1/POLR2A/SAP130/SF3A1/SMARCC1/SP2/WBP11
65	AURKAIP1/DCTN3/EDF1/EIF3G/HSD17B10/MRPL41/NDUFB11/NDUFS8/NOSIP/POLR2I/RUVBL2/SRA1/STOML2/TCIRG1	14	positive regulation of mitochondrial membrane potential	0.00173638	1	STOML2
66	ARG1/C1orf228/CD163/CD300A/FCGR1A/GADD45B/HIST2H2AA3/LOC729580/PSMC3IP/RAB39/RELA/S100A8/SLC2A4RG/TNFSF13	14	response to transition metal nanoparticle	2.03307e-05	3	ARG1/RELA/S100A8
67	AUH/BCL2L11/CSRNP1/FOSL2/GABARAPL1/HSD17B4/LOC100128909/LOC100507307/MAFF/MTX2/NFIL3/PRDX3/RALGAPA2/RGS9	14	multi-multicellular organism process	0.00049712	3	FOSL2/MAFF/PRDX3
68	CREB3L1/DDX10/FGF9/HOXA11-AS/HOXA13/HOXD10/HOXD13/HOXD4/HOXD9/LHX9/LOC100129455/LOC100506783/WNK4/ZNF521	14	embryonic limb morphogenesis	1.06183e-08	5	FGF9/HOXA13/HOXD10/HOXD13/HOXD9
69	FLJ31306/FNBP4/GNPDA2/GOLGA6A/GOLGA8A/GOLGA8B/GUF1/LOC100129917/LOC642826/MICA/NR2C1/PNRC2/SFRS18	13	positive regulation of retinoic acid receptor signaling pathway	0.00124031	1	NR2C1
70	C15orf61/C9orf119/GNL1/KIF22/LOC100289098/LOC100505490/LOC100506365/LOC100506676/LOC100506696/LOC100507376/LOC100507475/SNHG9/TLN1	13	cellular response to stress	5.94906e-05	4	C9orf119/GNL1/KIF22/TLN1
71	FGF4/GUCA1C/LOC441666/RBM46/ZNF208/ZNF257/ZNF300P1/ZNF492/ZNF560/ZNF572/ZNF578/ZNF736/ZNF99	13	nucleobase-containing compound biosynthetic process	1.36364e-07	11	FGF4/GUCA1C/ZNF208/ZNF257/ZNF300P1/ZNF492/ZNF560/ZNF572/ZNF578/ZNF736/ZNF99
72	ADAM28/CD22/FCRL1/HVCN1/IGHG1/P2RY14/PPAPDC1B/STAP1/TCL1B/TNFRSF13B/VPREB3/ZNF532/ZNF646	13	G-protein coupled purinergic nucleotide receptor signaling pathway	0.00680522	1	P2RY14
73	C6orf1/DVL2/GABARAP/NEU1/NPC2/RAB34/RANGRF/RNASEK/RRAGC/SAT2/TMED3/TMEM219/TXNDC16	13	macromolecule localization	0.000338905	7	DVL2/GABARAP/NPC2/RAB34/RANGRF/RRAGC/TMED3
74	ARMC6/ATAD3A/B4GALT2/DDX49/DOHH/GIPC1/KIAA0664/POMGNT1/PPAN/RPP25/TMEM201/TOMM40/TRMT2A	13	intracellular distribution of mitochondria	0.00322241	1	KIAA0664
75	ATP6AP2/GLB1/ITM2B/KIDINS220/LAMP2/MAN2B2/NME4/PIGK/PPT1/PRCP/SEP15/SPTLC1/TGOLN2	13	membrane lipid metabolic process	5.40616e-06	4	GLB1/PIGK/PPT1/SPTLC1
76	AIMP1/CDC123/COPZ1/DCTPP1/FOXK2/HSBP1/HSPA14/NUDT5/PRPF38A/RER1/SEC61A2/UPF2	12	retrograde vesicle-mediated transport, Golgi to ER	0.000163492	2	COPZ1/RER1
77	BAZ1B/CBX3/EPC1/GOLGA5/HNRNPA1/HNRNPA2B1/LOC100506653/LUC7L3/METTL3/PABPN1/SRPK2/TAF1D	12	mRNA processing	1.37759e-07	6	HNRNPA1/HNRNPA2B1/LUC7L3/METTL3/PABPN1/SRPK2
78	C5orf62/CCND1/CLDN12/DUSP6/ETV1/ETV4/ETV5/HMGA1/SLC20A1/SPRY2/SPRY4/TRIB1	12	regulation of protein serine/threonine kinase activity	4.18061e-06	5	CCND1/DUSP6/SPRY2/SPRY4/TRIB1
79	C15orf23/C9orf140/CELSR2/CLDND1/CMTM4/F12/GFAP/GPSM2/PSRC1/SORT1/TPRN/ZMYND19	12	microtubule-based process	0.000110794	4	C15orf23/CELSR2/GPSM2/PSRC1
80	ALKBH6/AMDHD2/C16orf42/C16orf79/CHMP4A/FAM158A/HRAS/PGP/SDR39U1/STUB1/TMEM42	11	regulation of chaperone-mediated protein complex assembly	0.000992402	1	STUB1
81	ACAD9/ARHGAP19/ARL3/DLAT/LOC100506100/LOC729013/LOC729991/NDUFAF3/PIAS3/SFXN2/SHMT1	11	glycine biosynthetic process from serine	0.00111642	1	SHMT1
82	C16orf58/C17orf70/C1orf66/CYB561D2/FBXL6/GPAA1/GPR172A/ILVBL/LRRC14/MVP/SLC38A10	11	riboflavin transport	0.00167421	1	GPR172A
83	EGFLAM/HOXC10/HOXC13/HOXC4/HOXC5/HOXC6/HOXC9/LOC400043/LOC404266/MGC16703	10	anterior/posterior pattern specification	7.01322e-09	5	HOXC10/HOXC13/HOXC5/HOXC6/HOXC9
84	C2orf80/DHX40/DNAJC18/FAM117A/GBX2/MPHOSPH9/MYB/MYST2/SUPT4H1/TINF2	10	chromosome organization	8.79596e-05	4	MYB/MYST2/SUPT4H1/TINF2
85	ADRM1/PDCD5/PSMC1/PSMC4/PSMC5/PSMD1/PSMD2/PSMD8/UBL7/UFD1L	10	regulation of cellular amino acid metabolic process	2.10279e-13	6	PSMC1/PSMC4/PSMC5/PSMD1/PSMD2/PSMD8
86	CDC37/DMAP1/MAD2L2/MED6/PDCD11/PQBP1/PSMC3/RFXANK/TFPT/UBE2S	10	anaphase-promoting complex-dependent proteasomal ubiquitin-dependent protein catabolic process	1.53919e-05	3	MAD2L2/PSMC3/UBE2S
87	C17orf56/CCDC130/IGHMBP2/IKBKG/LRCH4/SPSB3/USP19/WDR13/WDR45/ZBTB48	10	regulation of cellular response to hypoxia	0.00198394	1	USP19
88	ATP6AP1/FAM58A/GLTPD1/HAUS7/HAUS8/IDH3G/METTL12/RPS19BP1/SLC10A3/UBL4A	10	spindle assembly	0.000283197	2	HAUS7/HAUS8
89	COMMD9/CPSF4/CTSA/GBAP1/GNPTG/MAN1B1/MFSD1/SIL1/UBAP2/ZDHHC16	10	oligosaccharide metabolic process	0.000131495	2	GNPTG/MAN1B1
90	ARRB2/CD2/CD3E/CD7/CD8A/PARP10/SBF1/SEPT1/TBKBP1/VAMP2	10	T cell activation	6.63475e-05	4	CD2/CD3E/CD7/CD8A
91	ARAF/C19orf54/EXOC4/FAM172A/HDAC6/LOC221442/MAN2C1/PAN2/TBC1D5/TYK2	10	misfolded protein transport	0.000868379	1	HDAC6
92	C3orf56/C6orf221/GDF9/H1FOO/LOC388948/NLRP4/OOEP/PLAC1L/RADIL/TUBB4Q	10	oocyte growth	0.000620309	1	GDF9
93	BEND5/BTAF1/DDX41/DUSP23/FAM192A/PARP8/TSTD1/VPS72/WDR73	9	negative regulation of chromatin binding	0.0015502	1	BTAF1
94	BLOC1S3/C17orf71/DNM2/HPS6/ISYNA1/MED26/ZBTB9/ZNF526/ZNF574	9	pigment cell differentiation	0.000163324	2	BLOC1S3/HPS6
95	BRI3/C20orf24/DNPEP/E2F6/GNG10/MBOAT7/STX3/TSEN34/XPO6	9	tRNA splicing, via endonucleolytic cleavage and ligation	0.0049534	1	TSEN34
96	APEX2/BCDIN3D/BUD13/CDC23/CSTF3/ORAOV1/PCF11/PPP1R10/SLC35A2	9	mRNA cleavage	2.15474e-05	2	CSTF3/PCF11
97	CNNM2/HERC3/MACROD1/PPP1R14B/RILPL1/SLC12A9/TMLHE/TPP2/ZNF846	9	protein de-ADP-ribosylation	0.00223173	1	MACROD1
98	ANKRD36BP2/CDH15/DERL3/EAF2/JSRP1/MGC29506/MYH10/PTPN14/TXNDC11	9	fourth ventricle development	0.000992402	1	MYH10
99	C7orf46/CAT/IQCA1/LOC284408/MCCC2/RLN1/RLN2/ZNF585B/ZNF681	9	female pregnancy	0.00166994	2	RLN1/RLN2
100	ATF1/CLN5/FBXL3/MZT1/PIBF1/PLEKHF2/RNF138/RNF219	8	gamma-tubulin complex localization	0.000744348	1	MZT1
101	ACOT7/AKIRIN1/C12orf49/ENOPH1/NXT1/RNFT2/SLC25A33/ZNF259	8	trophectodermal cell proliferation	0.000620309	1	ZNF259
102	CALU/DCAF8/DLGAP4/GOLGA4/GPBP1L1/SEPT2/SOX6/ZNF638	8	regulation of L-glutamate transport	0.00148828	1	SEPT2
103	DIP2A/HERC2/LOC100507625/MCM3AP-AS/PCNT/PRMT2/TRIM73/ZNF789	8	peptidyl-arginine methylation, to asymmetrical-dimethyl arginine	0.00216973	1	PRMT2
104	ANAPC4/CCDC45/CDC26/INTS2/MRPS28/PPWD1/RBM6/THOC1	8	protein K11-linked ubiquitination	5.2279e-05	2	ANAPC4/CDC26
105	ARMCX1/BEX1/BEX2/BEX4/FAM169A/PRKCZ/TCEAL1/TCEAL8	8	positive regulation of interleukin-5 secretion	0.000620309	1	PRKCZ
106	EIF1/H3F3B/LOC100287628/NCL/PAPOLG/RBM8A/RPL13/TAF7	8	mRNA 3'-end processing	0.00069328	2	PAPOLG/RBM8A
107	ADAM10/CASC4/FAM63B/LMAN1/NPTN/SMAD2/TMEM123	7	positive regulation of nodal signaling pathway involved in determination of lateral mesoderm left/right asymmetry	0.000744348	1	SMAD2
108	DOPEY1/EDEM2/FKBP14/PGM3/RWDD2A/SEC23B/SERP1	7	response to unfolded protein	1.10322e-05	3	EDEM2/FKBP14/SERP1
109	COTL1/GPM6A/GRB2/KIAA1609/PRRG1/SNRNP25/TIMP2	7	aging	0.00188678	2	GRB2/TIMP2
110	BRP44L/C14orf119/C5orf32/CIB1/DDX39/NGRN/SEMA4B	7	thrombopoietin-mediated signaling pathway	0.000744348	1	CIB1
111	C15orf24/DHRS7B/ORMDL2/RNF146/SERINC1/SERINC3/TMEM85	7	L-serine transport	4.52084e-06	2	SERINC1/SERINC3
112	BLZF1/C3orf38/C5orf51/CGGBP1/EXOC8/STAG1/ZFR	7
113	CLIC1/CUTA/DAXX/DDAH2/ELOVL1/MRPS18A/RGL2	7	fatty acid elongation, monounsaturated fatty acid	0.00130233	1	ELOVL1
114	CBX1/DPY30/H2AFZ/HTATSF1/NFE2L1/SNX11	6	regulation of transcription, DNA-templated	0.00175238	5	CBX1/DPY30/H2AFZ/HTATSF1/NFE2L1
115	ACTR2/ANP32A/GGA3/MOBKL1B/PJA2/VASP	6	positive regulation of actin filament polymerization	0.000245074	2	ACTR2/VASP
116	IGBP1/LCMT1/PDZD11/RPL28/ZNF581/ZNHIT3	6	C-terminal protein methylation	0.000620309	1	LCMT1
117	ACOT12/C17orf78/CYP2B7P1/CYP2C9/DAK/NPC1L1	6	monoterpenoid metabolic process	0.00148823	1	CYP2C9
118	ADAMTS5/DCP2/ENTPD7/INTS8/PTDSS1/SLC25A28	6	phosphatidylserine biosynthetic process	0.00148823	1	PTDSS1
119	CLIP1/LSM10/SSBP4/STK40/TFE3/UNC119	6	negative regulation of caveolin-mediated endocytosis	0.000620309	1	UNC119
120	ARL1/C14orf143/C14orf145/PGRMC2/PHF17/SCLT1	6	activation of phospholipase D activity	0.00124031	1	ARL1
121	GZMB/HSD11B1/IL22/LOC100507039/STK17B	5	positive regulation of fibroblast apoptotic process	0.00148823	1	STK17B
122	CD81/FAR1/LDHB/SDCBP/TRIM68	5	wax biosynthetic process	0.000620309	1	FAR1
123	MSMB/NIPAL3/SOX2/TOM1L2/TPRG1	5	olfactory placode formation	0.000744325	1	SOX2
124	ADK/AP3M1/COMMD10/HIBADH/TIRAP	5	positive regulation of lymphocyte proliferation	0.000289602	2	ADK/TIRAP
125	CHMP4B/ETF1/UBQLN1/YY1/ZMAT2	5	negative regulation of autophagic vacuole assembly	0.000496262	1	CHMP4B
126	BCKDHA/C17orf89/LEPREL1/TMEM165/ZNF775	5	Golgi calcium ion transport	0.000496262	1	TMEM165
127	CLPP/DHX30/MAEA/MZT2A/POLR3F	5	enucleate erythrocyte development	0.000496262	1	MAEA
128	ADCK3/PDK2/PSEN2/RAB40B/STARD7	5	coenzyme biosynthetic process	0.000259664	2	ADCK3/PDK2
129	C6orf223/FAM83F/HBBP1/HES6/SLC25A10	5	sulfide oxidation	0.000620309	1	SLC25A10
