# Supplementary material for: Discovery of Novel Human Gene Regulatory Modules from Gene Co-expression and Promoter Motif Analysis
Source: Sci Rep. 2017 Jul 17;7:5557. doi: 10.1038/s41598-017-05705-2 (PMC5514134; doi:10.1038/s41598-017-05705-2)
Supplement: Supplementary file 5 — Supplementary Dataset 4 [file 41598_2017_5705_MOESM5_ESM.xls]

## Sheet: Supplementary Dataset 4
Supplementary Dataset 4: The median gene expression levels of the NF-Y modules in three human cell lines
Module No.	GM12878	HeLa	K562
1	13.6427	21.0268	21.0983
2	113.311	122.033	167.207
3	38.5953	38.0491	42.4877
4	32.0613	26.8606	39.0735
5	27.8733	26.9478	25.9242
6	17.6656	11.9076	8.78413
7	20.3651	17.6361	30.7164
8	20.5082	21.5831	30.5691
9	6.35708	8.13789	7.80661
10	2.18628	2.69594	5.32855
11	35.9059	40.2122	21.2951
12	10.3359	11.9607	10.08
13	82.275	72.8748	109.528
14	2.45437	0.177931	2.59571
15	4.01509	2.69702	4.35668
16	19.0124	15.3622	20.3566
17	18.6717	16.9077	20.5131
18	18.7902	17.6883	17.3385
19	3.08547	1.75784	3.25829
20	11.2357	7.89126	12.6605
21	33.7684	30.4862	39.3033
22	10.0364	16.9704	8.27707
23	16.4688	21.3682	26.6443
24	3.74718	5.82945	4.34266
25	17.9422	16.8946	15.6225
26	57.4838	71.0876	86.6643
27	17.2357	18.427	17.2845
28	16.0506	20.6752	23.582
29	27.8832	2.73612	0.344668
30	2.0979	3.64834	6.26285
31	5.4187	7.33131	3.77998
32	19.7098	22.2656	19.7651
33	9.79289	9.60502	10.335
34	10.2774	15.9776	13.2896
35	15.2934	25.1583	18.1019
36	11.8858	21.5697	17.067
37	8.26662	22.6022	9.86424
38	17.2325	13.7761	0.412834
39	13.1452	11.5635	14.1839
40	8.49632	12.4613	11.7488
41	22.728	15.189	16.4051
42	29.4656	20.0601	11.2193
43	27.6564	29.2033	39.5984
44	2.40741	1.3644	1.87976
45	39.921	50.7966	73.2253
46	12.8422	15.6903	11.1022
47	28.1167	33.2743	34.5383
48	0	0	0.233813
49	18.9208	17.3061	16.0656
50	21.9706	17.5111	17.2118
51	17.4959	13.505	16.0194
52	18.1518	17.4521	19.9289
53	0	5.76054	1.09482
54	32.6027	31.2343	39.0549
55	6.07207	7.8391	7.22519
56	0	0	0
57	0.086712	0.09327	0.0231136
58	23.0248	27.7952	40.5782
59	40.3496	55.4978	43.1958
60	19.8597	23.3735	18.4994
61	4.76779	4.00268	5.36051
62	0	0.206828	0
63	13.7632	20.412	12.0252
64	35.0243	34.22	37.3678
65	80.5455	73.8068	128.566
66	6.71403	6.21933	1.24865
67	11.5776	18.6787	12.3515
68	0	0.683918	0
69	28.1874	44.9246	17.6046
70	26.4312	36.7966	70.8671
71	0	0	0.0652738
72	11.5141	0	0
73	32.0437	36.8473	43.7413
74	19.5438	30.0499	37.5153
75	26.4764	43.9607	49.1591
76	31.3593	31.4641	51.2235
77	29.8067	29.7523	52.0125
78	1.56771	16.5649	13.4179
79	3.81937	23.5059	20.5725
80	21.5456	23.1256	24.5903
81	20.0975	17.071	17.8161
82	18.3702	17.8661	19.4409
83	0	3.1866	1.03804
84	12.1295	4.68858	11.6241
85	61.5881	59.0131	95.9619
86	39.5773	43.3293	70.1533
87	22.8168	19.0428	30.5381
88	11.514	21.1938	23.2827
89	23.5473	29.9275	19.3296
90	23.3023	1.56015	2.67035
91	27.3239	28.0973	21.2666
92	0	0	0.064667
93	10.2387	22.7917	13.9616
94	9.31076	6.97624	10.647
95	26.2986	37.7375	41.2388
96	15.8591	27.3427	16.5314
97	4.97051	13.2028	20.7279
98	11.4251	6.05398	4.24604
99	1.53225	0	0.469282
100	12.0924	8.19825	9.83238
101	21.9079	14.2056	19.772
102	28.2791	35.256	49.3785
103	12.6193	26.7467	23.1723
104	11.9277	14.3782	20.6392
105	5.17087	0.0173559	1.87686
106	175.025	146.021	252.597
107	20.316	22.514	18.6482
108	16.2672	15.6689	13.5475
109	2.21346	39.7268	4.36634
110	31.8503	62.805	86.1065
111	34.9605	37.2542	23.3568
112	10.8569	11.657	14.0606
113	57.0809	54.8017	78.6517
114	44.3437	35.7736	62.4924
115	77.8413	31.859	70.9904
116	37.4374	54.9327	27.5424
117	0	0	0
118	9.53727	4.86993	12.4533
119	35.1914	18.3006	18.9189
120	8.82955	7.98035	9.74583
121	0.107044	0.0472435	0.39862
122	18.4208	44.1773	58.0714
123	5.69175	3.9771	1.78955
124	21.098	24.6141	32.7482
125	34.3637	40.8703	40.0266
126	24.8823	5.7882	33.3436
127	29.2332	32.5553	53.2272
128	3.73089	5.26574	2.76162
129	0	1.52131	15.9559
