# Supplementary material for: Discovery of Novel Human Gene Regulatory Modules from Gene Co-expression and Promoter Motif Analysis
Source: Sci Rep. 2017 Jul 17;7:5557. doi: 10.1038/s41598-017-05705-2 (PMC5514134; doi:10.1038/s41598-017-05705-2)
Supplement: Supplementary file 6 — Supplementary Dataset 5 [file 41598_2017_5705_MOESM6_ESM.xls]

## Sheet: Supplementary Dataset 5
Supplementary Dataset 5: Sp1 motif-regulated modules
Module No.	genes in the module	# of genes in the module	Enriched GO	GO Enrichment pValue	# of genes with the enriched GO	Genes with the enriched GO
1	ABTB1/ACP1/ACTR1A/AHDC1/ALKBH5/ANAPC2/ANKRD10/AP2A1/ATP6V0C/BSG/BTBD8/C14orf102/C6orf106/CBX8/CENPB/CENPT/CMIP/COG3/CSGALNACT2/CTXN1/DCAF15/DCBLD2/DCTN5/DGKZ/EHBP1/EIF4B/ELK1/EPHX1/FAM189B/FKBP8/FLJ36031/FOXP4/GATAD2B/GLP2R/GLYR1/GNPTAB/GPR137/GPRIN1/GTF2I/GTPBP2/HBP1/HNRNPUL2/IFT27/IL17RA/INF2/INO80/INO80B/INO80E/INTS1/IRF2BP1/JOSD2/KCTD13/KCTD7/KDELR1/KIAA0430/KLC2/KLC4/KLHDC3/L3MBTL2/LENG8/LMT…	146	protein K48-linked deubiquitination	1.29974e-05	4	OTUD4/OTUD5/USP33/USP5
2	ANLN/ARL6IP1/BARD1/BCL2L12/BIRC5/BRCA1/BRCA2/BRIP1/BUB1/C11orf82/C13orf34/C15orf23/C16orf59/C16orf75/C21orf45/C9orf100/C9orf140/CASC5/CCNA2/CCNB1/CCNE2/CCNF/CDC20/CDC25A/CDC6/CDC7/CDCA2/CDCA3/CDCA4/CDCA5/CDCA8/CDKN3/CDT1/CENPH/CENPJ/CENPO/CHAF1B/CHEK1/CHTF18/CKAP2/CKS1B/CLSPN/DHFR/DLGAP5/DNA2/DTL/DUT/E2F1/E2F2/E2F8/EME1/ERCC6L/ESCO2/EZH2/FAM54A/FAM64A/FAM83D/FANCB/FANCI/FIGNL1/FOXM1/GMNN/H2AFZ/HA…	134	cell cycle	2.84712e-69	94	ANLN/BARD1/BIRC5/BRCA1/BRCA2/BRIP1/BUB1/C11orf82/C13orf34/C15orf23/C21orf45/CASC5/CCNA2/CCNB1/CCNE2/CCNF/CDC20/CDC25A/CDC6/CDC7/CDCA2/CDCA3/CDCA5/CDCA8/CDKN3/CDT1/CENPH/CENPJ/CENPO/CHAF1B/CHEK1/CHTF18/CKAP2/CKS1B/CLSPN/DLGAP5/DNA2/DTL/E2F1/E2F2/E2F8/ERCC6L/ESCO2/EZH2/FAM64A/FAM83D/FANCI/FIGNL1/FOXM1/GMNN/HAUS8/KIF11/KIF18A/KIF22/KIF2C/KIFC1/KNTC1/MCM4/MCM6/MCM7/MKI67/MLF1IP/MND1/MYBL2/NCAPD2/NCAP…
3	ATP5C1/ATP5H/BICD1/BTG1/C14orf181/C19orf48/C1orf213/C5orf55/CBX3/CCDC14/CREBZF/DCAF13/DKFZP434I0714/EED/EIF3K/FAF2/FLJ37453/FLJ39653/GCFC1/GNB2L1/HIST1H2AK/HIST1H4J/HIST2H2BE/HNRNPA1/HNRNPA2B1/INPP4A/KRTCAP2/LMBR1/LOC100128822/LOC100129361/LOC100130837/LOC100216545/LOC100272217/LOC100287015/LOC100288730/LOC100289230/LOC100505975/LOC100506469/LOC100506676/LOC100507303/LOC100507547/LOC100507619/LOC…	104	ribonucleoprotein complex biogenesis	2.55673e-05	7	BICD1/DCAF13/EIF3K/LUC7L3/PIN4/RPL7/RPS14
4	ADD1/AKAP8L/ANKRD13D/APC/ASAP1-IT/ATF7IP/ATP6V1H/BRD8/C12orf51/C15orf29/CDC42BPB/CDCA7/CDK5RAP2/CIT/CMTM4/CSAD/CSNK2A1/DCAF8/EIF2C1/EIF2C2/EIF3C/EWSR1/EXOSC1/FGFR1OP2/FLJ42627/FRYL/GGNBP2/GLYATL1/HFE/IFNGR1/INTS6/KCNQ1OT1/KDM6A/LARP4B/LMBRD1/LOC100129917/LOC100288673/LOC100506501/LOC254100/LRRFIP1/MGA/MGC12916/MLX/MON2/MRPS5/NAP1L4/NBR1/NGLY1/NKTR/NUFIP2/NUMA1/NUP62/OCIAD1/PAICS/PDCD4/PGM2L1/PHRF…	100	cellular macromolecule metabolic process	3.44232e-07	58	ADD1/APC/ATF7IP/BRD8/C12orf51/CDC42BPB/CDCA7/CDK5RAP2/CIT/CSNK2A1/DCAF8/EIF2C1/EIF2C2/EIF3C/EWSR1/EXOSC1/FRYL/INTS6/KDM6A/LARP4B/LMBRD1/LRRFIP1/MGA/MLX/MRPS5/NAP1L4/NGLY1/NKTR/NUP62/PDCD4/PHRF1/PLSCR1/PRKCB/PRKRA/PRMT1/RBPJ/RFX1/RLIM/RREB1/SETD6/SETD8/SF1/SMC3/SMG1/SMG7/SQSTM1/STK24/SYCP3/TAF9B/THRAP3/TSC22D4/UBE2B/UBE2Z/UBE3A/USP25/ZMYND8/ZNF124/ZNF148
5	ABI3/ACVRL1/ADAM23/ADCY4/AIF1L/APLNR/APOLD1/ARAP3/C10orf116/C10orf58/C1QTNF9/CA4/CBX2/CCKAR/CD34/CDH5/CETP/CXorf36/CYYR1/DLL4/ECSCR/ESAM/FAM69B/FAT4/FLJ11235/FLT1/FLT4/GJA4/GPIHBP1/GPR116/GPR4/HHIP/HIGD1B/HPD/HSPA12B/HYAL1/HYAL2/ICAM2/ITGB4/KANK3/KDR/KIAA1274/KL/LOC100505592/LOC100506380/LOC100506591/LRRC32/LYVE1/MMRN2/MST1P9/MTUS1/NOS3/NOTCH4/OAF/OR51E1/PCDH1/PLVAP/PLXNA2/PODXL/RAMP2/RAPGEF3/RAS…	81	angiogenesis	9.91091e-15	18	ACVRL1/APOLD1/CD34/DLL4/ECSCR/FLT1/FLT4/HYAL1/KDR/MMRN2/NOS3/NOTCH4/RAMP2/RAPGEF3/RASIP1/ROBO4/S1PR1/SOX18
6	ABI2/ANKIB1/ANKRD17/ANKRD36/ANKRD36B/ARID2/ARL5A/BAT2L2/BRD2/C11orf67/C14orf143/C1orf27/C20orf94/C21orf81/CBX5/CCAR1/CCDC18/CEP164/CHD4/DBT/DCAF5/FAM120A/GOLGA2/HECTD1/HSPA4/IPO9/LMO4/LYAR/MALAT1/METTL14/MOSPD2/MPHOSPH8/MSRB2/MTDH/NAA35/PDPK1/PTPN1/RBM11/RBM25/RBM41/RBMXL1/RP9/RSF1/RSRC1/SAV1/SBNO1/SH3BP5/SMCR7L/SP1/TAF3/TNPO3/TRMT6/TSR1/TTBK2/TTF1/TTLL5/TULP3/UBE2R2/UBN1/USP13/USP37/USP4/USP49/U…	79	RNA metabolic process	5.64558e-10	41	ARID2/BRD2/C11orf67/CBX5/CCAR1/CHD4/LMO4/METTL14/MPHOSPH8/MSRB2/MTDH/PDPK1/RBM11/RBM25/RBMXL1/RP9/RSF1/RSRC1/SBNO1/SP1/TAF3/TRMT6/TTF1/TTLL5/TULP3/UBN1/USP13/USP49/UTP20/ZBED6/ZBTB43/ZBTB49/ZFP90/ZNF275/ZNF281/ZNF397/ZNF562/ZNF669/ZNF791/ZNF800/ZSCAN29
7	ABCA12/ALOX12B/ANXA9/ATG9B/AZGP1/C2orf54/C6orf15/C9orf169/CCL27/CDH4/CDHR1/CDSN/CGN/CNFN/CRCT1/CST6/CYP27C1/CYP4F22/DEGS2/DMKN/ECM1/ELMOD1/EPHX3/EVPL/FAM83C/FXYD3/GGT6/GLTP/IL1F10/KCNK7/KIAA1239/KLK10/KLK11/KLK12/KLK13/KLK14/KLK5/KLK6/KLK7/KLK8/KRT78/KRTDAP/LCE1E/LOC440335/LOC441178/LOC643923/LTB4R/LY6D/LY6G6C/LYPD3/MAL/NLRP10/OVOL1/PADI2/PPP2R2C/PRSS27/PSORS1C1/RAPGEFL1/RHCG/SBSN/SDR9C7/SLC39A2/…	73	skin development	9.33154e-12	14	ABCA12/ALOX12B/CDSN/CNFN/CST6/EVPL/KLK14/KLK5/KLK7/LCE1E/OVOL1/TGM1/TMEM79/ZNF750
8	AFG3L1P/AKAP9/ANP32A/ATG12/ATP5S/C14orf118/C15orf28/C6orf57/C8orf44/CASP8AP2/CENPI/CHST7/CRYZL1/CUL4A/DKFZp761E198/EIF3B/ERBB2IP/EXOSC2/FAM40B/FAM73A/FARSB/FLJ20464/FLJ45340/GINS4/GLRX3/GNL3L/GPBP1L1/GPR157/GSDMB/H6PD/HEATR3/HEATR5B/HEATR7A/IBTK/INPP5D/IPP/L2HGDH/LGALS3/LOC100288594/LOC100505876/LOC595101/MATR3/MIR4296/MRE11A/MRTO4/NCRNA00182/NOC2L/NPHP3/PDP2/PPM1K/QPCTL/RAD18/RANBP9/REPS1/SGK494…	73	negative regulation of granulocyte differentiation	0.000327519	2	CUL4A/INPP5D
9	ADM/ADSSL1/AK4/AKAP1/ALDOC/ANKZF1/BACH1/BBS1/BNIP3/BNIP3L/C1orf113/C7orf60/C7orf68/C9orf25/CA9/CLK3/DARS/DDIT4/DPCD/DPYSL4/EFNA3/ENO1/ENO2/ERO1L/FAM115C/FAM162A/FBRSL1/FBXO42/FGF11/FUT11/GYS1/HIPK1/INSIG2/ISCA1/ITGA6/KCTD11/KDM3A/KDM4B/KIAA2013/KISS1R/LOC100294362/LOC100506211/LOC154761/LOC283104/MAP2K1/MIF/MXI1/P4HA2/PDK1/PDK3/PFKFB3/PFKFB4/PFKP/PIH1D1/PLOD1/PPFIA4/PTTG1IP/RBM4B/RIMKLA/RNFT2/RRB…	72	pyruvate metabolic process	1.38299e-12	10	ALDOC/DDIT4/ENO1/ENO2/PDK1/PDK3/PFKFB3/PFKFB4/PFKP/TPI1
10	AAMP/AP1S1/ARHGEF25/ARL15/ATF6B/ATP8B2/ATXN7L3/B4GALNT1/BAT2/C1orf163/C9orf69/CARHSP1/CCDC47/CDK16/CLASRP/CTSZ/DAPK3/DAZAP1/DEXI/DLST/DNAJC7/EMD/ERF/ERGIC1/FAM120C/FAM123B/FBXL17/FBXL19/FKBP10/FUS/GAR1/GGT7/ISOC2/LLGL1/LMNB1/LOC100129895/LOC400960/LSM14B/MAGOH/MAPK11/MDFI/MOGS/NDST1/NEK8/NPM3/OGDH/ORC2/PATL1/PDAP1/PHF5A/PITPNM1/PPP3R1/RAB35/RAB5C/RAC3/RAD50/RAG1AP1/SEPT9/SETD5/SHROOM4/SLC26A10/SN…	72	plasma membrane to endosome transport	0.000301925	2	RAB35/RAB5C
11	ABO/ADAM11/ADCK4/AGRN/ASPDH/ATXN2L/BAT5/BBC3/BHLHE41/BRSK1/C20orf141/C20orf151/C7orf50/C9orf37/CADM4/CAMK2G/CCDC154/CCDC71/CFB/CNTROB/CTF1/DKKL1/DNAJC22/DPF1/ELAVL3/EPN1/EPS15L1/FAM22F/FAM57B/FNDC8/FOXO4/GFER/GIT1/GLTSCR2/HMGB2/HMX1/IGFALS/IL34/KCNC3/KLK15/LOC283335/LOC389332/LTB4R2/LTBP3/MAPK8IP2/MLXIPL/MYL10/NCAPH2/NPEPL1/OGFR/PDIA2/PHPT1/PPIA/RANBP3/RASGRP2/RASL10B/REG3A/RIMS4/RPP25/SCUBE1/SET…	71	clustering of voltage-gated sodium channels	0.000246188	2	AGRN/SPTBN4
12	ALS2CL/APOBEC3F/ARMC5/BAI1/BIRC7/C19orf29/C19orf68/C20orf181/C21orf58/C3orf51/C7orf52/CACNA1H/CASR/CC2D1A/CCDC42B/CCDC57/CFC1B/DEFB124/DGCR14/DHX37/DNAJC4/DUSP15/DYRK1A/EML2/FBRS/FLJ32224/GALR2/GP1BB/GPR144/GPT/IQCC/JSRP1/KANK2/KIAA1683/LDHD/LOC100287098/LOC100288104/LOC340107/LOC90586/LRRC16B/METRN/MYH11/NGB/NSD1/ONECUT3/PBX2/PCYT1B/PLCB3/PLEKHG3/PLEKHN1/POU3F1/PTBP1/PTCRA/RAX2/RNPEPL1/SESN3/SSC…	71	transposition	0.000572461	2	APOBEC3F/VRTN
13	AIMP2/APLP2/ARG2/ARID4B/ATP6V0E1/BAT3/BLVRA/C12orf34/C15orf63/C19orf44/C3orf10/C3orf63/C4orf41/CALM3/CASKIN1/COX5B/CTBP2/DGCR6L/EIF2AK1/ELAC2/EML5/EZR/FAM115A/FBXO11/GADD45B/GAS5/GKAP1/GMPS/GNRHR2/GSN/HCFC1/HMG20B/ING2/INTS3/ISYNA1/KCP/LOC100130855/LOC100190939/LOC100288412/LOC100506235/MAT2B/MEX3C/MRPL12/MSH6/NDUFA2/NUCKS1/PDE7A/PGK1/PHC1/PLXNB2/PPP1R11/PSMC3IP/QRICH1/RAB7A/RASGEF1B/RCN1/REL/REL…	70	positive regulation of interleukin-12 biosynthetic process	0.000228858	2	REL/RELA
14	ACOT12/ACTA1/ACTC1/ACTN2/ACTN3/ADPRHL1/APOBEC2/ATP1B4/ATP2A1/CA3/CACNA1S/CACNG1/CAPS2/CASQ1/CDH15/CHRND/CKM/CKMT2/FITM1/GPSM2/HFE2/HRC/ITGB1BP2/KBTBD5/KCNJ11/KLHL31/LOC100507027/MUSTN1/MYBPH/MYF5/MYF6/MYH7/MYH7B/MYL1/MYL3/MYL5/MYL6B/MYLPF/MYO18B/MYOD1/MYOG/NOS1/OTUD1/PCP4/PGAM2/PLCH2/PRKAG3/PYGM/RBFOX1/RBM20/RXRG/RYR1/SCNN1G/SHD/SLC25A4/SMTNL2/STOX1/SYT8/TCAP/TNNC1/TNNI1/TNNI2/TNNI3/TNNT1/TNNT3/T…	69	muscle system process	2.25796e-36	31	ACTA1/ACTC1/ACTN2/ACTN3/ATP2A1/CACNA1S/CACNG1/CASQ1/CHRND/CKMT2/HRC/MYBPH/MYH7/MYL1/MYL3/MYL5/MYL6B/MYOD1/MYOG/NOS1/PGAM2/RYR1/TCAP/TNNC1/TNNI1/TNNI2/TNNI3/TNNT1/TNNT3/TPM2/TRIM72
15	ADAMTS1/ADO/ARC/ARL5B/ARRDC4/ATF3/AVPI1/BCL2L11/BHLHE40/BTG2/C14orf43/CBX4/CD69/CEBPB/CSRNP1/CYR61/DNAJC27/DUSP1/DUSP10/DUSP2/DUSP5/DUSP8/EGR1/EGR2/EGR3/EGR4/FOS/FOSL2/GADD45G/GEM/GPR3/IER2/JUN/JUNB/JUND/KLF10/KLF2/KLF4/KLF6/LOC284454/MAFB/MAFF/MAFK/MYC/MYL6/NAB2/NPAS4/NR4A2/NR4A3/PIM3/PPP1R15B/PTGER4/RASD1/RGS2/RHOB/SERTAD1/SGK1/SOCS3/SPATA2L/TOB1/TRIB1/UTP3/VGF/WDR1/ZFP36/ZFP36L2	66	regulation of macromolecule metabolic process	3.17755e-13	48	ARRDC4/ATF3/AVPI1/BCL2L11/BHLHE40/BTG2/C14orf43/CBX4/CEBPB/CSRNP1/CYR61/DUSP1/DUSP10/DUSP2/DUSP5/DUSP8/EGR1/EGR2/EGR3/EGR4/FOS/FOSL2/GADD45G/JUN/JUNB/JUND/KLF10/KLF2/KLF4/KLF6/MAFB/MAFF/MAFK/MYC/NAB2/NPAS4/NR4A2/NR4A3/PPP1R15B/RASD1/RGS2/SERTAD1/SGK1/SOCS3/TOB1/TRIB1/ZFP36/ZFP36L2
16	AKAP17A/ALG12/ARF5/ASMTL/ATP2A2/C19orf10/C2orf28/C6orf129/CANX/CDK2AP2/CELF2/CRELD1/CRELD2/DDOST/DERL2/DNAJB11/DNAJC3/ERLEC1/ERO1LB/FICD/FKBP2/GANAB/GFPT1/GLE1/GMPPA/GMPPB/HERPUD1/HSP90B1/HSPA13/HSPA5/HYOU1/KDELR2/MBP/MESDC2/MIS12/MLEC/MSTO1/NUCB2/OSTC/P4HB/PDIA3/PDIA4/PDIA5/PDIA6/PMVK/PREB/PRKAG1/RAB5B/RELL1/SDF2L1/SEC11C/SEC24C/SEC61B/SETX/SIL1/SND1/STT3B/SURF4/SYVN1/TMED10/TMED3/TMEM50B/TRABD/…	65	response to endoplasmic reticulum stress	3.73222e-20	16	C19orf10/DERL2/DNAJB11/DNAJC3/GFPT1/HERPUD1/HSP90B1/HSPA5/HYOU1/P4HB/PDIA3/PDIA4/PDIA5/PDIA6/PREB/SYVN1
17	ANKRD34C/ARHGDIG/ATP1A3/BAIAP3/BRSK2/BSN/C15orf59/C16orf92/C20orf27/C9orf4/CACNG2/CACNG8/CALY/CBLN1/CDK5R2/CHD5/CHN2/CPLX1/CXCL14/DDC/ECEL1/FAIM2/FAM123C/FLJ22184/GABRD/GNG3/GPR123/GRIN1/HPCAL1/HS3ST4/KCNC1/KCNIP4/KCNJ6/KCNN1/KNDC1/KRT222/LPPR3/LY6H/MAST1/MS4A2/NKAIN4/NRXN2/NTSR1/PCSK1N/PODXL2/PTGER3/RAB3C/RET/SCN3B/SLC18A2/SLC6A3/SLC8A2/SLCO4A1/SNCB/SV2C/SYP/TH/TLL2/TMEM130/TMEM145/YWHAQ	61	synaptic transmission	5.19456e-14	20	BAIAP3/BSN/CACNG2/CACNG8/CBLN1/CPLX1/DDC/GABRD/GNG3/GRIN1/KCNC1/KCNJ6/KCNN1/NRXN2/NTSR1/SLC18A2/SLC6A3/SNCB/SYP/TH
18	ANKHD1/ARHGEF2/BCL9L/BRI3BP/BRPF1/BTBD18/C17orf91/C3orf62/CAPN1/CATSPER2/CCDC61/CHKB/CISD1/CKAP4/CSNK1E/CTNNA1/CUX1/EZH1/KIAA0494/KLHDC7B/KPNB1/LCOR/LCORL/LOC100130285/MAFG/MAGI1/MARCH7/MARK2/MECP2/MRPL4/MYO1G/NFYC/NPFF/ODF3B/OSBP/PAAF1/PWWP2A/RDH5/RNASEH1/SCO2/SNRNP200/TCP11L2/TECR/THRB/TM9SF1/TMEM184B/TRIM44/TSPAN14/TXN2/TYMP/USP28/WASF2/WBSCR16/ZHX1/ZNF324/ZNF440/ZNF462/ZNF500	58	mitochondrial genome maintenance	0.00122239	2	RNASEH1/TYMP
19	ACRBP/ADCY6/ALOX12/ARHGAP6/ASAP2/C1orf95/C5orf4/C6orf25/C7orf41/CABP5/CLU/CMTM5/CTDSPL/CTTN/ELOVL7/F13A1/F2R/FAM117A/FAM63A/FRMD3/GAS2L1/GFI1B/GNAZ/GP5/GP9/HSPC159/ITGB3/KALRN/LASS2/LIMS1/LY6G6D/MARCH2/MFAP3L/MMD/MPL/MYL9/MYLK/NFE2/NRGN/NT5M/OSBPL6/PDE5A/PDGFA/PGRMC1/PRUNE/PVALB/RASL10A/RBPMS/RBPMS2/SEC14L5/SH3BGRL2/SLC35D3/TGFB1I1/TMEM158/TREML1/TRIM58/TSPAN33/TUBB1	58	platelet activation	9.22183e-11	11	ALOX12/CLU/F13A1/F2R/GP5/GP9/ITGB3/MPL/MYL9/PDGFA/TREML1
20	ABCD1/ACCN2/ARHGAP33/ARHGEF5/B3GNTL1/C20orf200/C6orf52/C7orf26/C9orf7/CAMK2N2/CCHCR1/CD300LG/CDH24/CHERP/CSPG5/DMWD/E2F4/ESRRA/FBXO36/FIZ1/FLJ37035/GAS2L2/GIPR/GPER/GPR146/HNRPLL/IKBKG/IL17RC/KIF1A/LINGO3/LOC100128343/LOC100129503/LOC100130456/LOC100506714/LOC400238/LOC400752/LOC55908/LOC647589/LOC80054/LRRC20/NKX1-1/NUP188/OR7E104P/OXER1/PANX2/PNPLA2/POU2F2/PRSS22/RHOD/SLC34A3/SPATA24/TMEM143/TN…	57	regulation of cAMP biosynthetic process	0.00172408	3	GIPR/GPER/OXER1
21	ASCC2/BAG1/BCL2L1/BIN1/BLVRB/C19orf22/C19orf62/C1orf128/C20orf108/C20orf196/C22orf13/CDC34/CISD2/DCAF12/DPM2/EIF4ENIF1/EPB42/EPB49/FECH/GATA1/GMPR/GNA12/GUK1/GYPC/HBM/HBZ/HPS1/KEL/KLC3/LOC113230/LOC388588/LOC441461/MAF1/MKRN1/MTMR3/MYL4/PDZK1IP1/PHOSPHO1/PNCK/PRDX6/PSMF1/RAB2B/RBM38/RUNDC3A/SELENBP1/SLC25A37/SLC25A39/SLC4A1/SLC6A8/SNCA/SNRPD3/SPECC1L/SPTB/STRADB/TMEM86B/TRAK2/TSPAN5	57	erythrocyte development	1.05991e-06	4	EPB42/EPB49/GATA1/HBZ
22	ACTN4/AP1M1/ATP13A2/BANF1/BLOC1S1/C19orf43/CALCOCO1/CAPNS1/CASP2/CCDC124/CCNY/CNOT1/COPE/COPS7A/CRMP1/DDA1/DRAP1/ERI3/FAM131B/FLNA/GNAI2/GSTK1/IRF3/KCNJ9/KCNQ1/LIMA1/LOC100507507/LOC282997/LOC285965/MAP1S/MCRS1/MLF2/MRPL38/MUS81/MYH9/NAPA/NR1H2/NRBP1/NUCB1/PHB2/PKM2/PMF1/PPP4C/RNF220/SLC22A18/SNRPA/SNRPB/SPTAN1/STRN4/TMEM55B/TNFRSF12A/TRAPPC1/TRIM28/UBA1/YIPF3/ZYX	56	Golgi vesicle transport	3.73307e-05	6	AP1M1/BLOC1S1/COPE/NAPA/NRBP1/TRAPPC1
23	ADSL/AHSA1/BAG3/C1QBP/C20orf111/C2CD2/CCT2/CCT3/CCT5/CCT7/CHORDC1/DDX24/DEDD2/DHX9/DNAJA4/DNAJB1/DYNLL1/FAM119A/FBXL14/FKBP4/FLRT2/GPR89A/HSP90AA1/HSP90AB1/HSPA1A/HSPA1L/HSPA8/HSPB1/HSPD1/HSPE1/HSPH1/MAT2A/MRPL18/MUM1/NKRF/PRKD2/PSMB7/PSMC1/PSMD14/PSMD2/PSMD9/PTGES3/RUVBL2/SERPINH1/SOD1/SPR/SUGT1/TCP1/TOP1/TUFM/UBB/UBC/UFD1L/USPL1/XRCC6/ZFAND2A	56	protein folding	1.29666e-22	19	BAG3/CCT2/CCT3/CCT5/CCT7/CHORDC1/DNAJA4/DNAJB1/FKBP4/HSP90AA1/HSP90AB1/HSPA1L/HSPA8/HSPD1/HSPE1/HSPH1/PTGES3/RUVBL2/TCP1
24	ARID5A/BCL3/C10orf78/C1QTNF1/C3/CCL20/CLDN11/CSF3/CXCL1/CXCL2/CXCL3/CXCL5/CXCL6/EHD1/FTH1/GCH1/GLIS3/GSTO1/HAPLN3/ICAM1/IKBKE/IL1B/IL24/IL32/INHBA/IRAK2/LOC100302650/LOC338758/LOC399900/MAP2K3/MAP3K8/NAMPT/NFE2L3/NFKB1/NFKB2/NFKBIA/NFKBIE/NFKBIZ/PNP/PNRC1/SBNO2/SCG5/SERPINB2/SLC25A12/SLC2A6/SOD2/THBS1/TMCC3/TNF/TNFAIP2/TNFAIP3/TNFSF15/TNIP1/VCAM1/ZC3H12A	55	immune response	1.85315e-17	28	BCL3/C3/CCL20/CSF3/CXCL1/CXCL2/CXCL3/CXCL5/CXCL6/FTH1/GCH1/ICAM1/IKBKE/IL1B/IL32/IRAK2/MAP2K3/NFKB1/NFKB2/NFKBIA/PNP/SBNO2/THBS1/TNF/TNFAIP3/TNFSF15/TNIP1/VCAM1
25	AATF/ACIN1/AGK/ARPP19/C1orf103/C20orf11/CAPZA2/CDK2/CDK9/DDX54/DDX59/FLYWCH2/FPGS/G6PC3/GLUD1/GOLGA5/HCFC1R1/HDGFRP2/HMGXB4/KDM1A/KDM3B/KRI1/LACTB2/LOC647979/LSM2/MCOLN1/MESDC1/MOBKL1A/MSL2/NFYA/OCEL1/PFDN2/PPAN/PRR3/RAB8A/RNF149/RNPS1/RTN2/SAFB/SAFB2/SERTAD3/SLTM/SMARCC2/SPNS1/SPPL3/SSH1/SUDS3/SUGP1/TGIF2/THOC6/TNRC6C/ZBTB48/ZDHHC13/ZNF358/ZNF740	55	RNA metabolic process	1.65687e-05	26	AATF/ACIN1/C1orf103/CDK2/CDK9/DDX54/HDGFRP2/KDM1A/KDM3B/LSM2/NFYA/PPAN/RNPS1/SAFB/SAFB2/SERTAD3/SLTM/SMARCC2/SUDS3/SUGP1/TGIF2/THOC6/TNRC6C/ZBTB48/ZNF358/ZNF740
26	AIP/AP2S1/APRT/ATP5D/ATP5E/C12orf57/C19orf24/C19orf70/CCNI/COMMD4/CSNK2B/CUTA/EEF1D/EEF1G/EIF3E/EIF3H/EIF3M/FAU/FBL/FIS1/GAPDH/HIGD2A/NDUFA13/NDUFB11/NDUFS8/OLA1/POLR2I/PRDX5/RPL11/RPL12/RPL18/RPL19/RPL23/RPL23A/RPL29/RPL3/RPL30/RPL35/RPL4/RPL41/RPL5/RPL8/RPS13/RPS16/RPS19/RPS2/RPS25/RPS5/RPS8/SLC25A6/SLMO2/SSR4/TPT1/TUSC2/UXT	55	translational elongation	2.73672e-38	24	EEF1D/EEF1G/FAU/RPL11/RPL12/RPL18/RPL19/RPL23/RPL23A/RPL29/RPL3/RPL30/RPL35/RPL4/RPL41/RPL5/RPL8/RPS13/RPS16/RPS19/RPS2/RPS25/RPS5/RPS8
27	APOB48R/ARHGAP4/ARHGAP9/ARL11/ARRB2/C11orf75/C3orf42/CD1D/CD37/CD4/CD52/CLEC4A/CSF3R/FCGR3B/FCHO1/FMNL1/FPR2/GPSM3/HCK/IFI30/IL2RG/ITGAX/ITGB2/KCNAB2/LGALS9/LILRA1/LILRB2/LILRB3/LIMD2/MAP4K2/MARCKS/MXD1/MYO1F/NRP1/PILRA/PTAFR/PTK2B/PTPN6/RASGRP4/RENBP/RIN2/RPS6KA1/SIGLEC7/SIGLEC9/SLC25A30/SLC7A7/SPI1/STXBP2/TGFBI/TMEM173/TRANK1/UNC13D/WAS/ZNF385A	54	immune system process	2.36017e-14	31	ARL11/ARRB2/CD1D/CD37/CD4/CLEC4A/CSF3R/FCGR3B/HCK/IFI30/IL2RG/ITGAX/ITGB2/KCNAB2/LILRA1/LILRB2/LILRB3/MAP4K2/MYO1F/PTAFR/PTK2B/PTPN6/RASGRP4/RPS6KA1/SLC7A7/SPI1/STXBP2/TMEM173/UNC13D/WAS/ZNF385A
28	ABCA7/ACTB/ACTG1/CAP1/CAPZB/CFL1/CLIC1/CNN2/CORO1C/CUL3/DBNL/DDAH2/DDX5/DHX15/FLJ25758/FOXJ3/GDI2/HMGN1/HMGN2/HNRNPK/IGSF9/ILK/KHDRBS1/KRAS/LASP1/LHFPL5/MARCKSL1/MTCH1/MYL12A/NPM1/OAZ1/PFN1/POLR2G/POTEKP/PPDPF/PPP1CC/PTMA/PVRL2/RAB10/RAP1A/RGL2/RSRC2/SH3BGRL3/SHOC2/SUMO2/TAGLN2/TARDBP/TMSB10/TPM4/TRA2B/TRMT112/YWHAB/YWHAG/YWHAH	54	platelet activation	3.45853e-09	10	ACTB/ACTG1/CAP1/CFL1/CLIC1/ILK/MYL12A/PFN1/POTEKP/RAP1A
29	ABCB6/AGBL2/AK7/ATG9A/ATP6V1A/C11orf88/C1orf194/C2orf24/C6orf154/C6orf165/C9orf24/CASC1/CCDC78/CCDC96/CPNE7/CXorf41/DNAH9/DNAI2/DNAJB2/DNAJC14/EFCAB1/EFHB/ENKUR/FAM134A/GALE/IQCH/LARP1/LOC643037/LRRC10B/NHEJ1/PFKM/RIBC1/ROPN1L/RSPH1/SLC23A1/SPEF1/STK11IP/SUSD4/TADA2B/TMEM146/TMPRSS3/TPRG1L/TSNAXIP1/TUBA4A/TUBA4B/WDR16/WDR38/WDR78/ZFAND2B/ZMYND10	50	microtubule-based process	5.21796e-05	7	AK7/CCDC78/DNAH9/ROPN1L/RSPH1/TUBA4A/TUBA4B
30	CHFR/HCG11/HKR1/SGTA/ZFP30/ZNF136/ZNF14/ZNF184/ZNF253/ZNF267/ZNF329/ZNF347/ZNF420/ZNF432/ZNF44/ZNF441/ZNF443/ZNF468/ZNF506/ZNF529/ZNF555/ZNF556/ZNF565/ZNF566/ZNF57/ZNF573/ZNF600/ZNF605/ZNF607/ZNF616/ZNF624/ZNF626/ZNF627/ZNF670/ZNF682/ZNF700/ZNF701/ZNF702P/ZNF709/ZNF763/ZNF765/ZNF788/ZNF793/ZNF813/ZNF823/ZNF83/ZNF844/ZNF883/ZNF92	49	regulation of transcription, DNA-templated	9.70792e-30	46	HKR1/ZFP30/ZNF136/ZNF14/ZNF184/ZNF253/ZNF267/ZNF329/ZNF347/ZNF420/ZNF432/ZNF44/ZNF441/ZNF443/ZNF468/ZNF506/ZNF529/ZNF555/ZNF556/ZNF565/ZNF566/ZNF57/ZNF573/ZNF600/ZNF605/ZNF607/ZNF616/ZNF624/ZNF626/ZNF627/ZNF670/ZNF682/ZNF700/ZNF701/ZNF702P/ZNF709/ZNF763/ZNF765/ZNF788/ZNF793/ZNF813/ZNF823/ZNF83/ZNF844/ZNF883/ZNF92
31	AGTPBP1/ATP5F1/ATXN10/BCLAF1/CAPRIN1/COPS2/DCUN1D1/EIF4E/FTSJD1/G3BP1/GPBP1/H2AFV/HNRNPA0/HNRNPA3/HNRNPD/HNRNPH3/HNRNPR/HNRNPU/HNRPDL/KCMF1/LRPPRC/MAPK1IP1L/NOL7/PAPD4/PCM1/PHKB/PLEKHA3/PPIG/PPM1A/PRKRIR/PSMA2/RAB1A/REEP5/SART3/SEC63/SRI/SRSF1/SRSF7/SUMO1/THUMPD1/TM9SF3/TPR/TUBGCP4/UBE2D3/UBE2N/UBE2W/UBR5/ZNF326	48	RNA processing	2.44306e-10	15	EIF4E/FTSJD1/HNRNPA0/HNRNPA3/HNRNPD/HNRNPH3/HNRNPR/HNRNPU/HNRPDL/PAPD4/PPIG/SART3/SRSF1/SRSF7/ZNF326
32	AACS/ACACA/ACAT2/ACLY/ACSS2/ADIPOR2/CETN2/CLCN6/DBI/DHCR7/EBP/ELOVL6/FADS1/FADS2/FASN/FXC1/GCHFR/HMGCS1/HSD17B12/HSD17B7/IDH1/IDI1/INSIG1/LPCAT3/LPIN1/LSS/MCM3AP-AS/MTHFR/MYLIP/NSDHL/PANK3/PCYT2/PNPLA3/POLE3/SC4MOL/SCD/SHMT1/SLC25A1/SLC25A10/SLC25A23/SQLE/SREBF1/SREBF2/STARD4/TAB3/TM7SF2/TMEM97	47	lipid biosynthetic process	4.95927e-26	26	ACACA/ACLY/ACSS2/DHCR7/EBP/ELOVL6/FADS1/FADS2/FASN/HMGCS1/HSD17B12/HSD17B7/IDI1/INSIG1/LPCAT3/LPIN1/LSS/NSDHL/PCYT2/PNPLA3/SC4MOL/SCD/SLC25A1/SQLE/SREBF1/TM7SF2
33	ACTL6B/ADCYAP1R1/ASCL1/ATCAY/C1orf61/CELF3/CNPY1/CNTN2/CTNND2/DCC/DLL1/DPYSL5/EN2/FAM181A/FGFBP3/FSTL5/GABRQ/GBX2/GDAP1L1/HES5/KCNQ2/KLHDC8A/LFNG/LGI1/LINGO1/LOC100130155/LOC145837/LOC645323/MYT1/NHLH1/NHLH2/NPAS3/NPY2R/OLIG3/PAK7/PAX7/PCCA/POU3F2/PRDM13/PRMT8/RFX4/SLITRK1/SOX1/SOX3/SRRM4/TAGLN3/ZIC2	47	nervous system development	4.3315e-17	27	ACTL6B/ASCL1/ATCAY/CNTN2/DCC/DLL1/DPYSL5/EN2/GBX2/HES5/KCNQ2/LGI1/LINGO1/MYT1/NHLH1/NHLH2/OLIG3/PAX7/POU3F2/PRDM13/RFX4/SLITRK1/SOX1/SOX3/SRRM4/TAGLN3/ZIC2
34	ARL6IP4/ATP5G1/ATP5I/ATP5J/C12orf62/C17orf61/C7orf59/COX6C/COX7C/CWC15/DAP3/DCTN6/EEF1A1/GMPR2/HAT1/LOC100129250/LOC100131801/LOC285830/LSM3/LSMD1/MDH1/MDP1/MRPS33/NCRNA00081/NEDD8/OST4/POLR2K/PRMT5/PSMA6/RBX1/ROMO1/RPL10L/RPL15/RPL26/RPL26L1/RPL34/RPS17/RPS3A/SF3B14/SNX6/TRAPPC2L/UBE2L3/UBL5/UQCRH/UQCRQ/XRCC1/ZBTB8OS	47	mRNA metabolic process	6.22062e-09	13	ARL6IP4/CWC15/LSM3/POLR2K/PRMT5/PSMA6/RPL15/RPL26/RPL26L1/RPL34/RPS17/RPS3A/SF3B14
35	AGBL5/ARMC10/ARPC1A/BAZ1B/C11orf17/C14orf142/CCNC/FAM178A/FIP1L1/FLOT1/GALK1/GALK2/GSTM4/HAUS1/LAPTM4B/LIN7C/MCEE/MRPL44/MTMR4/NAA50/NCBP1/NFKBIB/NOP56/NT5C/NUS1/NUS1P3/OPA1/PDCD2/PPP4R2/PSMD12/RCHY1/RFWD2/RPE/RTN4IP1/SCO1/SELT/SMURF1/SPCS3/SS18/SYNCRIP/TFAM/TIPRL/TMED2/UBR7/VDAC1/ZMAT5	46	galactose metabolic process	0.000451073	2	GALK1/GALK2
36	ACVR2A/AEN/ANKRA2/APPBP2/ASCC3/ASTN2/BLOC1S2/C12orf32/C18orf56/C1orf57/CCNG1/CDKN1A/CHCHD4/CYFIP2/DCP1B/DDB2/FDXR/GXYLT1/ISCU/KIAA0247/LIG1/LRDD/LRP10/MDM2/PACSIN3/PCNA/PHLDA3/POLH/PPM1D/RPS27L/RRM2B/SAC3D1/SESN1/SYTL2/TNFRSF10B/TP53I3/TP53TG1/UBR3/VAPB/VWCE/WDR7/XPC/XPO5/ZMAT3/ZNF79	45	cellular response to DNA damage stimulus	4.84398e-14	18	AEN/ASCC3/C12orf32/CCNG1/CDKN1A/DDB2/LIG1/LRDD/MDM2/PCNA/PHLDA3/POLH/RPS27L/RRM2B/SESN1/TP53TG1/XPC/ZMAT3
37	ADNP/AHNAK/ARID1A/BCOR/BIRC6/C1orf77/CBL/CCNK/CDK13/CDKN1B/CLTC/CREBBP/DYNC1H1/EP300/EP400/FAM193A/HTT/IQGAP1/KDM2A/KIAA1267/KIAA1632/MLL/MLL2/MLL5/MYCBP2/MYST4/NCOA6/NUP205/PHF12/PLEC/POGZ/POLR2A/PRKDC/RNF38/SAP130/SETD1B/SETD2/SF3A1/SF3B2/SMNDC1/SP2/TRRAP/YLPM1/ZC3H4	44	histone modification	1.79354e-13	14	BCOR/CREBBP/EP300/EP400/KDM2A/KIAA1267/MLL/MLL2/MLL5/MYST4/SAP130/SETD1B/SETD2/TRRAP
38	AARS/ALDH1L2/ANAPC16/ANKRD11/ASS1/ATF4/BOD1/C5orf28/CAMTA2/CARS/DDIT3/EIF4EBP1/FUT1/GARS/GHITM/GOT1/GPT2/GRB10/HAX1/IFRD1/INHBE/MAPT/MTHFD1L/MTHFD2/NARS/PCK2/PSPH/PYCR1/SARS/SESN2/SHMT2/SLC1A4/SLC1A5/SLC3A2/SLC43A1/SLC7A1/SLC7A5/STC2/TIMM44/WARS/YARS/ZCCHC8	42	cellular amino acid metabolic process	1.63626e-17	18	AARS/ALDH1L2/ASS1/ATF4/CARS/GARS/GOT1/GPT2/MTHFD1L/MTHFD2/NARS/PSPH/PYCR1/SARS/SHMT2/SLC7A5/WARS/YARS
39	ABCA3/ACER3/AGER/AGXT2L1/ALDH3B1/AQP4/C18orf16/C1QTNF6/CHRNB4/CHST9/CYP2A13/CYP2B6/CYP2B7P1/CYP2F1/CYP4X1/ESRRG/FOXA2/FREM2/GABRP/GINS2/GREB1L/GRM7/HIST1H1E/INSM2/KAL1/LGI3/LMO3/LRP2/NKX2-1/NPNT/PEBP4/PHOX2A/RAPGEF4/SCGB1A1/SCGB3A1/SFTA3/SFTPA2/SFTPC/SFTPD/TPBG/TSKU	41	respiratory gaseous exchange	1.1362e-05	4	PHOX2A/SFTPA2/SFTPC/SFTPD
40	AQP5/B3GNT3/BAIAP2L2/C10orf99/C3orf57/CALML4/CAPN14/CCDC68/CD24/CDH17/CEACAM5/CEACAM6/CEACAM7/CEACAM8/EPS8L3/FLJ33630/FOXA1/FUT2/LGALS4/MUC1/MUC20/MUC4/NTN1/PAK1/PLS1/PP14571/PRR15L/S100A9/S100P/SCGBL/SDR16C5/SEMA4G/SLC12A2/SLC44A4/SLC6A14/SOX2/TMPRSS4/TSPAN8/VGLL1/VIL1/VSIG2	41	O-glycan processing	3.34729e-06	4	B3GNT3/MUC1/MUC20/MUC4
41	AICDA/BACH2/BCL7A/C10orf10/C13orf18/CBFA2T3/CD70/CXCR5/DOCK11/DTX1/EBF1/GPR68/HVCN1/IGHD/KIAA0922/KLHL14/KRT75/LOC100129447/LOC100130458/LOC284749/MACROD2/NAPSB/PAX5/PCDH9/PLD4/PLEKHG1/PNOC/POU2AF1/RALGPS2/RASAL1/SNX22/SPIB/STRBP/TCL1A/TCL1B/TMEM131/TMEM39B/TNFRSF13C/WDR66/ZCCHC7/ZNF423	41	hematopoietic or lymphoid organ development	0.000196079	7	AICDA/CBFA2T3/CXCR5/DTX1/GPR68/KRT75/PLD4
42	BCL8/BEND4/C11orf85/C22orf41/C5orf47/CATSPERG/CCDC155/CCDC42/DDX25/DDX4/DMRTC2/DYDC1/ELAVL2/ESX1/EXD1/FAM46D/FSIP2/HP1BP3/KCTD19/LDHAL6B/LDHC/LOC440356/LOC643749/LYPD4/MED12L/MORC1/NXF1/NXF2/PHF7/PRSS50/SLC25A31/SPATA8/SPDYA/SPO11/TDRD5/TDRG1/TEX15/TKTL2/TPD52L3/ZPBP2	40	spermatogenesis	2.10577e-10	10	C22orf41/CATSPERG/DDX25/DDX4/DMRTC2/MORC1/SPO11/TDRD5/TEX15/ZPBP2
43	ABAT/ACADSB/AKIRIN1/ALDH4A1/ALDH6A1/ATIC/BCAT2/BCKDHB/BRP44L/C10orf125/CEP70/DCTPP1/DCXR/DHTKD1/ECHS1/F8/FBXO3/GCAT/HMGCL/IKZF5/LIN52/MRPL24/MRPL40/MTG1/MTHFD1/MUT/NIT2/NUDT16L1/OPTN/PACRG/PAOX/PELI3/PHYH/PXMP2/RAD9A/SEC61A2/SIGIRR/TRAP1/UBE3B	39	organic acid catabolic process	1.31504e-12	11	ABAT/ACADSB/ALDH4A1/ALDH6A1/BCAT2/BCKDHB/ECHS1/GCAT/HMGCL/MUT/PHYH
44	B4GALNT3/C1QL1/C2orf72/C2orf82/CADM2/CHAD/CHRDL2/CILP2/COL10A1/COL11A2/COL2A1/COL9A2/COL9A3/ENHO/ENPP1/FGFR4/FOXA3/FZD9/HHIPL2/LCTL/LECT1/MATN1/MEGF10/MGC42105/NDRG2/NKX3-2/PPP1R1B/PTDSS2/RAB28/S100A1/SCUBE2/SERPINA5/SLC16A6/SLC38A3/SOX8/UCMA/WIF1/ZMPSTE24/ZNF385C	39	connective tissue development	3.5854e-10	9	CHAD/CHRDL2/COL10A1/COL11A2/COL2A1/LECT1/MATN1/NKX3-2/SOX8
45	BAHD1/C14orf4/C1orf51/C1orf54/C20orf29/CAMKK1/CCND3/CDC25B/CHST2/CRY2/FAM46B/FAM53B/FKBP5/IP6K3/IRS2/ITPKC/KIAA0467/KIAA1737/KLF13/MAOA/NR1D2/PER1/PER2/PER3/PHF17/PKD1/PLEKHF1/SLC19A2/SLC38A2/SMAP2/TEF/TFCP2L1/TFEB/TLE1/TOB2/TRAF3IP1/TRIM2/WEE1/ZBTB16	39	regulation of circadian rhythm	1.58153e-08	6	CRY2/KIAA1737/NR1D2/PER1/PER2/PER3
46	A1BG/APOA1/APOA2/APOA4/APOB/APOM/ATP7B/C14orf73/C8G/DNMT3L/ELOVL2/ENPP7/F10/F2/FAM151A/FGG/GJB1/GLUD2/HPN/HTR3A/ISX/LBP/LPPR1/NPC1L1/NR0B2/RBP4/REEP6/RHBG/RPS26/SERPINF2/SLC28A1/SLC39A5/SLC5A11/SOAT2/TREH/UNC93A/VTN/WDR81	38	plasma lipoprotein particle assembly	1.37773e-12	6	APOA1/APOA2/APOA4/APOB/APOM/SOAT2
47	ADAM17/ARGLU1/B3GAT2/C1orf133/C1orf56/C2orf67/CALM1/COCH/CRIM1/DCDC2/DISC1/EFNA5/ETV5/FAM184B/HHAT/HNRNPH1/IAH1/LOC100288911/LOC100505497/LOC100505937/LOC100507328/LRRC16A/MAP3K12/MGC16275/MTPAP/NME7/NPEPPS/PDS5B/PSEN1/RAP2C/SEL1L/SNX14/SPAG9/SRGAP2/SRGAP2P1/STRN3/XYLT2/ZNF333	38	cerebral cortex cell migration	7.78962e-07	4	DISC1/PSEN1/SRGAP2/SRGAP2P1
48	ACAP2/ANXA7/ARFGAP3/ATP10D/BAG5/C14orf129/COMMD8/COPB2/CREB3L2/CTBS/DENR/ENOPH1/GNB4/ITPR1/KPNA4/LOC401397/MLLT11/NAA30/NDUFA5/PACSIN2/PDCD10/RAB5A/SCOC/SEC13/SEC24D/SEC31A/SERPINI1/SLC10A7/SLC30A5/SMAP1/STARD3NL/STXBP3/TBPL1/TCEB1/THOC7/TMED7/USO1	37	ER to Golgi vesicle-mediated transport	1.69237e-07	5	CREB3L2/SEC13/SEC24D/SEC31A/USO1
49	ARHGEF3/C14orf37/CCDC8/CDH10/CDH11/CDH18/CDH8/CNTN4/EMX2OS/FAM5C/GALNTL1/HCN4/HMCN1/IL17RD/IRX1/IRX2/IRX4/KCNB2/LDOC1/LOC100287387/MDGA2/NRCAM/NTRK2/PKDCC/PKNOX2/PRRG3/RAB11FIP2/RABGAP1/SHISA6/SHOX2/SNTB1/SPATA13/TBX15/TCERG1L/TMEM47/TWIST1	36	proximal/distal pattern formation involved in metanephric nephron development	3.57959e-06	2	IRX1/IRX2
50	C19orf21/C19orf46/C1orf172/C1orf210/C2orf15/C6orf132/CDS1/CLDN3/CLDN4/CLDN7/CNKSR1/COBL/CRB3/EHF/ELMO3/ESRP1/ESRP2/FAM83F/GALNT3/GYLTL1B/HOOK1/KIAA1543/KRTCAP3/LAD1/LLGL2/MAL2/MARVELD3/MYO5B/PKP3/PRRG2/PRSS8/RAB25/SH2D3A/SPINT1/ST14/TMEM54	36	calcium-independent cell-cell adhesion	9.27168e-06	3	CLDN3/CLDN4/CLDN7
51	ACSS3/ADRA2C/AR/ATRNL1/CLSTN1/CNR1/DOK6/ESR1/FAM124A/FOXL2/FZD4/INPP4B/IRS1/KCND2/KCNJ8/KIAA0114/KIAA2022/LOC100288413/LOC100507150/LOC728819/LRPAP1/LSAMP/MAOB/MUM1L1/OSR2/PAEP/PGR/PLCXD3/QPCT/RASL11B/SDK1/SDR42E1/SFRP4/WDR86/ZSWIM5	35	maternal process involved in female pregnancy	1.36586e-06	4	CNR1/ESR1/PGR/SFRP4
52	B3GNT7/CADPS/CNGA3/CRISPLD1/DLG2/DLX5/DLX6-AS/DSCAML1/FAM123A/FSCN1/GABRB2/GLI3/GRIA4/GRIK3/GRIN2A/GSX2/KCNIP1/LHFPL3/LOC388630/LOC402778/LPPR5/MCF2L2/NTRK3/NXPH1/PAX2/PEX5L/ROGDI/RPH3A/SLC24A2/SLC32A1/ST8SIA5/SYNPR/UCA1/UNC80/VSTM2A	35	synaptic transmission	3.90562e-06	9	CADPS/DLG2/GABRB2/GRIA4/GRIK3/GRIN2A/KCNIP1/SLC24A2/SLC32A1
53	BBS9/BCL2/C2orf55/C3orf18/CISH/DAP/ERI1/ETS2/FAM100B/HEMK1/IKZF4/KIAA0040/LOC645744/LPIN2/MAPKAPK3/MYO6/NCR2/NDFIP2/PIM1/PIM2/PSMG1/PTPN4/RAB11FIP4/RNF157/SLC30A4/SNAI3/SOCS1/SOCS2/ST8SIA1/TFG/TIGIT/TNFRSF18/TNFSF12/VSIG10/YES1	35	JAK-STAT cascade involved in growth hormone signaling pathway	8.12216e-06	3	CISH/SOCS1/SOCS2
54	ALOX15/ARHGAP24/ASB2/BACE2/BCAN/CAMK1/CEBPE/CLEC4G/CLEC4GP1/CS/CTNNAL1/DBH/ESYT1/FAM181B/FAM53C/FCER2/FCN2/GALNTL4/GGT5/GJA3/GPR44/LGALS12/LOXL4/MAP1LC3A/OLIG1/OLIG2/PAQR6/PIK3R6/PRSS33/S1PR3/SIGLEC8/SLC29A1/STEAP3/TP53INP2/VSTM1	35	autophagic vacuole assembly	0.00191781	2	MAP1LC3A/TP53INP2
55	ADAMTS6/AQPEP/ASPSCR1/BEAN1/C20orf46/CCNE1/CLCNKB/CLDN19/CORO6/DUSP9/FBN3/FN1/FXYD4/GPS1/HN1/HTRA4/IGLON5/ISM2/KCNK12/KIAA1161/LAIR2/LCN15/LOC147646/LOC400620/NKD1/NOTUM/OGDHL/PLEKHG6/PTCHD2/PTGES2/RFNG/STRA13/TAC3/ZDHHC22	34	inactivation of MAPK activity	0.00106683	2	DUSP9/GPS1
56	BOLA3/BTBD10/C2orf7/C2orf74/C7orf70/CDK8/CEP63/CIR1/DAGLB/DDX27/DPY30/E2F3/ERCC5/GABARAP/GCC1/GGCT/GNL2/INPP1/KLHL7/LTV1/MBOAT1/MPHOSPH10/MRPS36/MSH3/MTIF3/NDUFC1/NLK/PAK1IP1/PRDX2/SEP15/SNRNP25/STX6/TMEM14B/TMEM14C	34	meiotic mismatch repair	0.00520252	1	MSH3
57	ADAMTS12/ADAMTS2/ADAMTS9/AMOTL1/C11orf96/C8orf42/COL1A1/COL4A1/COL4A2/COL5A1/DTX4/EFNB2/FBXO25/GJA1/ITGA1/KIAA1549/LAMB1/LAMC1/LPCAT2/LRP6/LYST/MCAM/MMP2/MPDZ/MRC2/MYO1B/NFIB/NID1/NID2/PXDN/RAB20/THBS2/TNC	33	extracellular matrix organization	5.85669e-14	13	ADAMTS2/COL1A1/COL4A1/COL4A2/COL5A1/ITGA1/LAMB1/LAMC1/MMP2/NID1/NID2/PXDN/TNC
58	ADCK5/ALDH16A1/ANO9/AP1G2/C11orf35/C11orf83/C16orf7/C17orf65/C8orf30A/C8orf82/CLEC2L/CYC1/CYHR1/DGAT1/DHRS11/EME2/FAM173A/FBXL6/GPR172A/KIFC2/MFSD3/MVP/NAPRT1/NRBP2/OPLAH/PPP1R16A/PYCRL/RAB26/RASSF7/RELL2/SHARPIN/THOP1/VPS28	33	cellular amide metabolic process	0.00212454	3	NAPRT1/OPLAH/THOP1
59	AGAP11/ALDH1B1/ARHGEF17/ATL3/AZGP1P1/C11orf24/CCDC3/CNN1/CSRP1/FBLIM1/FLNC/ITGA7/KCNK6/LIMS2/LMOD1/LOC728264/MAPK13/MEIS3/NPY5R/OCIAD2/PDLIM7/PPP1R14A/PRUNE2/PTPLAD2/RASL12/SETD7/SLX4/SPINT2/TAGLN/TNS1/WFDC1/YIF1A/YIF1B	33	cell junction assembly	0.000341505	4	FBLIM1/FLNC/LIMS2/TNS1
60	ADAM33/ASAM/BGN/BNC2/CD248/COL13A1/COL1A2/CRISPLD2/CXCL12/DCN/DDR2/EMILIN1/GPR124/HSPB6/HTRA3/ITGA11/KCNE4/MAPK7/MFAP4/MXRA8/OLFML3/PCOLCE/PDGFRA/PDGFRB/PDZRN3/PRRX1/RNF112/SCARF2/THY1/TMEM119/TMEM204/VASN	32	extracellular matrix organization	1.5194e-09	10	BGN/COL13A1/COL1A2/CRISPLD2/DCN/DDR2/EMILIN1/ITGA11/MFAP4/PDGFRA
61	ANKRD35/ATP8B3/AXL/CAPG/CASC4/CD81/DEDD/DPY19L2P2/EMP3/FXYD5/GGA1/GOLPH3L/LDHB/LGALS1/LIX1L/MSN/MSRB3/NONO/PECI/PEX11B/PIAS3/PLP2/POLR3GL/S100A11/S100A6/SSH3/STRADA/TIMP1/TRIM68/VIM/ZDHHC2/ZEB1	32	negative regulation of neuron projection development	0.00222228	2	LGALS1/VIM
62	ADAR/BST2/C19orf66/CHMP5/CMPK2/DHX58/DTX3L/EIF2AK2/FAM125A/HERC5/HES4/HSH2D/IFIT1/IRF7/ISG15/LAP3/LY6E/MX1/OAS2/OAS3/PARP10/PARP14/PARP9/PML/PRIC285/PROCR/SHISA5/SP110/TREX1/TTC21A/ZNF513/ZNFX1	32	defense response to virus	5.24217e-16	12	ADAR/BST2/DHX58/EIF2AK2/HERC5/IFIT1/IRF7/ISG15/MX1/OAS2/OAS3/PML
63	BEX5/C10orf35/C8orf55/CXorf57/FAM104B/GPRASP2/LNP1/LYNX1/MAGED1/MAGEE1/MAGEH1/MAP9/MTX3/NUDT11/OSBPL7/PHF1/RRAGB/SGSM2/SOX11/TMEM163/TMEM8B/TMSB15A/TOMM70A/TSPYL2/USP3/USP51/ZC3H12B/ZMAT1/ZNF248/ZNF264/ZNF518B/ZXDA	32	protein targeting to mitochondrion	0.00271199	2	MTX3/TOMM70A
64	AP1G1/ARPC4/BCL10/C10orf46/C2orf18/C2orf68/C6orf62/CBX6/CDC42SE1/CHP/EIF4EBP2/ETHE1/FKBP9/FOXK1/GLG1/GLT25D1/GOLIM4/IRGQ/LOC100506935/PAN3/PPA1/PTEN/PURB/RQCD1/SAR1A/SET/SRSF6/SYNE1/TMED4/UBL3/USP22	31	negative regulation of macromolecule metabolic process	0.000175065	10	CBX6/CHP/EIF4EBP2/FOXK1/GLG1/PTEN/PURB/RQCD1/SET/SRSF6
65	ADAMTS19/ADAMTS8/CAMK2N1/CCDC102B/FABP3/FAM162B/FOXF1/FOXF2/FOXQ1/HGF/HS3ST3A1/HSD17B2/IGFBP5/ISL2/ISOC1/LOC400550/LOC554202/NKX2-3/NR3C2/PGM5/SALL1/SEMA3A/SERINC2/SFRP1/SLC12A7/SLC4A4/TBX2/TBX4/TRHDE/TRIM36/ZNF804A	31	tissue morphogenesis	4.02367e-09	10	FOXF1/FOXF2/FOXQ1/HGF/IGFBP5/SALL1/SEMA3A/SFRP1/TBX2/TBX4
66	AMOT/CACNB2/EGFLAM/EN1/ERG/FGF9/FOXL1/GPR135/HOXA1/HOXA10/HOXA7/HOXB5/HOXB6/HOXB9/HOXC8/HOXD10/HOXD11/HOXD3/HOXD4/HOXD9/IRS4/ISLR/KCNA4/LHX9/LIMCH1/LOC285084/LRRC49/RASSF10/TBX5/TGFA/THSD4	31	anterior/posterior pattern specification	6.63446e-16	12	EN1/HOXA1/HOXA10/HOXA7/HOXB5/HOXB6/HOXB9/HOXC8/HOXD10/HOXD11/HOXD3/HOXD9
67	ACADM/ACADS/ACADVL/ACAT1/ADAP2/ANGPTL4/C4orf46/C6orf203/CAT/CD36/DECR1/DET1/ETFB/ETFDH/FABP5/FLII/GRHL1/HADH/HADHA/HMGCS2/HSD17B4/HSDL2/KLF11/MLYCD/NDUFA10/NDUFV1/PDK4/RFXANK/SLC25A20/TMEM170B/VPS45	31	fatty acid oxidation	5.17545e-17	10	ACADM/ACADS/ACADVL/DECR1/ETFDH/HADH/HADHA/HSD17B4/MLYCD/PDK4
68	BCL6B/C14orf153/C2orf86/CROCCP2/FAM161B/FLJ35409/GPR1/HSCB/LOC100192378/LOC100289333/LOC100289341/LOC220906/LOC650794/LOC90834/MZT2B/OPRK1/ORC6/PCDH11Y/PCDHGA8/PI4K2B/PITRM1/PLIN2/SH2B2/SLIT1/STMN4/SUZ12P/TAOK1/TCF7/TMIGD2/XRCC2/ZNF486	31	regulation of embryonic cell shape	0.00248008	1	C2orf86
69	ABHD14B/AGPAT1/BRMS1/C11orf59/C14orf21/C17orf81/C6orf136/CTDNEP1/GBF1/HMGA1/HNRNPUL1/LRRC68/MYPOP/OBFC2B/PA2G4/PELP1/PHF2/PPP1R9B/PRKACA/PRR14/RNASEK/RNF5/RPAP1/SAT2/SENP3/TYRO3/WBP2/WRAP53/ZNF598	29	positive regulation of gene expression, epigenetic	2.05747e-06	3	HMGA1/PHF2/WBP2
70	ATP1A2/BAI3/CA14/CDKL2/CHRDL1/ERBB3/FOXD3/FUT9/GFRA3/GPR17/HCRTR2/L1CAM/LRRC3B/LRRC4C/LRRTM1/MMP24/NLGN4X/NRXN1/PLP1/PRIMA1/PTCHD1/PTPRZ1/RELN/ROPN1B/S100B/SOX10/SPNS2/TSPAN11/XKR4	29	glial cell differentiation	4.67244e-09	7	ERBB3/MMP24/PLP1/PTPRZ1/RELN/S100B/SOX10
71	ACAA2/ALPL/B4GALNT4/BTBD17/C9orf117/CLDN6/CYP2S1/DLL3/FOXH1/FXYD7/GAL3ST3/GRID2/GRIK5/LHX5/LRRC4B/MTMR7/NNAT/OSBPL1A/OTX1/RTN4RL2/SOX21/SYT6/UTF1/VENTX/WBSCR17/ZBTB8B/ZIC5/ZNF695/ZSCAN10	29	metencephalon development	0.000620466	3	GRID2/LHX5/OTX1
72	ADRA2A/AEBP1/ATP10A/CLIC6/COMP/CRLF1/CSPG4/ELN/FBLN2/FOXO1/KLHL26/LHX8/LOC643988/MN1/NGEF/NGF/NPAS1/PALM/PENK/PLCXD1/PODN/PRELP/PRRX2/PTH1R/RNF175/SFRP2/SOX9/TMEM59L/TSHZ2	29	skeletal system development	3.18201e-06	7	AEBP1/COMP/PRELP/PRRX2/PTH1R/SFRP2/SOX9
73	ABHD12/ACSBG1/ACSS1/ALOX15B/C20orf3/CA6/CPD/CRAT/DNAH8/DNASE1L2/ELOVL3/EPHB6/FA2H/FABP7/FAR2/FRMPD1/GLDC/HAO2/ITPA/KRT79/LOR/NINL/PECR/PSAPL1/SEC14L4/SLC44A3/TMEM164/TMEM56/TMEM91	29	cellular lipid metabolic process	3.69522e-09	12	ABHD12/ACSBG1/ACSS1/ALOX15B/CRAT/ELOVL3/FA2H/FAR2/HAO2/PECR/PSAPL1/SLC44A3
74	ADSS/ARIH1/ARPC1B/BAZ2A/BSDC1/C17orf85/C1orf101/CHD1L/CHD8/CNOT6/CNOT6L/DCAF7/ENSA/ERP29/FXR2/KIAA0100/LOC148413/NMT1/OAZ2/RMND5A/RNF103/SLC39A1/SMARCD2/STRN/UBE2K/ZFYVE21/ZNF238/ZNF720	28	chromatin remodeling	1.16765e-05	4	BAZ2A/CHD1L/CHD8/SMARCD2
75	ANKRD46/ARFGEF2/ARHGAP5/C14orf126/C20orf177/CABLES2/CHD6/GMCL1/HEATR5A/KIAA2018/KLHL8/LYSMD3/MBLAC2/MLLT10/NARG2/OSBPL2/PARN/PDIK1L/PEX1/PHACTR3/POLR3G/PPP1R3D/SYCP2/TH1L/USP24/VKORC1L1/ZFP161/ZNF143	28	regulation of transcription from RNA polymerase III promoter	4.38412e-06	3	NARG2/POLR3G/ZNF143
76	ANKMY2/APLF/ARHGAP25/ATG5/BZW2/CCDC46/DENND1B/DERA/FADS3/FNBP1L/GDNF/HEBP1/IMPDH2/LOC285095/LPP/LRMP/MED13L/NCRNA00173/OAT/PAQR4/PHF16/REXO2/SLC26A9/SLC41A1/STK39/TSPAN13/ZMYM1/ZNF792	28	postganglionic parasympathetic nervous system development	0.00272792	1	GDNF
77	ANXA3/B4GALT6/C19orf33/CHMP4C/CXADR/DSG2/EPCAM/EPS8L2/FAM83H/FAM84B/GOLM1/GPR126/HYI/KLF5/KRT18/KRT19/KRT8/MEST/PARD6B/PEAR1/PKP2/PLK2/PPM1H/RHPN2/SCUBE3/ST6GALNAC5/TGM2/VAMP8	28	cell communication involved in cardiac conduction	3.13523e-05	3	CXADR/DSG2/PKP2
78	AMBP/APOC1/APOC3/APOE/C14orf1/C17orf99/CDNF/CHI3L1/DFNB59/EPO/FABP1/FBXO2/FBXO44/GLS2/GOLT1A/HAMP/NCRNA00247/PABPC1L/PAQR9/POP7/PRSS54/RGN/SEPP1/SLC10A1/TMEM92/TMPRSS6/UNC5CL/WIPF3	28	very-low-density lipoprotein particle clearance	4.40165e-08	3	APOC1/APOC3/APOE
79	C12orf73/C16orf57/C20orf24/CSTB/FTL/G6PD/GCLM/GSR/KEAP1/MED16/NQO1/OSGIN1/PDXK/PGD/PTGR1/RILPL2/RIT1/RNF130/RNF7/SLC48A1/SLC6A6/SPAG7/STARD7/TALDO1/TKT/TMED1/UGDH/VPS25	28	pentose biosynthetic process	4.49895e-12	4	G6PD/PGD/TALDO1/TKT
80	ADCK3/ARID4A/C5orf41/CCNG2/CITED2/CNOT8/FBXL20/FNIP1/HECA/INTS2/JMY/KLHL24/MBTD1/PCMTD1/PDK2/PIK3CA/PNPLA8/PSME4/RAB21/RAB40B/SDCBP/SLU7/SOX4/TBC1D15/UBE2H/WRN/YPEL3/YPEL5	28	cellular response to stress	2.54623e-05	10	C5orf41/CITED2/FNIP1/JMY/PDK2/PSME4/SDCBP/SLU7/SOX4/WRN
81	ANKRD16/APOL3/BTN3A3/C5orf56/CASP7/CCRN4L/CHMP2A/DNPEP/DPYD/FBXO18/GJD3/HLA-B/IL15/IL15RA/IRF1/MOV10/NUB1/PAPPA/PSMA5/PSMB10/PSMB9/PSME1/PSME2/TAP1/TAPBP/TAPBPL/TNFSF10	27	antigen processing and presentation of peptide antigen via MHC class I	1.9451e-14	9	HLA-B/PSMA5/PSMB10/PSMB9/PSME1/PSME2/TAP1/TAPBP/TAPBPL
82	AKAP10/C10orf18/DLGAP4/FBXW4/FBXW4P1/FLJ14107/FLJ38109/IGF2BP3/KIAA0754/LOC100128439/LOC100272216/MACF1/MKNK1/MTMR14/NRD1/OFD1/PPP6R3/PTK2/RAB12/RAF1/REV3L/SLC26A6/SYMPK/TACC1/TCEA1/UGP2/XRCC5	27	response to salt stress	0.000397128	2	MKNK1/XRCC5
83	API5/BUD13/C12orf4/C14orf2/C16orf63/C4orf14/FAM118B/FAM175A/IP6K2/METTL13/MRPS27/NOP14/OTUD6B/PALB2/PHLDB1/PIK3C3/PTCD2/PUS3/RPUSD4/SHPRH/THG1L/TNPO1/VPS11/VPS26B/ZNF202/ZNF259	26	inner cell mass cell proliferation	0.000137447	2	PALB2/ZNF259
84	AGAP1/ANKRD31/CA5B/CCDC11/CHRNE/CNTFR/HIATL1/HPSE2/KHDRBS2/KIF5A/LGR6/LUZP2/MOCS1/NRSN1/OLFM2/PDZD4/PLEKHB1/RAB3A/RGS7/SLC6A11/SLITRK3/SPTLC1/SULT4A1/SYN2/TBC1D16/TPPP	26	neurotransmitter secretion	0.000495778	3	RAB3A/SLC6A11/SYN2
85	AHNAK2/C1orf106/CAMK1G/CDH3/EPHB3/EPPK1/G0S2/ITGA3/KRT14/KRT15/KRT17/KRT5/KRT6A/LAMB3/LOC642587/MST1R/NTF4/RIPK4/S100A2/SERPINB5/SFN/SOX15/TNS4/TRIM29/TSPAN1	25	skin development	2.98259e-10	9	CDH3/ITGA3/KRT14/KRT15/KRT17/KRT5/LAMB3/NTF4/SFN
86	ATXN7L3B/BCL7C/C19orf6/C3orf37/CHRAC1/CSNK1G2/EHBP1L1/FAM108A1/FBXW5/GNB2/H1F0/H1FX/KCNN3/KIAA0182/LEMD2/LSM4/MAP2K2/RALY/RNF126/SBF1/SDF4/SSBP3/SSBP4/TMEM129/XPO1	25	centrosome duplication	0.00104745	2	FBXW5/XPO1
87	ATAD3A/AXIN1/C7orf27/CCNL2/CDK10/CDK20/D2HGDH/DDX49/E4F1/KLHL17/LMF2/LOC692247/MLL4/NARFL/NELF/NPM2/RHOT2/SLC25A22/TAF1C/TBC1D10B/TMEM161A/TMUB1/TRMT2A/WDR24/WDR27	25	oocyte differentiation	0.00122239	2	MLL4/NPM2
88	ABCF3/ARHGEF16/C12orf49/C17orf37/C17orf96/CASC3/CISD3/CLDN23/EPHA6/ERBB2/GRB7/GRM5/MLLT6/MSL1/NEURL4/NMUR2/PCGF2/PGAP3/PIP4K2B/PLXNB1/PSMB3/RANGRF/SNAP29/STARD3/WIPF2	25	positive regulation of establishment of protein localization to plasma membrane	0.000523422	2	ARHGEF16/RANGRF
89	AKT1/AMDHD2/BRI3/BTBD6/C17orf79/CLCN5/DLK2/DPP7/GM2A/HS1BP3/JAG2/KCNQ4/KIAA0284/NEU1/NPC2/NRARP/NUDT14/OSTM1/PEPD/RRAGC/SH3KBP1/TMEM42/UAP1L1/VEGFB/VPS18	25	oligosaccharide catabolic process	4.0771e-05	2	GM2A/NEU1
90	C17orf62/C17orf70/CAMK2D/CMKLR1/COL22A1/GLUL/HGS/HS3ST2/ITSN1/KLHDC8B/LPL/NPLOC4/PRKCA/RAB42/RCOR3/REEP3/RTN4R/SGSH/SLC26A11/SLC46A1/SNTB2/TM7SF4/TMEM37/WFS1/ZNF322A	25	positive regulation of cardiac muscle hypertrophy	0.000160222	2	CAMK2D/PRKCA
91	ATP1B2/C13orf38/CETN3/COL24A1/DPPA4/FGF4/FGF8/FLJ36116/FZD5/GNA14/L1TD1/LEFTY1/LEFTY2/LIN28A/NANOG/NODAL/PRDM14/PRPSAP2/PYCR2/SLC7A3/SPSB1/STOX2/SYN3/ZSCAN2	24	stem cell maintenance	4.05444e-07	5	FGF4/LIN28A/NANOG/NODAL/PRDM14
92	ASPHD1/C16orf73/C17orf104/C6orf174/CELSR3/DMC1/HPDL/INA/LOC100506691/NEFH/NEFM/POU4F1/RDM1/RNF212/RPUSD3/STAG3/SYCE2/SYNGR3/TCAM1P/TCF24/TDRD9/WNK3/YBX2/ZFR2	24	synapsis	6.29627e-10	5	C16orf73/DMC1/RNF212/STAG3/SYCE2
93	ALDH7A1/BTC/C3orf52/CAV1/CAV2/COL12A1/DOCK1/ENAH/GNG12/HTATIP2/JUB/KIAA1217/MECOM/MET/NFATC2/PPIC/PRSS23/PTPN21/PTRF/PYGL/TEAD1/TES/WLS/WWTR1	24	caveola assembly	1.16654e-05	2	CAV1/CAV2
94	ANKS1B/BMP2/C21orf129/CALCR/CCKBR/CXCR4/CXCR7/CYP26A1/DIO3/ERBB4/FAM160A2/FGF17/FREM1/GSC/KIAA1409/LHX1/MIXL1/PIK3R5/PLSCR2/PRDM1/PREX1/SERHL2/SOX17/ST8SIA4	24	tube development	5.55164e-07	8	BMP2/CCKBR/CXCR4/GSC/LHX1/MIXL1/PRDM1/SOX17
95	AMFR/ARID1B/C9orf41/CCDC58/CEPT1/CPSF6/CTNNB1/DNAJA2/EIF5A/HIF3A/HNRNPL/INCENP/MTA2/MTFMT/OSTF1/PCNXL3/PGAM5/PNMT/PRPF39/TCTN2/THOC4/TMEM159/UBE2M/USF1	24	RNA processing	0.00140494	5	CPSF6/HNRNPL/MTFMT/PRPF39/THOC4
96	BARX1/C14orf39/C3orf70/COL11A1/COL21A1/CTXN3/DCLK1/DMRT2/DMRTA2/EYA4/FOXC1/FZD7/GMDS/HAS1/HOTAIR/HOXC10/KAZALD1/MAB21L2/PAX9/SIX1/SIX2/SLC7A14/TBX3/WNT2B	24	regionalization	1.66022e-10	9	BARX1/DMRT2/DMRTA2/FOXC1/HOXC10/SIX1/SIX2/TBX3/WNT2B
97	ALKBH6/BPHL/C3orf21/CCDC50/CLIC4/DSE/HK1/KCTD12/LYN/NANOS1/PIN1/QKI/RAB31/SDHAF1/TBC1D9/TBCB/TRIO/TUBA1A/TUBB2A/TUBB2B/TUBB3/TUBB6/UBE2E2/ZAK	24	'de novo' posttranslational protein folding	5.57852e-11	6	TBCB/TUBA1A/TUBB2A/TUBB2B/TUBB3/TUBB6
98	ALPP/ATP2B2/CRTAC1/DACT2/DLX3/DLX4/DNMBP/EFNB1/FGF10/HECW2/IHH/KCNA1/KCNA2/NGFR/RARG/RTN4RL1/SCN4B/SEMA5A/SP6/SYT2/TMEM196/TRH/WDYHV1	23	Harderian gland development	1.61659e-06	2	FGF10/RARG
99	AKR1A1/BMI1/C1orf58/COMMD3/FAM117B/FAM35A/FOXN2/HDAC4/INPP5A/KLRAQ1/LRCH4/NACC2/PIGY/PSMC6/PURA/RYBP/SLC1A3/SNX2/SP3/SPSB3/STAG1/TCF12/TNRC18	23	negative regulation of transcription, DNA-templated	0.000256011	6	BMI1/HDAC4/NACC2/PURA/RYBP/SP3
100	AOX1/ARAP2/C13orf36/CACNA1D/CALB2/CBLN4/CLIC5/COLEC11/EDN3/GNG4/IGFBP4/KIAA1210/MSLN/NBLA00301/NPHS2/PKHD1L1/PROK1/PTPRD/RSPO1/TMEM198/WT1/WT1-AS/ZNF323	23	renal filtration cell differentiation	0.000173695	2	NPHS2/WT1
101	C9orf23/CREB3/DCTN3/DKK2/FAM195B/GALT/GBAP1/GRHPR/HINT2/IL11RA/PIGO/PNKP/PNPO/POLD2/SEPT6/SIGMAR1/SLC39A4/STOML2/STX17/TTLL12/TYK2/ZBTB5/ZNHIT2	23	DNA-dependent DNA replication	0.000422049	3	PNKP/POLD2/STOML2
102	ARSI/BDKRB1/C13orf33/C6orf176/CLCF1/COL16A1/COL27A1/COL7A1/EDN2/FGF2/GPC1/IFFO2/IL11/LIF/LOC728431/MICALL2/MMP3/PLAU/PMEPA1/SAMD5/TFAP2C/UCN2/WNT5A	23	epithelial cell proliferation involved in mammary gland duct elongation	1.45937e-05	2	TFAP2C/WNT5A
103	ANKRD57/CADM1/CD164/CRY1/DDHD1/ERRFI1/FERMT2/GAS2L3/GNS/MORC4/PHLDA1/PLS3/RAI14/RAPH1/RASSF8/SCARB2/SEPT10/SGCB/SGMS2/STAC/TJP1/TRPC1/ZNF697	23	heterophilic cell-cell adhesion	0.000709444	2	CADM1/CD164
104	C9orf98/CPEB2/HIPK3/JHDM1D/KCTD18/KIAA0355/KIF2A/LOC100134229/ODC1/PPP1R14C/RBMS1/RC3H2/ROD1/SENP1/SLC25A44/TBC1D13/TLE4/TMEM106B/UBE2O/XRN1/ZER1/ZSWIM6	22	homeostasis of number of cells	0.00199746	3	RC3H2/ROD1/SENP1
105	BYSL/C10orf2/CNST/CSPP1/CWC25/LARP4/NOLC1/NOP16/NOP2/NUFIP1/PUS1/RRS1/SCCPDH/SERINC3/TAF4B/TFB2M/TTPAL/URB2/UTP15/WDR12/WDR75/ZNF496	22	ribonucleoprotein complex biogenesis	3.16122e-10	8	BYSL/NOLC1/NOP2/NUFIP1/RRS1/TFB2M/UTP15/WDR12
106	BFSP1/C21orf119/DLK1/DPP10/DPP6/DSTN/DSTNP2/GSTM5/IDH3A/KCNJ10/LOC100128640/PAQR8/PEG3/PEG3-AS/TBL1X/TINAGL1/ZIM2/ZNF490/ZNF610/ZNF667/ZNF816/ZNF835	22	response to blue light	0.00334655	1	KCNJ10
107	AAK1/AGPAT6/C8orf40/CCDC25/CHMP7/CNOT7/FNTA/GOLGA7/HOOK3/INTS9/LSM1/MYST3/PLAT/POLB/PPP2R2A/PROSC/R3HCC1/RAB24/RNF170/TMEM66/VDAC3/ZYG11B	22	exonucleolytic nuclear-transcribed mRNA catabolic process involved in deadenylation-dependent decay	0.00046972	2	CNOT7/LSM1
108	ALAS2/ANKLE1/ASGR2/BZRAP1/C17orf66/C19orf77/C9orf43/EPX/GALNT14/GNAI1/IGLL1/JPH1/KCNH2/KCNN4/MPO/NPR3/PPAP2A/SLC22A16/SPINK2/SVOPL/TRIM24/U2AF1L4	22	potassium ion export	6.54274e-05	2	KCNH2/KCNN4
109	CDK4/CRTC2/CYP27B1/DTNA/ERLIN1/FAAH2/FBLN1/FBLN5/FBXL5/FJX1/GRWD1/MARCH9/METTL1/NDP/PAMR1/RNF114/SLC1A2/SLC25A28/STARD5/TC2N/TMCC1/TOMM40	22	positive regulation of vitamin D receptor signaling pathway	0.00248008	1	CYP27B1
110	C1orf150/CBARA1/CDC42EP3/EXOC6/FAM196A/FAM43A/FLOT2/GATA2/HHEX/LMO2/LRRTM2/LYL1/MEF2C/RCSD1/RNF41/SIPA1/SLC25A29/SNX17/SYK/SYNGR2/TMC6/USP44	22	hemopoiesis	4.15553e-07	8	EXOC6/GATA2/HHEX/LMO2/LYL1/MEF2C/RNF41/SYK
111	C8orf34/COL8A1/DACH1/FAM171B/FLJ42709/FOXG1/HOXA2/IER5L/LEPREL4/LHFP/LHX2/MEIS1/MEIS2/NR2F1/NR2F2/NRG3/NT5E/PAX6/PBX1/PTX3/SIX3/ZNF503	22	pattern specification process	1.3754e-10	9	FOXG1/HOXA2/LHX2/NR2F1/NR2F2/NRG3/PAX6/PBX1/SIX3
112	ANKRD5/ARFGEF1/ARHGAP12/ARHGAP21/C12orf60/CTTNBP2NL/DOCK7/FER/FUT4/KDELC2/LOC440894/LOH12CR1/MYO9A/PPAP2B/PRTFDC1/PTPLAD1/SENP8/SSFA2/THNSL1/TNIK/ZNF22	21	positive regulation of molecular function	2.05428e-06	9	ARFGEF1/ARHGAP12/ARHGAP21/DOCK7/FER/MYO9A/PPAP2B/PTPLAD1/TNIK
113	ACAP1/ADCY7/ASCL2/ATP2A3/C11orf21/CD244/CGNL1/DKC1/GAB3/HCST/ICAM4/ICAM5/MPP1/NBEAL2/P2RX1/RAB37/RAP1GAP2/SLC9A3R1/SYTL1/TMEM104/TSPAN32	21	blood coagulation	0.000388011	5	ATP2A3/CD244/NBEAL2/P2RX1/TSPAN32
114	AFF2/CITED1/DCAF12L1/DCAF12L2/FHL2/FOXRED2/FST/KCNK3/KLHL4/LHCGR/LOC100287428/ME2/MRO/PAK3/PLAC8/SHISA3/SLITRK4/SPINT3/TMEM150C/TMEM69/VEGFC	21	luteinizing hormone signaling pathway	0.00186035	1	LHCGR
115	AHI1/ASXL2/ATP5O/ATXN7/BSPRY/C21orf82/DNAJB6/FKBP14/MDM4/MICALL1/MKLN1/MRPS6/MYB/NFAT5/NR3C1/OSBPL3/PLEKHA8/SLC5A3/TBC1D23/TPST2/ZBTB44	21	positive regulation of histone methylation	0.00043134	2	ASXL2/MYB
116	AGTR1/ALX1/C7orf63/DNALI1/MAN1A1/MBOAT2/MGC87042/PPP4R4/PRKD1/PTPRG/RAGE/RPGR/RPS6KA6/SLC25A14/SRPX/STEAP1/STEAP2/VSNL1/WDR20/YIPF1	20	negative regulation of embryonic development	0.00198431	1	RPS6KA6
117	ART3/C1orf170/CHRM2/CMYA5/CNKSR2/DGKI/DST/FAM105A/HHATL/LOC100288685/MYOM3/NEO1/NIPSNAP3A/NIPSNAP3B/NRAP/PDE3A/PDE8B/PRDX3/RPL3L/XIRP1	20	cAMP catabolic process	0.000136961	2	PDE3A/PDE8B
118	ATM/BRE/CLYBL/CMTM8/CRB2/DENND1A/EXOC4/FHIT/IMMP2L/LRBA/MPV17/PEMT/RBKS/SMYD3/STK3/TBC1D5/UBE2E1/USP39/VPS13B/VPS13C	20	G2 DNA damage checkpoint	0.000809725	2	ATM/BRE
119	AP4S1/ARMC8/BRAF/BRWD1/C9orf72/CEP57L1/CUL1/GPR180/HS2ST1/MAP7/MCPH1/MOBKL2B/MYEF2/NAA15/PEX19/RAB11A/RIMKLB/TAF5L/VAPA/WRB	20	protein localization to membrane	0.000715799	4	MAP7/PEX19/RAB11A/WRB
120	ANO1/BAG4/C1GALT1C1/CAND1/CSE1L/CTR9/CUL4B/FMR1/GLA/HTATSF1/INTS12/KLHDC5/LAMP2/MCTS1/PTHLH/SLC30A6/SLC35A5/TAF12/TMEM123/TMEM187	20	histone monoubiquitination	0.000332874	2	CTR9/CUL4B
121	C2orf76/C9orf119/CDK2AP1/CTNS/GNG10/IL27RA/ITGAE/LOC100306951/LOC100506365/LOC285074/MFSD10/MTMR12/NCOR1/NPDC1/ORAI2/P2RX5/RCN2/STAU2/TAX1BP3	19	interleukin-27-mediated signaling pathway	0.00148842	1	IL27RA
122	APEH/ASL/CHCHD7/DCI/FAM45A/GUSB/IL13RA1/IMPA2/MPST/MSC/NHP2L1/NUDT16/PMM1/POFUT1/POLR3H/SIRT7/TPST1/TST/ZCCHC24	19	cyanate metabolic process	9.23766e-07	2	MPST/TST
123	CAMKV/CHRM1/DDN/DLGAP2/FLJ32063/FLJ41649/HPCA/KCNH3/KCNV1/LOC150568/MKL2/NEUROD2/PPP3CB/SATB2/SLC17A7/SLC25A36/STMN1/TBR1/TMEM41A	19	synaptic transmission	8.57261e-07	7	CHRM1/DLGAP2/KCNH3/KCNV1/NEUROD2/PPP3CB/SLC17A7
124	CARD11/CIB2/CNTNAP2/CUX2/DERL3/EPHB1/IL28RA/KCNH8/KCNK10/KIAA0513/LILRA4/NPTX2/PACSIN1/PPM1J/PROC/SCAMP5/TNFRSF21/USP43/ZFAT	19	synaptic transmission	8.75526e-05	6	CUX2/EPHB1/KCNH8/KCNK10/NPTX2/PACSIN1
125	ANTXR2/COTL1/FADD/FAM102A/FLJ35390/FOXS1/GAB2/KCTD21/KIAA1609/LOC158960/NARS2/ORAOV1/PPFIA1/RAPGEF6/RHOT1/SDK2/SRCIN1/USP35	18	CD8-positive, alpha-beta cytotoxic T cell extravasation	0.00173638	1	FADD
126	B3GNT9/CACNB3/CITED4/CYTH2/FBXL8/GAB1/HOOK2/KCNA3/KIAA0895L/MZF1/NOL3/PLCD1/SLC38A10/SLC44A2/TRADD/VILL/ZNF446/ZNF692	18	labyrinthine layer development	0.000892042	2	GAB1/PLCD1
127	AFG3L2/ANKRD27/C12orf45/C14orf149/C1orf53/C3orf78/DDT/DNAJC19/ERCC8/GALNS/MCART1/NDUFAF2/NDUFS3/PDCD5/PSMD8/ROBLD3/SNRPF/SURF2	18	respiratory electron transport chain	0.00417569	2	NDUFAF2/NDUFS3
128	ALDH1A3/CYP26B1/DHRS3/ELF3/FBXO32/GGA2/IGFBP6/IL18BP/LHFPL2/LXN/NBL1/NRIP1/PTGIS/PTP4A2/RARB/RARRES1/SECTM1/SERPING1	18	intracellular receptor signaling pathway	1.04924e-05	5	CYP26B1/DHRS3/NRIP1/PTGIS/RARB
129	C4orf49/CCDC85A/CDH2/CPXM2/KCNT2/LINGO2/LRCH2/LRFN5/MIR214/NCAM1/PABPC4L/PCDH10/PCDH17/PCDH7/PRKG1/RUNX1T1/STXBP5L/SULF1	18	homophilic cell adhesion	2.63005e-06	4	CDH2/PCDH10/PCDH17/PCDH7
130	C12orf56/C1orf59/CTCFL/DAZL/DDX43/DPEP3/GTSF1/HTR2C/KDM4D/LOC340037/LOC441601/MAEL/NAA11/OOEP/PRAME/SOHLH2/TKTL1/TPTE	18	piRNA metabolic process	4.60055e-05	2	C1orf59/MAEL
131	AMPD3/CYBASC3/DAK/DDB1/MANBA/MED19/NADK/SCARB1/TMEM138/TMX2/TRPM2/UGCG/UNC45A/VIPR1/WDSUB1/ZC3H12C/ZMIZ2/ZNF706	18	AMP catabolic process	0.00210826	1	AMPD3
132	ATP6V1C1/B3GNT5/C10orf54/CD82/GNPDA1/IL2/IL3/IRF8/NEXN/PDCD1/PHF6/PTPN11/RHOV/SAMD4A/SEMA7A/TBX21/TRIM6/ZBTB32	18	regulation of production of molecular mediator of immune response	1.0366e-06	4	C10orf54/IL2/SEMA7A/TBX21
133	ATOH7/BHMT/CNTNAP5/CRYBB1/CRYBB3/FAM69C/FGF19/FGF3/FOXE3/ISLR2/LOC283731/NXPH2/POU4F2/RAX/SIX6/SORCS1/UPK3A/VAX2	18	visual perception	1.53337e-06	5	CRYBB1/CRYBB3/RAX/SIX6/VAX2
134	ANKRD50/CA2/CHST13/FIGN/GFRA1/GLRB/GPX1/GPX4/GRIA2/IGF2BP2/LRP12/NALCN/NAP1L5/PDGFC/PLCB4/PTPN13/WDFY3/ZNF365	18	lipoxygenase pathway	7.15961e-05	2	GPX1/GPX4
135	APOA1BP/CALN1/CHSY3/CMC1/CST7/CX3CR1/EOMES/GIMAP4/GZMA/PPP2R2B/PRF1/PRR5L/RORA/S1PR5/SAMD3/SH2D2A/SLC2A13/TMEM200A	18	cytolysis	0.0002243	2	GZMA/PRF1
136	ACTR8/BCL7B/CCL24/CSF1/CSF2RA/DCUN1D3/HIP1/IL17RB/IL3RA/POLR1E/POR/PRAF2/RGAG4/RHBDD2/SELO/SPIN4/TMEM120A/TMEM222	18	regulation of growth	0.00150736	4	CSF1/DCUN1D3/IL17RB/POR
137	ARL2BP/ATP6V1G1/GATAD2A/GGA3/IP6K1/JMJD8/KLHL9/LOC100289086/MARCH5/MMP28/NUTF2/PEX10/PLLP/RER1/SAP30L/TUG1/WIPI2	17	cellular protein localization	0.00025968	6	ARL2BP/GGA3/MARCH5/NUTF2/PEX10/RER1
138	BFAR/CRYAB/DIXDC1/EML1/EVI5L/FKBP7/HSPB2/HSPB7/INMT/MEGF9/NFIX/NOTCH3/PLEKHA7/SGCA/SHISA4/SNTA1/STON1	17	cerebellar cortex development	0.0011006	2	DIXDC1/NFIX
139	ACVR1C/AGPAT2/CEBPA/CIDEA/DGAT2/GPD1/KCNIP2/LEP/LOC401052/NOTCH1/PLIN4/PPP1R1A/SIK2/SLC19A3/SLC7A10/TIMP4/TMEM53	17	response to organonitrogen compound	7.79511e-07	7	ACVR1C/CEBPA/GPD1/LEP/NOTCH1/SIK2/TIMP4
140	C1orf174/CDK12/CREM/GGCX/KLC1/LARP1B/MTHFD2L/PCIF1/R3HDM1/RAD23B/SON/SUV420H1/TEX10/TLN1/TMEM68/WIBG/ZMYM3	17	histidine biosynthetic process	0.0016124	1	MTHFD2L
141	ARL8A/BCAP31/FAM3A/FAM50A/FAM58A/FARSA/FUNDC2/GDI1/HAUS7/IDH3G/LAGE3/MEPCE/NAA10/SLC10A3/SPRYD3/TAZ/UBL4A	17	protein localization to endoplasmic reticulum exit site	0.00186035	1	BCAP31
142	ADAM9/ALCAM/ANXA5/ASPH/ATP6AP2/C19orf42/C3orf1/CAMTA1/ETV3/JAK1/KIDINS220/LEPR/LEPROT/NAT1/NPTN/TM2D2/TMEM50A	17	response to chemical	5.18764e-05	10	ADAM9/ALCAM/ANXA5/ASPH/JAK1/KIDINS220/LEPR/LEPROT/NAT1/NPTN
143	ABCB8/ACTR1B/C21orf2/C21orf33/COL18A1/CSF2/GART/ICOSLG/IFNGR2/LOC642852/PCNT/PFKL/PWP2/TK2/TRAPPC10/WDR46/ZBTB22	17	nucleobase metabolic process	0.00167516	2	GART/TK2
144	ACBD6/ARTN/CPAMD8/CSK/CXXC5/CYP1A1/CYP1B1/ENOX1/MAPK3/SCAMP2/SH2B3/SOS1/TIPARP/ULK3/VCAN/VDR/ZMIZ1	17	omega-hydroxylase P450 pathway	3.3121e-05	2	CYP1A1/CYP1B1
145	APEX2/ARMCX2/ARMCX3/ARMCX6/BEX2/C12orf23/FAM108B1/FAM98A/LOC550643/MAGED2/MAP1B/PJA1/SERF2/TMEM167B/TRIM32/UBQLN2/ZNF514	17	positive regulation of cell growth	0.00186254	2	MAP1B/TRIM32
146	ARHGEF19/C14orf80/CD97/CRIP1/CRIP2/H19/LMNA/MAK/MYADM/NDUFA4L2/NPW/NSMAF/ODF3L1/S100A10/STMN3/THBS3/TPPP3	17	cytoskeleton organization	3.92653e-05	6	ARHGEF19/LMNA/MYADM/S100A10/STMN3/TPPP3
147	BOLA2/BRF1/CCDC82/HERC3/JARID2/KIAA1984/LOC100129510/LOC91316/LRRC50/MAML2/MTRF1L/NADSYN1/PABPC1/RBM34/TCF25/TIMM17A/TMEM135	17	regulation of mRNA stability	0.000450083	2	BRF1/PABPC1
148	CCNH/CTPS2/CXorf38/DCUN1D4/EIF1AX/FUNDC1/PRKX/RAB9A/RBBP7/SMC1A/SRSF4/SYAP1/TRAPPC2/TXLNG/USP9X/ZFX/ZRSR2	17	mRNA processing	0.000525517	4	CCNH/SMC1A/SRSF4/ZRSR2
149	ACTL6A/DCAF16/DMTF1/FAM36A/HERPUD2/IREB2/KRIT1/NFATC2IP/NRF1/PARG/POLI/RAD17/RTF1/TTF2/TUBD1/ZNF673	16	regulation of cellular macromolecule biosynthetic process	0.00174958	9	ACTL6A/DMTF1/IREB2/NFATC2IP/NRF1/RAD17/RTF1/TTF2/ZNF673
150	AKAP7/C1orf115/GRIP1/IGFBP2/KBTBD11/LOC100499466/MAP3K4/MARK1/MOSC2/MYOM2/PCLO/PRDM4/SH3GL2/SMAD3/SNX9/SYNJ2	16	primary sex determination, germ-line	0.0016124	1	MAP3K4
151	ABTB2/BICD2/CCR7/EBI3/FSD1L/IL12B/IL23A/ITGB8/LAMP3/LOC440896/NAV1/SNX11/TCEB3/TMEM194A/TRIP10/ZMYND15	16	positive regulation of alpha-beta T cell proliferation	2.94665e-07	3	EBI3/IL12B/IL23A
152	BHLHE22/C19orf30/CDX1/CFC1/CHGA/CHGB/FLJ43390/HMGCLL1/INSM1/KCNJ3/NEUROD1/NKX2-2/PPY/RFX6/ST18/SYT4	16	pancreatic A cell differentiation	8.88817e-12	4	INSM1/NEUROD1/NKX2-2/RFX6
153	B3GAT1/C9orf142/CD7/CLIC3/CYBA/GZMM/LIME1/LOC100506802/LOC729683/MAP4K1/NLRC3/PTPRCAP/SBK1/SIT1/TGFB1/TTC16	16	superoxide anion generation	0.00012743	2	CYBA/TGFB1
154	C1orf168/FLJ35424/FLJ42875/FRZB/FZD8/HEY2/MAP6/MPPED2/NR2E1/PRDM16/PSD2/RASSF9/SGIP1/SILV/TRPM3/TSPAN10	16	nervous system development	3.26376e-05	8	FRZB/FZD8/HEY2/MAP6/MPPED2/NR2E1/PRDM16/PSD2
155	ARL1/BET1L/C14orf28/C1orf25/CDC42EP2/DOPEY1/ELL2/KDELR3/PGM3/RIC8A/RPP38/RWDD2A/SEC23B/TMEM57/TRIM27/UAP1	16	UDP-N-acetylglucosamine biosynthetic process	6.9948e-06	2	PGM3/UAP1
156	AGPAT3/CDH23/CDKN1C/CLEC4F/GPBAR1/GPR20/LGI4/LOC200772/LOC284837/PTP4A3/SNED1/TCF7L2/TMTC1/TSHZ3/VAV2/ZNF703	16	positive regulation of epithelial to mesenchymal transition	0.000208373	2	TCF7L2/ZNF703
157	ARL4D/ARPC5/CDKN2B-AS/CMPK1/DCAF6/DES/FAM49B/LOC286467/OXR1/SPIN2A/TLK1/TMEM75/TRPC5/TXNDC6/ZC3H7B/ZNF660	16	nucleoside diphosphate phosphorylation	8.62713e-05	2	CMPK1/TXNDC6
158	BEX1/BEX4/C6orf145/FAM127A/MORF4L2/NGFRAP1/PAM/QDPR/RAB13/RAB4A/TCEAL1/TCEAL3/TCEAL4/TCEAL8/WBP5/ZNF211	16	heterocycle metabolic process	0.000230029	11	BEX1/MORF4L2/PAM/QDPR/RAB13/RAB4A/TCEAL1/TCEAL3/TCEAL4/TCEAL8/ZNF211
159	ARHGEF10/ARHGEF10L/C14orf82/CLN8/EFHC1/ENTPD4/EPB41L4B/HNRNPC/INADL/KIAA0664L3/OVOL2/PAQR3/POLR3D/PSMG4/PTPRF/WWC1	16	pyrimidine ribonucleoside diphosphate metabolic process	0.00148842	1	ENTPD4
160	ARHGAP10/CCR5/CCR6/CCRL2/CD68/CXCR6/ELOVL4/GFI1/IL12RB2/JAKMIP1/MITF/PLAUR/PLXDC2/RNF169/RORC/SPECC1	16	chemokine-mediated signaling pathway	7.80448e-08	4	CCR5/CCR6/CCRL2/CXCR6
161	APOD/CCM2/CDKN2A/CDKN2B/FYN/LANCL2/PPFIBP2/PSTK/RFTN1/ST3GAL5/TFAP2A/TMPO/TNIP2/UACA/VOPP1	15	regulation of defense response	8.16064e-05	5	APOD/FYN/RFTN1/TNIP2/UACA
162	AP1AR/BBS4/C4orf32/CREBL2/FAM13B/GTF2H1/HPS5/MTCH2/PCMT1/TARS2/TMEM181/USP12/UTP14A/VASP/ZDHHC17	15	positive regulation of actin filament polymerization	0.00145565	2	AP1AR/VASP
163	FAM83B/IL1RN/KCNK13/MAP2K6/MLLT4/MSI1/NR6A1/NUDT16P1/OXGR1/P2RY1/PCDH11X/RBM47/SLC9A2/TBC1D8/ZNF90	15	negative regulation of amine transport	0.000137447	2	IL1RN/P2RY1
164	AGPHD1/ARNTL/B9D1/C6orf162/C9orf9/CHRNA5/E2F5/IRAK1/KLHL23/MTERFD3/NPAS2/PHOSPHO2/ST3GAL1/TBP/TMLHE	15	response to redox state	2.78401e-05	2	ARNTL/NPAS2
165	CALCA/CALCB/CTDSP1/FGF21/FLAD1/IMP4/LOC100216479/MNX1/ONECUT2/PRPH/PTPN18/SHC1/TAC1/TMEM90A/TSLP	15	response to pain	0.000275548	2	CALCA/TAC1
166	AK5/C6orf223/C7orf43/CD28/DGKA/EPHB2/GAL3ST4/GPC2/LOC440104/LOC641518/LPAR5/PLTP/PLXDC1/SDC3/TRIL	15	proteoglycan metabolic process	3.06349e-05	3	GAL3ST4/GPC2/SDC3
167	ADAMTSL3/C11orf87/C8orf84/CCND2/CYTL1/GBGT1/GLIS1/KIT/LRRC8E/MSX1/NPY/PARP11/PDE1C/PDPN/STK32B	15	positive regulation of phospholipase C activity	0.00141224	2	KIT/PDE1C
168	CALCOCO2/DNAJB14/EEA1/KDM5A/KIAA0776/KIAA1033/LRRC40/LYRM5/NUDT4/PL-5283/PPIP5K2/RIF1/ROCK2/SLC35A3/UBA6	15	inositol phosphate metabolic process	0.000808317	2	NUDT4/PPIP5K2
169	CCK/CSHL1/ENDOU/GH1/GH2/HES2/KISS1/LHB/PVRL1/SEMA3B/SH3TC2/SIGLEC6/SLC18A3/TREML2/USP27X	15	JAK-STAT cascade involved in growth hormone signaling pathway	0.000202202	2	GH1/GH2
170	ABT1/BAT4/CLP1/FAM122A/FKBPL/GRPEL1/HPS6/MAD2L1BP/MRPL14/POLR1C/TBCC/TMEM63B/ZDHHC5/ZNF526/ZNF574	15	protein folding	0.000606352	3	FKBPL/GRPEL1/TBCC
171	BAG2/CENPQ/DSEL/HIAT1/MCM8/MME/NEGR1/OGFRL1/PFDN4/PRIM2/PTGFR/RAB23/SASS6/STK38/VGLL3	15	DNA strand elongation involved in DNA replication	0.0003868	2	MCM8/PRIM2
172	FGFR1/HEBP2/KIAA1244/MYO5C/NBEA/PHLPP1/PPP1R9A/RPS6KA3/SLAIN1/TMTC2/TNFRSF11A/TPD52/VPS4B/WHAMM/ZCCHC2	15	neurotrophin TRK receptor signaling pathway	0.00129011	3	FGFR1/PHLPP1/RPS6KA3
173	ADAD2/ADARB2/CARNS1/CCDC136/CRX/DRD4/GNB3/LOC100128079/LOC283999/MOG/OPCML/PRR18/PTPRT/SLC16A8/WFIKKN2	15	olfactory learning	0.00136443	1	DRD4
174	AMMECR1L/ATR/CEP78/DERL1/DNAJC13/EBAG9/HARS2/IMPA1/MPHOSPH9/MTOR/RAD21/RNF139/TTC35/WDR67/ZFAND1	15	cellular carbohydrate biosynthetic process	0.0012676	2	IMPA1/MTOR
175	C16orf55/C1orf93/C20orf112/DCAF11/FAM65A/GNB1/IKZF2/LOC100506589/MREG/NHP2/PANK4/RHOF/TMEM9/TNFAIP8L1/TSPAN17	15	cellular response to prostaglandin E stimulus	0.00476809	1	GNB1
176	ARMC7/C17orf28/CASKIN2/CDR2L/EPHB4/FGD1/GIPC2/LOC441046/LRFN3/SIX5/SLC16A5/TEAD2/TEAD3/TSEN54/ZNF488	15	hippo signaling	0.00028128	2	TEAD2/TEAD3
177	C14orf119/C7orf11/DSCR3/GTF2B/HCFC2/ISCA2/JAGN1/KAT2B/LARS2/MAF/PCBP1/PHTF2/TMEM60/ZFYVE26	14	leucyl-tRNA aminoacylation	0.00148842	1	LARS2
178	ADAMTS15/BCAS4/F3/FAM18A/KLRG2/LOC150051/LOC730101/MGC16121/NET1/PLAC1/PRDM6/SERPINE1/SH3PXD2A/TIAM1	14	positive regulation of blood coagulation	4.0771e-05	2	F3/SERPINE1
179	FAM164A/FRMD5/GRB14/ITGA2/KIAA1429/MAPRE2/MARCH3/MTERFD1/PKIA/PTDSS1/SESTD1/SHISA2/TMEM87B/ZFPM2	14	right ventricular cardiac muscle tissue morphogenesis	0.00136443	1	ZFPM2
180	BRIX1/DCTD/DNAJC21/ELMOD2/FUBP3/JKAMP/NIPBL/PRKAA1/RAB22A/RAD1/RWDD4/SEPHS1/UBA2/UBE2Q2	14	response to ionizing radiation	0.000123021	3	NIPBL/PRKAA1/RAD1
181	CHST10/FAM57A/FAM83G/GEMIN4/INSR/KIAA0649/LOC284023/LOC400657/MALT1/MRPS2/PFAS/PMPCA/PRPF8/SNAP47	14	B-1 B cell differentiation	0.00136443	1	MALT1
182	AGAP2/C17orf72/C1orf228/C2orf81/CD300A/CDKN2D/DLGAP3/MFNG/NLRP14/PSD/RHOA/TBKBP1/TNFSF13/VAMP5	14	regulation of ARF protein signal transduction	0.000469477	2	AGAP2/PSD
183	CPT1C/DOK7/EFEMP2/EVC2/FBXL7/GUCY1B3/JAZF1/KATNAL1/LAYN/LOC100505881/MAGI2/SCN9A/SLC2A10/WASF3	14	receptor clustering	0.000315614	2	DOK7/MAGI2
184	C5orf22/DHX29/DROSHA/MED10/MRPL36/MRPS10/MTIF2/NDUFS6/NSUN2/NUP160/PAIP1/PITPNB/UHMK1/ZFYVE20	14	translational initiation	8.11439e-06	4	DHX29/MTIF2/PAIP1/UHMK1
185	BCAP29/CCDC88A/CEP170/CHD1/PAPSS1/PJA2/PRPF40A/RB1CC1/RHOQ/SDCCAG8/TRAPPC8/USP16/USP8/WWP1	14	protein K63-linked deubiquitination	0.000125009	2	USP16/USP8
186	AMT/ARHGEF11/AS3MT/BBS12/CD47/GABBR1/GSK3B/IFT52/IFT57/LNPEP/LOC155060/PARS2/RAP2B/SIK3	14	intraciliary transport	8.21388e-07	3	BBS12/IFT52/IFT57
187	ADRB1/CPLX2/EPHA10/FAM3D/FGF14/GATA3/MUC2/MUC5B/NCRNA00265/PROX1/STARD10/SYT13/TFF1/TFF3	14	digestion	3.08058e-06	4	ADRB1/MUC2/TFF1/TFF3
188	ADAM1/CBR1/CBR3/CCDC125/DLG3/DYNLT3/HSPB11/IRAK4/PHF19/PSMD5/PUS7L/RPP40/SETD4/ZNF430	14	quinone metabolic process	0.000203986	2	CBR1/CBR3
189	ATG2B/CHST1/CHST6/COPS6/EIF2B2/KCTD15/LOC729991/N4BP3/PGF/PTGDS/RMND5B/SNAI1/SORCS2/TMEM90B	14	keratan sulfate biosynthetic process	0.000189996	2	CHST1/CHST6
190	C5orf20/DDRGK1/GRAMD1A/ISM1/LPAR3/MCOLN2/MCOLN3/MYCL1/PRSS12/RAB15/RNGTT/RRAGD/SLC20A1/TASP1	14	metal ion transport	0.000703829	4	LPAR3/MCOLN2/MCOLN3/SLC20A1
191	AGAP3/ATP2C1/DHRS1/DUSP22/DYNLT1/EFHD2/MAPKAPK2/MBOAT7/PPM1F/PRR13/SSU72/TSEN34/XPO6/ZDHHC18	14	protein dephosphorylation	0.000332078	3	DUSP22/PPM1F/SSU72
192	ACBD3/ATG7/C3orf17/CLN5/FBXL3/GORAB/LOC100507239/MORC3/NCK1/TDRKH/UIMC1/VGLL4/ZNF23	13	microautophagy	0.00136443	1	ATG7
193	ACVR2B/ARID3A/ARID3B/C15orf39/FKBP1B/HIC2/IGF2BP1/KIF21B/LIN28B/NKX2-5/PKIB/SAMD4B/UBL7	13	venous blood vessel development	4.42416e-05	2	ACVR2B/NKX2-5
194	ACAP3/C16orf53/DVL1/GBA2/GLTPD1/MEGF8/PI4KA/PTRH1/PUSL1/RGP1/TESK1/TOR2A/ZFPM1	13	morphogenesis of an epithelial sheet	0.000333511	2	DVL1/MEGF8
195	APBA1/C12orf29/C20orf103/C9orf135/GLRX2/HELZ/MAP2/PHC3/PKN2/PTAR1/SEPSECS/TBL1XR1/TROVE2	13	DNA protection	0.00136443	1	GLRX2
196	DNMT3A/EPT1/FAM102B/KCTD2/LMTK2/LPCAT1/MTMR10/RALA/RNF145/SLC25A17/SNN/SPTLC2/WDR44	13	phospholipid biosynthetic process	0.000284162	3	EPT1/LPCAT1/SPTLC2
197	AUTS2/CHIC1/GSPT2/KANK1/LOC100506948/MBNL1/SCARNA17/SNORD116@/SNRPN/SPAG16/SPSB4/USP34/ZNF195	13	positive regulation of Wnt signaling pathway	0.000988557	2	KANK1/USP34
198	C22orf30/CLPX/DENND2C/GMFB/IK/LEO1/LOC729082/MAPK6/NRAS/RPAP3/SNX1/TMEM170A/VPS37A	13	early endosome to Golgi transport	0.00167421	1	SNX1
199	ADH5/COMMD1/CPS1/DYRK4/FAM8A1/HLTF/LANCL1/METAP1/PDHA1/PVRL3/RAP1GDS1/SMAD2/ZNF330	13	formaldehyde catabolic process	0.00148842	1	ADH5
200	ADCY1/AQP1/C19orf76/CCL19/DARC/DDX41/DUSP23/GRRP1/MEOX1/RAMP3/SEMA6A/SLCO2A1/SLCO5A1	13	response to nitric oxide	2.32087e-05	2	AQP1/CCL19
201	CCNT2/CNOT2/CNOT4/EPC1/EPC2/FEM1C/KBTBD2/KCNMB4/MAU2/PPP1R12A/RBM5/SIRT1/ZNF644	13	nuclear-transcribed mRNA poly(A) tail shortening	0.000248895	2	CNOT2/CNOT4
202	BCDIN3D/BPTF/CSTF3/DIDO1/EIF5/GLS/GTF3C4/PCF11/PPP1R10/RBBP6/SR140/YTHDC1/YTHDF2	13	mRNA cleavage	4.66011e-05	2	CSTF3/PCF11
203	FBN2/FBXL2/ING4/KCNMA1/MRPS14/PRPF38A/RBL2/RGS20/SUSD5/TCTA/WDR77/ZNF512	12	negative regulation of cell volume	0.00136443	1	KCNMA1
204	ATG4D/CHST14/COQ4/DOLK/DOLPP1/FAM73B/RNF26/SP4/SPHK2/TMEM177/TRUB2/ZNF789	12	dolichyl diphosphate biosynthetic process	4.2292e-06	2	DOLK/DOLPP1
205	C2orf89/CLDN1/FLT3LG/IL1RAP/LDLRAP1/LOC439949/LOC643072/LRG1/MAN1C1/NOSIP/OXNAD1/SUPT3H	12	receptor-mediated endocytosis of low-density lipoprotein particle involved in cholesterol transport	0.00124043	1	LDLRAP1
206	ANAPC1/ATAD2B/CNOT10/DCP2/NASP/NECAP1/NUP98/NUPL1/SPAST/TAB2/WDR26/WTAP	12	cell cycle	0.000119077	6	ANAPC1/NASP/NUP98/NUPL1/SPAST/WTAP
207	C10orf72/CD3EAP/DSP/KCNK2/LOC100505880/PDLIM5/PPP1R13L/PRKCZ/PTPRK/RBM24/RIOK1/ZIC1	12	ventricular cardiac muscle tissue development	0.000294338	2	DSP/PPP1R13L
208	C1orf55/DUSP12/EIF4A3/GZF1/IRF2BP2/LYRM7/NXT1/RBBP9/THBD/ZBTB4/ZFP91/ZNF639	12	negative regulation of cellular macromolecule biosynthetic process	0.00267917	4	EIF4A3/GZF1/ZBTB4/ZNF639
209	ANKRD12/C9orf80/CTDSPL2/EIF5B/ESCO1/GCC2/KTN1/NDUFV2/PHF20L1/ROCK1/SCYL2/SDHB	12	lysosomal transport	0.000417666	2	GCC2/SCYL2
210	FNBP1/GRK6/IL12RB1/IQSEC1/IZUMO4/MAST3/MKNK2/MOBKL2A/PIK3R2/RNF4/SHKBP1/WIZ	12	response to arsenic-containing substance	6.54274e-05	2	MKNK2/RNF4
211	AATK/ARHGEF1/CIC/HMGXB3/IL17C/LOC100506002/PAFAH1B3/RIN1/SH3BP1/UNC93B1/VPS39/ZBTB7B	12	negative regulation of axonogenesis	0.000450083	2	AATK/ARHGEF1
212	AHCY/CCDC64B/CTNNA2/DLG5/DUOX1/DUOX2/DUOXA1/ELP3/LAMA3/PLA2G10/PLEKHH1/SORD	12	cellular modified amino acid metabolic process	7.2205e-08	5	AHCY/DUOX1/DUOX2/DUOXA1/PLA2G10
213	C1orf187/CDC37/DIABLO/GRIPAP1/MAD2L2/METTL11A/PHB/PQBP1/PSMC3/PSMD13/SCNM1/UBE2S	12	anaphase-promoting complex-dependent proteasomal ubiquitin-dependent protein catabolic process	3.13498e-07	4	MAD2L2/PSMC3/PSMD13/UBE2S
214	ANKRD33B/ARSJ/BDNF/BDNF-AS/C9orf3/DIO2/FAM155A/FGF5/HMGA2/MAP3K14/NTF3/TGFB2	12	gliogenesis	1.93769e-06	4	FGF5/HMGA2/NTF3/TGFB2
215	C10orf28/C1orf109/C6orf130/CDKN2AIP/LRIG2/MRM1/NAT9/PDRG1/TRMT61A/UPF1/UPF2/UPF3B	12	mRNA export from nucleus	1.00268e-05	3	UPF1/UPF2/UPF3B
216	ATE1/C16orf52/LOC283588/LOC340544/NCOA2/NHLRC2/POU2F1/RFX2/RFX3/RPS6KA5/TNKS/USP45	12	positive regulation of chromosome organization	0.000401568	2	RPS6KA5/TNKS
217	ATOH8/C19orf73/DLX2/FGFR3/ID2/ID3/ID4/KIF7/LIN7B/RFXAP/SAMD11/SMAD9	12	negative regulation of glial cell differentiation	1.23847e-09	4	DLX2/FGFR3/ID2/ID4
218	ADAM8/AKT1S1/ATF5/ATOX1/CCL8/CH25H/GPR35/IL4I1/ITGB7/NFE2L1/PSENEN/ZNF511	12	T cell migration	0.00028128	2	ADAM8/ITGB7
219	AOC3/C2/EGFL6/FAM20A/ITIH5/JAM2/LOC728743/MASP1/RARRES2/SSX2IP/TMEM176A/WNT2	12	regulation of complement activation	0.000147234	2	C2/MASP1
220	ARHGEF12/C16orf58/CEACAM3/DCAF17/EPB41L1/FAM86A/FAM86B1/FAM86C/RPUSD1/SIRT3/SMYD5/XRCC3	12	resolution of recombination intermediates	0.000868379	1	XRCC3
221	ATG4B/EHMT1/KIF1C/MAPKAP1/NT5DC1/PBX3/RILPL1/RSL1D1/TMEM44/TPP2/UBE2Q1/WDR5	12	prolactin secretion	0.00136443	1	UBE2Q1
222	CAPN7/FAM176A/GALNT5/KCTD3/LOC100134259/LOC147670/MARCH4/RAB3B/RGMB/SMURF2/SOCS5/SOCS6	12	protein ubiquitination	0.000421858	4	MARCH4/SMURF2/SOCS5/SOCS6
223	ANK1/CCDC159/EPOR/FHL3/INTS4/LPPR2/P2RY2/RAB3D/TMEM205/TPCN1/TRAPPC5/UBTD1	12	erythropoietin-mediated signaling pathway	0.00111642	1	EPOR
224	ALG6/C1orf50/C1orf69/CNPY4/DAXX/GTPBP3/LEPRE1/LOC100128416/MAN1B1/PCYOX1L/PPIE/PPIH	12	peptidyl-proline modification	2.62387e-06	3	LEPRE1/PPIE/PPIH
225	CDH12/CTAG2/DNAH3/FAM133A/MAGEA12/MAGEA4/MAGEC1/MYH10/PAGE1/SMEK3P/SSX3/SSX5	12	fourth ventricle development	0.00111642	1	MYH10
226	BMP4/CCDC45/CYB5D1/HAND1/KDM6B/POLG2/PRTG/PYGO1/RSPO3/SIN3A/TCF20/TMEM88	12	mesoderm formation	8.43664e-06	3	BMP4/HAND1/KDM6B
227	C7orf47/COMTD1/FAM131A/FBXL15/MRI1/MRPL34/MRPS34/NME3/P4HTM/STUB1/ZSCAN16	11	L-methionine biosynthetic process from S-adenosylmethionine	0.00111642	1	MRI1
228	ARHGEF40/C5orf45/HIST1H1A/KRT7/LMCD1/LOC100288181/LOC100506941/LOC284751/PAWR/RBM9/SLC2A4RG	11	positive regulation of amyloid precursor protein biosynthetic process	0.000992402	1	PAWR
229	ARHGAP19/CABYR/CDK19/CREB1/EPHA4/FLJ20021/FOXP1/PPP3CA/PTPN12/RAB2A/TTC39C	11	phosphate-containing compound metabolic process	0.000588972	7	ARHGAP19/CDK19/CREB1/EPHA4/PPP3CA/PTPN12/RAB2A
230	COMMD5/EIF2B5/LRRC14/RUNDC1/SCYL3/ZKSCAN5/ZNF250/ZNF251/ZNF263/ZNF510/ZNF7	11	regulation of cellular macromolecule biosynthetic process	0.000172391	7	EIF2B5/ZKSCAN5/ZNF250/ZNF251/ZNF263/ZNF510/ZNF7
231	C12orf11/C18orf19/C18orf55/KCNQ5/LRCH3/OPA3/PAPOLG/PEX5/SMEK2/SNAPC1/TIMM8A	11	mitochondrion organization	1.45052e-05	4	C18orf55/OPA3/PEX5/TIMM8A
232	C5orf43/FAM177A1/FAM192A/INTS7/PANX1/POLE4/RALB/RANBP1/SRP54/TINF2/TMEM185B	11	regulation of protein ADP-ribosylation	0.000868379	1	TINF2
233	C7orf30/CLTB/MRPL32/MRPS24/NDUFA12/RIPK1/TMEM93/TRIM26/TRIM38/UQCRFS1/URGCP	11	regulation of viral entry into host cell	7.94933e-05	2	TRIM26/TRIM38
234	ANKRD39/CDK5/CNNM3/COPS7B/FAM98C/LMAN2L/LMBR1L/RXRB/SEMA4C/SH2B1/SUN2	11	cerebellum development	0.00117525	2	CDK5/SEMA4C
235	AFAP1/CDH6/FAM46C/GPR37/LOC100507009/LRRC17/LYPD1/NCKAP5/RASSF2/SIM2/ZCCHC12	11	regulation of osteoclast differentiation	0.000228858	2	LRRC17/RASSF2
236	ARV1/C14orf138/C1orf52/C4orf27/COG2/EXOC8/FAM89A/HEATR1/PGBD5/TEX261/TTC13	11	oligosaccharide biosynthetic process	0.00402651	1	COG2
237	CARM1/FAM20B/GOLGA3/KHSRP/MGRN1/NFIC/PPARA/PPP2R5B/RAD23A/YIPF2/ZBTB7A	11	negative regulation of protein binding	0.000401092	2	CARM1/PPARA
238	BATF3/BTBD7/C5orf44/CSNK1G1/DNAJC8/FLVCR1/FRS2/GGPS1/NSL1/RNF141/TATDN3	11	geranyl diphosphate metabolic process	0.00124043	1	GGPS1
239	ARFIP2/C17orf49/C9orf16/FAM89B/HRAS/PPP1R14B/PRR24/RAB1B/SURF1/TAF10/TRPT1	11	ruffle organization	0.000203876	2	ARFIP2/HRAS
240	ANKRD9/ARHGEF18/CDIPT/DGCR2/HSBP1L1/LOC150381/MARVELD2/PQLC1/RBFA/RXRA/VWA5A	11	secretory columnal luminar epithelial cell differentiation involved in prostate glandular acinus development	0.00148823	1	RXRA
241	CPNE5/EAF2/EDEM1/IGLC1/IGLV1-40/ITM2C/LONRF1/MGAT1/MGC29506/TXNDC11/UBE2J1	11	protein N-linked glycosylation via asparagine	2.38338e-05	3	EDEM1/MGAT1/UBE2J1
242	CHCHD8/CYTH3/GIGYF2/HMG20A/MAP4/PRRG4/QSER1/ROR1/SGK269/SUPT16H/WDR61	11	positive regulation of DNA-templated transcription, elongation	6.96887e-05	2	SUPT16H/WDR61
243	ADPGK/AFTPH/CIAO1/GDE1/GPATCH8/KIAA0319L/NCDN/NKIRAS2/OGFOD1/PPP2R4/TMUB2	11	peptidyl-proline modification	0.00036219	2	OGFOD1/PPP2R4
244	C1GALT1/DIP2B/EHMT2/GLCCI1/LOC729852/LPCAT4/MEN1/MIOS/PAK2/PPM1B/SLC12A6	11	regulation of defense response to virus	0.000619047	2	PAK2/PPM1B
245	ATG16L2/DGKQ/FASTK/FCHSD1/GMIP/LPAR2/MAN2B1/MAN2B2/MKL1/PPP6R1/RGS19	11	mannose metabolic process	7.26263e-06	2	MAN2B1/MAN2B2
246	ABCB10/ABCG2/B3GALNT2/CPOX/FAM122B/IDS/LBR/MAPK9/MOSPD1/PARP1/TSNAX	11	response to iron ion	9.49161e-05	2	ABCG2/CPOX
247	BID/DMXL2/LPGAT1/LYSMD2/NAP1L3/ORAI1/PHF15/TANC2/TMOD2/TRIM7	10	histone H4-K12 acetylation	0.00346964	1	PHF15
248	C18orf21/C9orf6/ELP2/MOCOS/RPRD1A/SLC39A6/SMAD4/ZNF24/ZNF271/ZSCAN30	10	atrioventricular valve formation	0.000868379	1	SMAD4
249	COL25A1/FRG1B/KCNH7/LOC100506757/LOC642236/NCRNA00255/OPHN1/PDE4DIP/SH3GL3/TLL1	10	extracellular matrix disassembly	0.000876841	2	COL25A1/TLL1
250	AMDHD1/ATP6V1C2/C19orf59/GLT1D1/HAL/LTA4H/SEPX1/SLC15A4/SLC22A4/TMEM188	10	histidine catabolic process to glutamate and formamide	1.66182e-06	2	AMDHD1/HAL
251	ALDH3A2/ANTXR1/CYBRD1/FOXN3/LOC100144603/LOC100507475/LOC400236/LOC643783/NDUFAF3/YY1	10	phytol metabolic process	0.000744348	1	ALDH3A2
252	CAPRIN2/FIBP/FTSJ1/GPKOW/PGAP2/PORCN/RNF214/SEC22C/SRP72/WDR45	10	translation	0.00241131	3	CAPRIN2/FTSJ1/SRP72
253	C4orf21/C5orf34/CCDC138/CCDC15/CCDC77/EXOC1/GEN1/KCNS3/KIAA1731/SMC6	10	mitotic recombination	3.06724e-05	2	GEN1/SMC6
254	FAM132B/FIG4/HES6/IGF1R/OSBP2/RAMP1/RAP1GAP/SNX3/TSTA3/UBE2F	10	GDP-L-fucose biosynthetic process	0.00124043	1	TSTA3
255	C20orf12/CCDC41/CRYL1/EIF5A2/FAM161A/IFT81/IFT88/KIF3A/PIBF1/SPA17	10	cilium assembly	2.02205e-09	5	CCDC41/FAM161A/IFT81/IFT88/KIF3A
256	ABHD2/C9orf103/GFOD1/MED20/MRPS18B/PPP2R5A/RRN3P3/SIRT5/THAP1/TOR1AIP1	10	aldonic acid metabolic process	0.00111642	1	C9orf103
257	EBF2/EPHA5/FRMPD4/GABARAPL1/GABARAPL3/LOC100144602/LPPR4/NLGN1/SCN2A/SLC39A8	10	regulation of synapse organization	4.70029e-06	3	EPHA5/FRMPD4/NLGN1
258	APAF1/C12orf24/GPN3/IKBIP/MTM1/PPTC7/PRMT3/RP2/SMC5/ZNRF2	10	regulation of maintenance of sister chromatid cohesion	0.000992402	1	SMC5
259	AUP1/DENND3/DNAJB5/DOK1/FHOD1/IL21R/LOXL3/PDE10A/PLEKHO1/PTGS1	10	cGMP catabolic process	0.00297462	1	PDE10A
260	APH1B/ASAP1/BZW1/C11orf95/CA12/LACTB/MOBKL1B/PTPN2/RAB8B/TMED5	10	tyrosine phosphorylation of Stat6 protein	0.00111642	1	PTPN2
261	ADCY2/C12orf68/CPXM1/HRASLS/LRRN1/MAGEL2/NYNRIN/PDZRN4/VANGL2/ZMAT4	10	establishment of body hair or bristle planar orientation	0.000868379	1	VANGL2
262	ARHGAP36/CASK/FLJ41350/LARGE/LOC731789/NCRNA00202/NEURL/PCNX/RASD2/SPEG	10	negative regulation of cell proliferation	0.000902754	3	CASK/NEURL/SPEG
263	ACO1/ADK/AP3M1/GTF2E2/HIBADH/IARS2/KLF7/SPG21/TIRAP/UBE2G1	10	isoleucyl-tRNA aminoacylation	0.00124043	1	IARS2
264	AKAP8/AKT2/CD2BP2/EIF1/HUWE1/PSMD11/RBBP4/RPS15/SLC19A1/STK11	10	regulation of cellular ketone metabolic process	0.000150083	3	AKT2/PSMD11/STK11
265	ATMIN/C11orf70/C16orf46/C9orf116/CC2D2A/CCDC113/EXOSC6/NME5/RAB36/TMEM231	10	cilium assembly	1.10322e-05	3	CC2D2A/NME5/TMEM231
266	ANO6/IGSF9B/KIF5C/LOC157627/LOC283174/OSBPL10/PHF21B/TRIM46/TSC2/VCL	10	activation of blood coagulation via clotting cascade	0.000744348	1	ANO6
267	ALG2/COMMD9/FKBP15/GOLGA1/OSBPL11/POLR3F/RABEPK/RNF20/SLC31A1/TMEM126A	10	copper ion import	0.00334593	1	SLC31A1
268	ACOX1/C17orf106/CDADC1/CRNKL1/DLEU1/DLEU2/KPNA3/RFESD/TRIM13/ZNF200	10	viral penetration into host nucleus	0.000868379	1	KPNA3
269	DUSP4/DUSP6/ETV1/PLXNA4/SPRED1/SPRED2/SPRY1/SPRY2/SPRY4/TRIB2	10	negative regulation of MAP kinase activity	1.21874e-12	6	DUSP4/DUSP6/SPRED1/SPRED2/SPRY2/SPRY4
270	BOC/CYGB/MLPH/MYCNOS/PRCD/PTGES/SFTA1P/TRPV2/UNC5C	9	netrin-activated signaling pathway	0.00148828	1	UNC5C
271	C19orf26/FTHL17/LOC401463/NCRNA00213/RAB3IL1/RDH13/SEC14L1/TMEM105/VWA5B1	9	response to light intensity	0.00173611	1	RDH13
272	C10orf114/C10orf140/CACHD1/FRAS1/GLI1/LARP7/LGR4/RCOR2/SMO	9	metanephros morphogenesis	2.47412e-07	3	FRAS1/LGR4/SMO
273	ADAM19/BLM/FES/FURIN/GSDMD/ITGA5/KIAA1539/PDE4A/STAB1	9	membrane protein ectodomain proteolysis	0.000134652	2	ADAM19/FURIN
274	C1orf135/CDC25C/DIS3/FGFR1OP/IPPK/LOC100507424/LOC729870/RAD51/ZC4H2	9	cell cycle process	0.000775102	4	C1orf135/CDC25C/FGFR1OP/RAD51
275	APCDD1/AXIN2/FGF20/GAD1/IL1RAPL1/RNF43/SALL3/SP5/SP8	9	negative regulation of Wnt signaling pathway	3.60853e-05	3	APCDD1/AXIN2/RNF43
276	ANAPC4/CDC16/DDX42/PCID2/POLR2B/PPWD1/RASA1/UPF3A/VPS54	9	mitotic spindle assembly checkpoint	1.17697e-06	3	ANAPC4/CDC16/PCID2
277	AK3/CDC37L1/KIAA0020/KIAA1432/KIAA2026/PPAPDC2/PSIP1/RCL1/UHRF2	9	ITP metabolic process	0.000744348	1	AK3
278	CYP39A1/ENPP5/GABRE/KAT2A/PLEKHH2/RAB39/SLC25A27/TDRD6/WDR17	9	negative regulation of mitochondrial calcium ion concentration	0.000992402	1	SLC25A27
279	ACAA1/ANKRD28/BTD/EAPP/GLB1/HACL1/HIVEP1/KLHDC2/TOP2B	9	fatty acid catabolic process	0.000453725	2	ACAA1/HACL1
280	CCDC59/ESD/EXOSC8/KIAA1704/MRPS31/PARP2/SUCLA2/TOPBP1/WBP4	9	uroporphyrinogen III biosynthetic process	0.000868379	1	SUCLA2
281	ATG3/CDC14A/DENND4A/GK/IPMK/LIMK2/RIPK2/SENP7/VCPIP1	9	endoplasmic reticulum membrane fusion	0.00111642	1	VCPIP1
282	AP3M2/BTBD19/C11orf68/FMNL3/FOSL1/GPR132/MFSD2A/PLK3/YRDC	9	vitellogenesis	0.000868379	1	FOSL1
283	ACE/CD40/CYB561/GFM1/NMRAL1/PLXND1/SPIN3/TSN/USP7	9	mitochondrial translational elongation	0.000992402	1	GFM1
284	CCDC76/CLK4/LOC389765/SLC35B3/TBC1D9B/TRIM41/ZCCHC10/ZFP62/ZNF354A	9	purine ribonucleoside bisphosphate biosynthetic process	0.0026032	1	SLC35B3
285	BMPER/DKK1/GATA4/GATA6/HAS2/LOC100128893/LOC149773/PPAPDC1A/TRPC4	9	regulation of cardiac muscle tissue development	7.06106e-07	3	DKK1/GATA4/GATA6
286	AP3S1/CRISP2/GOLGA6L2/LELP1/OR7E156P/PABPC1L2B/PRM1/PTH2R/TCP11	9	anterograde synaptic vesicle transport	0.00464482	1	AP3S1
287	CBX7/CD59/HIVEP2/RHOG/SMOC1/STAT3/STAT5A/STAT5B/STX11	9	JAK-STAT cascade involved in growth hormone signaling pathway	2.11977e-07	3	STAT3/STAT5A/STAT5B
288	ADD3/AP3D1/ELMO2/MMS19/PPP1R16B/RGL1/SIDT2/WAC/XPNPEP1	9	antigen processing and presentation, exogenous lipid antigen via MHC class Ib	0.000992402	1	AP3D1
289	ALOX5/ANUBL1/GALNT6/LOC100130776/PPP1R13B/SLC4A8/SMAGP/SPHK1/SPOCD1	9	arachidonic acid metabolic process	0.000157781	2	ALOX5/SPHK1
290	ATRN/C20orf194/DBNDD1/DEF8/ERC1/EXD2/IFT172/PEX11A/SIRPA	9	regulation of peroxisome size	0.00130233	1	PEX11A
291	ABHD6/FTSJ2/GLT8D1/KCTD6/MRPS9/PDHB/PPIF/UBA3/VEZF1	9	negative regulation of oxidative phosphorylation	0.00111642	1	PPIF
292	ANKS3/ARFGAP1/ARFRP1/C19orf25/CHPF2/DNAJC5/TSSC4/ZGPAT/ZNF512B	9	establishment of vesicle localization	0.00134362	2	ARFGAP1/DNAJC5
293	CNTNAP3/DRD5/KIAA1257/LOC145663/LOC401220/PALM2/UNC5D/VWA3B	8	negative regulation of NAD(P)H oxidase activity	0.000496262	1	DRD5
294	ARF1/B2M/CHCHD2/EIF2AK4/MED31/SFXN3/TMEM43/ZNF274	8	regulation of defense response to virus by virus	6.52679e-05	2	ARF1/B2M
295	C1orf183/CDK7/DDX20/FBXO45/HCG27/KCND3/WDR53/WDR83	8	mRNA processing	0.000177416	3	CDK7/DDX20/WDR83
296	AKIRIN2/CCDC127/EIF1B/GABARAPL2/PDCD6/SDHA/SNAPIN/UVRAG	8	vesicle fusion	0.000151606	2	SNAPIN/UVRAG
297	CYP24A1/E2F7/KRT23/KRT80/MAP3K9/PLCXD2/SDCBP2/TTC9	8	positive regulation of DNA endoreduplication	0.000620309	1	E2F7
298	GTDC1/MAP3K7/ORC3/RARS/RARS2/SKIV2L2/TRMT11/VIPAR	8	arginyl-tRNA aminoacylation	6.46476e-07	2	RARS/RARS2
299	GNPNAT1/GPR137C/MIB1/NF1/PTGER2/REST/STYX/TXNDC16	8	negative regulation of neuron differentiation	0.000237445	2	MIB1/REST
300	CDC42EP1/CELF6/INPP5K/MYO1C/PDLIM2/REEP4/RRAS/SORBS3	8	regulation of cellular component biogenesis	2.40852e-05	4	CDC42EP1/INPP5K/MYO1C/SORBS3
301	C16orf48/C22orf25/EDC4/GFOD2/PDDC1/RANBP10/TIMM23/TMEM201	8	regulation of Ran protein signal transduction	0.00223166	1	RANBP10
302	DBC1/DPP4/EGFR/KCNK15/OLFML2A/PPL/SHANK2/WISP2	8	negative regulation of mitotic cell cycle	0.000112935	2	DBC1/EGFR
303	ELK3/FAM59A/KIF13B/LRRC8B/LRRC8C/NR5A2/RALGAPA2/TRIM35	8	activation of Ral GTPase activity	0.00198394	1	RALGAPA2
304	C6orf120/HDHD2/IER3IP1/LMAN1/LOC284385/SLAIN2/TMX3/VPS36	8	protein folding	0.00355834	2	LMAN1/TMX3
305	BEND6/CHST3/CYP11A1/FLJ39051/INHA/ST3GAL4/TMEM141/ZNF438	8	glycosaminoglycan biosynthetic process	0.000619802	2	CHST3/ST3GAL4
306	CHST5/CKB/FEV/HOXA13/HOXB13/NCRNA00253/PRAC/PYY	8	branching involved in prostate gland morphogenesis	1.20984e-05	2	HOXA13/HOXB13
307	BCL2L2/BMPR2/CCDC92/CD99/PLA2G12A/RUFY1/SEC23A/ZNF664	8	regulation of lung blood pressure	0.000868379	1	BMPR2
308	DHX40/FCHSD2/LOC100506847/NRIP3/RPS6KB1/TRIM37/TRIP12/USP32	8	positive regulation of skeletal muscle tissue growth	0.000744348	1	RPS6KB1
309	C22orf32/FAM109B/FDX1/MZT2A/NAGA/PNKD/RTN3/SEPT3	8	calcium ion transmembrane import into mitochondrion	0.00130233	1	C22orf32
310	ANKRD52/ARF3/DDX23/KCTD10/SLC9A6/SNX12/TMEM208/WNT10B	8	catabolic process	0.000186336	6	ARF3/DDX23/KCTD10/SNX12/TMEM208/WNT10B
311	C10orf137/C17orf80/C5orf33/CEP76/GTF2A1/SMCHD1/ZDHHC16/ZDHHC6	8	protein palmitoylation	6.42954e-05	2	ZDHHC16/ZDHHC6
312	ATP1A1/C5orf32/FOXO3/PFKFB2/RIOK3/RNF11/SLC25A5/YOD1	8	protein K27-linked deubiquitination	0.000992402	1	YOD1
313	CCR10/CNTNAP1/HMX2/LEPREL2/NRSN2/PLEKHH3/RHBDD3/WNK4	8	distal tubule morphogenesis	0.00148828	1	WNK4
314	ATP2B4/CDK5RAP3/CNNM4/GNA15/PTCD3/RHBDF2/WDR59/ZNRF1	8	negative regulation of cardiac muscle adaptation	0.000992402	1	ATP2B4
315	C2CD2L/DPAGT1/FOXRED1/LOC729013/PCSK7/SLC37A4/TMEM218/UGT3A1	8	hexose phosphate transport	0.00148823	1	SLC37A4
316	CLIP1/EPB41/FZD2/LDB1/MRGPRF/RPIA/STK40/TMEM200B	8	positive regulation of hemoglobin biosynthetic process	0.000868379	1	LDB1
317	C1orf43/CD151/CD320/FDX1L/POLR2L/RABIF/TSPAN4/UQCR10	8	mitochondrial electron transport, ubiquinol to cytochrome c	0.00247939	1	UQCR10
318	CCDC75/CDC40/CSTF2/KIN/MPP6/RBM18/WASF1/YTHDF3	8	termination of RNA polymerase II transcription	7.92407e-05	2	CDC40/CSTF2
319	CLCN4/CRLS1/PANK2/REPS2/RNF24/SHROOM2/TBC1D20/WWC3	8	lens morphogenesis in camera-type eye	4.07224e-05	2	SHROOM2/TBC1D20
320	BBS10/DNAJC30/JRKL/LCMT2/LIG4/PIGM/UGT8/WDR5B	8	glycolipid biosynthetic process	0.000140332	2	PIGM/UGT8
321	BCL11B/CACNA1I/CAMK4/EPHX2/LEF1/LOC100507492/NELL2/NOG	8	somatic diversification of T cell receptor genes	1.15413e-06	2	BCL11B/LEF1
322	EFNB3/KIAA1522/PPP2R3A/ProSAPiP1/SLC4A11/SLFNL1/SNPH/SYNC	8	cell motility involved in somitogenic axis elongation	0.000620309	1	PPP2R3A
323	ATPAF2/C19orf52/FARS2/GPN2/LGTN/NBAS/TTC27/UBE4B	8	proton-transporting ATP synthase complex assembly	0.00130233	1	ATPAF2
324	HSPBP1/NFKBIL1/STK19/ZNF444/ZNF579/ZNF581/ZNF628/ZNF787	8	regulation of gene expression	0.000341449	7	HSPBP1/NFKBIL1/ZNF444/ZNF579/ZNF581/ZNF628/ZNF787
325	BAIAP2/CES2/FLJ90757/GPR176/NFX1/RRAD/ZNF434	7	negative regulation of MHC class II biosynthetic process	0.00186	1	NFX1
326	C12orf41/DYNLL2/LOC100506266/MFSD11/SRSF2/ZBTB1/ZBTB25	7	pro-T cell differentiation	0.00111635	1	ZBTB1
327	ALX3/COL4A3/KCNN2/SHOX/SLC38A11/SYPL2/TRIM55	7	glomerular basement membrane development	0.00433543	1	COL4A3
328	C17orf63/CSNK1D/GRB2/MAEA/PAFAH1B1/PCGF3/TNRC6A	7	cytoskeleton organization	0.000139314	4	CSNK1D/GRB2/MAEA/PAFAH1B1
329	EEF2K/GTPBP1/HSPA9/JOSD1/POLR3E/SLC25A33/USP36	7	positive regulation of mRNA catabolic process	0.0064971	1	GTPBP1
330	CFD/CST3/FCGRT/GAA/HSD17B14/PGCP/TIMP2	7	negative regulation of proteolysis	0.000196075	2	CST3/TIMP2
331	CAMSAP1/GTF2IRD1/SDCCAG3/SNAPC4/SURF6/TJP2/UBAC1	7	regulation of skeletal muscle adaptation	0.00186	1	GTF2IRD1
332	C22orf9/CENPBD1/DSTYK/EIF3I/IL10RB/PAFAH2/PLIN3	7	formation of translation preinitiation complex	0.00588052	1	EIF3I
333	ANGPTL1/CCDC110/CREB5/DPYSL3/PDLIM3/RIMS3/SPATA4	7	actin crosslink formation	0.0015502	1	DPYSL3
334	ASAP3/EFS/SLC22A17/SLC27A3/TCEA3/TENC1/TMEM25	7	iron chelate transport	0.00111635	1	SLC22A17
335	ARF6/AZI2/BLZF1/C3orf38/CGGBP1/KIAA1826/TRNT1	7	establishment of protein localization to plasma membrane	0.000540173	2	ARF6/BLZF1
336	CCDC126/NR2C2/OXSR1/RBM16/SAMD8/TADA1/TMEM206	7	negative regulation of rubidium ion transport	0.00111635	1	OXSR1
337	C3orf54/CRABP2/GIPC3/NES/SCPEP1/SLC30A3/TBXA2R	7	regulation of blood vessel size	0.00091915	2	SCPEP1/TBXA2R
338	CDC42EP5/CNN3/CTSK/MYO1D/SMARCE1/TMEM98/TSPAN6	7	early endosome to recycling endosome transport	0.000744348	1	MYO1D
339	C14orf132/CCDC89/FAM13C/HAP1/PHYHIPL/RUNDC3B/SLC16A2	7	regulation of neurotrophin production	0.000248147	1	HAP1
340	ATP6V1G2/NPTX1/OSR1/RND2/SYT1/TMEM35/WNT16	7	intermediate mesoderm development	0.000868379	1	OSR1
341	HIP1R/IL29/KIAA1671/MTR/NEDD1/NT5C3/RCOR1	7	negative regulation of interleukin-13 production	0.00111635	1	IL29
342	DOCK9/DPY19L3/KLHL29/PLCG1/SLC46A3/UBAC2/ZNF507	7	positive regulation of blood vessel endothelial cell migration	0.00816246	1	PLCG1
343	ATF2/FAM70A/GLRX/LPAR1/RAB33B/RHOBTB3/ZBTB33	7	intracellular signal transduction	0.000230479	5	ATF2/LPAR1/RAB33B/RHOBTB3/ZBTB33
344	ARAP1/ARFGAP2/BAP1/CIRBP/CPNE6/MADD/MRPL49	7	regulation of ARF GTPase activity	7.96867e-05	2	ARAP1/ARFGAP2
345	ARHGAP23/JUP/MPG/MRPL28/POLD4/RHBDF1/RUSC1	7	base-excision repair	0.000151606	2	MPG/POLD4
346	CTHRC1/GPX7/JAK3/MDK/PPP1R2/PTPMT1/ZCCHC11	7	negative regulation of dendritic cell cytokine production	0.000868379	1	JAK3
347	ARHGAP1/C3orf34/FRMD8/LRRC47/ORAI3/SIN3B	6	store-operated calcium entry	0.00223173	1	ORAI3
348	CRTC3/CYLD/KLHL5/TATDN2/TOMM40L/TRAF3	6	negative regulation of type I interferon production	8.06936e-05	2	CYLD/TRAF3
349	APOBEC3B/APOBEC3C/APOBEC3G/EFCAB4B/IFI27L2/TCIRG1	6	regulation of transposition	5.01331e-10	3	APOBEC3B/APOBEC3C/APOBEC3G
350	C10orf26/CTDSP2/SH3RF1/SH3TC1/SUFU/TRIM8	6	protein ubiquitination	0.000581373	3	SH3RF1/SUFU/TRIM8
351	ACTN1/CNKSR3/CPNE2/DBN1/DDAH1/FAM107B	6	cell communication by chemical coupling	0.000620309	1	DBN1
352	C9orf89/ETNK2/FAM129B/FAM195A/FGD3/SUSD3	6	phosphatidylethanolamine biosynthetic process	0.00346996	1	ETNK2
353	DENND4C/ITGB5/LOC100506696/LOC728730/MAP4K3/TMEM150A	6	epithelial cell-cell adhesion	0.00346996	1	ITGB5
354	ABCC10/CUL7/DDR1/TGS1/TJAP1/VARS2	6	Golgi organization	0.00020243	2	CUL7/TJAP1
355	C12orf10/CEP250/EIF6/PRPF6/RRP9/TPD52L2	6	ribonucleoprotein complex biogenesis	0.000104067	3	EIF6/PRPF6/RRP9
356	C19orf63/CLEC11A/FAM71E1/PBXIP1/SYT3/ZNF784	6	positive regulation of vesicle fusion	0.00198394	1	SYT3
357	ABLIM3/AFAP1L1/CCBE1/PLEKHA6/SHROOM1/SLC38A1	6	positive regulation of lymphangiogenesis	0.000496262	1	CCBE1
358	ARL13B/C3orf26/HNMT/MANEA/PPIL4/PROS1	6	formation of radial glial scaffolds	0.00124031	1	ARL13B
359	CDO1/CSMD1/PCTP/SLC6A4/TMEM100/UBE2E3	6	response to organophosphorus	0.000506234	2	CDO1/SLC6A4
360	LAPTM4A/LDOC1L/LRP4/NOTCH2/NOTCH2NL/ULBP2	6	embryonic limb morphogenesis	0.000568961	2	LRP4/NOTCH2
361	C17orf46/CAPS/DNHD1/RAB4B/TMEM126B/ZNF169	6
362	COQ10B/HSBP1/HSDL1/MOBKL3/SMU1/TXNDC17	6
363	GABBR2/HDLBP/NANS/NDRG3/TBC1D2/TRIM14	6	lipopolysaccharide biosynthetic process	0.00297462	1	NANS
364	B3GAT3/BAI2/CHPF/IGSF8/PTPRU/SLC4A3	6	chondroitin sulfate proteoglycan biosynthetic process	4.34605e-05	2	B3GAT3/CHPF
365	CAND2/CLIP3/CREB3L1/NACAD/PURG/THAP8	6	peptidyl-L-cysteine S-palmitoylation	0.00124031	1	CLIP3
366	ATP9B/CNOT3/L3MBTL1/SEH1L/TTC15/ZNF836	6	attachment of spindle microtubules to kinetochore involved in mitotic sister chromatid segregation	0.00111635	1	SEH1L
367	AFF4/IL6ST/IMPACT/ITGAV/MEIS3P1/SCML1	6	entry of bacterium into host cell	0.000744348	1	ITGAV
368	BANP/C19orf50/CREG1/MPZL1/PARD6A/TIGD3	6	cell-cell junction maintenance	0.00247939	1	PARD6A
369	AKAP11/C13orf23/COG6/NHLRC3/TRIM33/UFM1	6	protein ufmylation	0.00124031	1	UFM1
370	ITPRIPL2/MARVELD1/RAB34/SERPINB6/TRIP6/ZNF282	6	phagosome-lysosome fusion	0.00124031	1	RAB34
371	AJAP1/FLJ31485/FZD10/LOC145845/PAX3/PTK6	6	cellular response to retinoic acid	8.13615e-05	2	FZD10/PTK6
372	ATP12A/LRRC55/PLA2G2F/PLA2G4D/S100A7A/ZNF321	6	phosphatidylinositol acyl-chain remodeling	5.53618e-06	2	PLA2G2F/PLA2G4D
373	DZIP1/GPR27/HSPA12A/LAMA1/TUB	5	retina development in camera-type eye	0.000635289	2	LAMA1/TUB
374	CLMN/LOC100505483/PRKAG2/RHEB/SGK3	5	insulin receptor signaling pathway	0.000333327	2	PRKAG2/RHEB
375	LOC441208/PIAS2/PPP4R1/ZNF595/ZNF611	5	negative regulation of androgen receptor signaling pathway	0.00322241	1	PIAS2
376	ARRB1/KCNE3/LOC100287896/PIGV/SLC40A1	5	regulation of transcription from RNA polymerase II promoter in response to iron	0.000744325	1	SLC40A1
377	AIDA/FBXO31/MAP1LC3B/ZCCHC14/ZSCAN21	5	cyclin catabolic process	0.00173611	1	FBXO31
378	CCDC152/PIWIL1/RBM46/ZNF492/ZNF99	5	piRNA metabolic process	0.00223186	1	PIWIL1
379	ACVR1B/C1R/C1RL/CLSTN3/OSMR	5	complement activation, classical pathway	9.75547e-05	2	C1R/C1RL
380	CBFB/CERK/ITPR2/POLG/TEP1	5	base-excision repair, gap-filling	0.0015502	1	POLG
381	BCS1L/BOP1/CAD/IPO4/POLRMT	5	respiratory chain complex III assembly	0.000620309	1	BCS1L
382	ACOT9/APOO/CD63/CHID1/PRDX4	5	negative regulation of cytokine production involved in inflammatory response	0.000620309	1	CHID1
383	GMFG/LAPTM5/RAC2/SRGN/TYROBP	5	mast cell secretory granule organization	0.000620309	1	SRGN
384	COPS3/EMG1/FTSJ3/MRPS23/MRPS7	5	rRNA methylation	2.76889e-06	2	EMG1/FTSJ3
385	BMP6/CD55/CUZD1/LRAT/PRICKLE1	5	protein processing	0.000117801	3	CD55/CUZD1/PRICKLE1
386	PEX14/SCRIB/UBQLN4/USP19/ZNF319	5	regulation of protein tetramerization	0.000620309	1	PEX14
387	ENPP2/NOV/RPS6KA2/TNFRSF11B/TP53I11	5	negative regulation of odontogenesis	0.000620309	1	TNFRSF11B
388	AP3B2/FAM189A2/FGF13/KLHDC7A/LOC100129662	5	establishment or maintenance of neuroblast polarity	0.000558278	1	FGF13
389	ELF4/GNPDA2/MICA/MICB/RAB33A	5	gamma-delta T cell activation	9.22162e-06	2	MICA/MICB
390	IL18R1/IL1R1/IL1RL2/SEL1L3/SYN1	5	interleukin-1-mediated signaling pathway	4.84456e-06	2	IL1R1/IL1RL2
391	CTNNBL1/HAS3/HS3ST1/JAG1/TMCO7	5	glycosaminoglycan biosynthetic process	0.000250044	2	HAS3/HS3ST1
392	HGSNAT/KIAA0090/LOC643837/MGC27345/RBM28	5	lysosomal transport	0.00619443	1	HGSNAT
393	GAS7/METRNL/PTPRE/PWWP2B/TSPAN2	5	microglia differentiation	0.000496262	1	TSPAN2
394	C17orf39/DRG2/FAM18B1/GIPC1/TOM1L2	5	regulation of cell division	0.00065582	2	GIPC1/TOM1L2
395	COPS5/FAM96A/LYPLA1/MRPL15/TMEM64	5	protein depalmitoylation	0.000930348	1	LYPLA1
396	ARL17A/CRK/LOC100506162/NFE2L2/RAB6A	5	peptidyl-cysteine methylation	0.000558278	1	RAB6A
397	CLK2/GON4L/HDAC3/NR2C2AP/POLR2H	5	RNA metabolic process	0.0011553	5	CLK2/GON4L/HDAC3/NR2C2AP/POLR2H
398	BTF3L4/NIPA2/SUPT4H1/TXNDC12/ZMAT2	5	negative regulation of transcription elongation from RNA polymerase II promoter	0.00148828	1	SUPT4H1
399	ACSL4/ALG13/KCNE1L/NXT2/XIAP	5	negative regulation of ion transport	0.000184344	2	ACSL4/KCNE1L
400	ARSA/IDUA/LMF1/TMEM175/TP53I13	5	disaccharide metabolic process	0.000930348	1	IDUA
401	G2E3/GIN1/POC5/RMI1/RPAP2	5	reduction of food intake in response to dietary excess	0.000930348	1	RMI1
402	ACOT7/AKR7A2/BSCL2/PQLC2/TMEM219	5	fatty-acyl-CoA catabolic process	0.000620309	1	ACOT7
403	GPR160/METTL9/RAB3IP/SEC62/SLC44A1	5	protein targeting to membrane	0.000685328	2	RAB3IP/SEC62
404	DUSP7/MEF2D/MNT/RNF44/TTC7A	5	adult heart development	0.00396493	1	MEF2D
405	COMMD7/DNMT3B/MAPRE1/PHF20/SMPDL3B	5	regulation of microtubule plus-end binding	0.000620309	1	MAPRE1
406	C14orf166/COX7A2L/DRG1/KARS/MRPL51	5	tRNA processing	0.000339768	2	C14orf166/KARS
407	CX3CL1/NF2/TBC1D22B/TMEM217/TRAF1	5	regulation of cell-cell adhesion	0.000204648	2	CX3CL1/NF2
408	FBXL13/HIST1H1T/LOC254896/SYF2/UCKL1	5	CTP salvage	0.000558278	1	UCKL1
409	ABCF1/COG1/EIF3J/SRP68/TTC4	5	translation	0.000129586	3	ABCF1/EIF3J/SRP68
410	EIF2B4/MED29/PAF1/RBM10/RPS19BP1	5	negative regulation of cellular macromolecule biosynthetic process	0.00103137	3	EIF2B4/PAF1/RBM10
