# Supplementary material for: Discovery of Novel Human Gene Regulatory Modules from Gene Co-expression and Promoter Motif Analysis
Source: Sci Rep. 2017 Jul 17;7:5557. doi: 10.1038/s41598-017-05705-2 (PMC5514134; doi:10.1038/s41598-017-05705-2)
Supplement: Supplementary file 7 — Supplementary Dataset 6 [file 41598_2017_5705_MOESM7_ESM.xls]

## Sheet: Supplementary Dataset 6
Supplementary Dataset 6: Selected genes from the Sp1 development modules that have been reported to be regulated by the Sp1 motif
Module No.	Catergory	Tissue	# of genes in the Module	GO	GO Enrichment pValue	Selected genes in the module	Reference (gene, PMID, and title)
5	development	blood vessel	81	angiogenesis	9.91091e-15	ACVRL1/APOLD1/CD34/DLL4/ECSCR/FLT1/FLT4/HYAL1/KDR/MMRN2/NOS3/NOTCH4/RAMP2/RAPGEF3/RASIP1/ROBO4/S1PR1/SOX18	eNOS (NOS3) (15180995) The cell-specific expression of endothelial nitric-oxide synthase - A role for DNA methylation
7	development	skin	73	skin development	9.33154e-12	ABCA12/ALOX12B/CDSN/CNFN/CST6/EVPL/KLK14/KLK5/KLK7/LCE1E/OVOL1/TGM1/TMEM79/ZNF750	KLK5/7 (21753780) Inhibition of Transcription Factor Specificity Protein 1 Alters the Gene Expression Profile of Keratinocytes Leading to Upregulation of Kallikrein-Related Peptidases and Thymic Stromal Lymphopoietin
14	development	muscle	69	muscle system process	2.25796e-36	ACTA1/ACTC1/ACTN2/ACTN3/ATP2A1/CACNA1S/CACNG1/CASQ1/CHRND/CKMT2/HRC/MYBPH/MYH7/MYL1/MYL3/MYL5/MYL6B/MYOD1/MYOG/NOS1/PGAM2/RYR1/TCAP/TNNC1/TNNI1/TNNI2/TNNI3/TNNT1/TNNT3/TPM2/TRIM72
17	development	nervous	61	synaptic transmission	5.19456e-14	BAIAP3/BSN/CACNG2/CACNG8/CBLN1/CPLX1/DDC/GABRD/GNG3/GRIN1/KCNC1/KCNJ6/KCNN1/NRXN2/NTSR1/SLC18A2/SLC6A3/SNCB/SYP/TH	DAT (SLC6A3) (15816870) Sp1 and Sp3 activate transcription of the human dopamine transporter gene
33	development	nervous	47	nervous system development	4.3315e-17	ACTL6B/ASCL1/ATCAY/CNTN2/DCC/DLL1/DPYSL5/EN2/GBX2/HES5/KCNQ2/LGI1/LINGO1/MYT1/NHLH1/NHLH2/OLIG3/PAX7/POU3F2/PRDM13/RFX4/SLITRK1/SOX1/SOX3/SRRM4/TAGLN3/ZIC2	SOX3 (15656994) Functional characterization of the human SOX3 promoter: identification of transcription factors implicated in basal promoter activity
42	development	reproduction	40	spermatogenesis	2.10577e-10	C22orf41/CATSPERG/DDX25/DDX4/DMRTC2/MORC1/SPO11/TDRD5/TEX15/ZPBP2	DDX25 (15094194) Genomic organization and transcriptional analysis of gonadotropin-regulated testicular RNA helicase - GRTH/DDX25 gene
44	development	cartilage	39	connective tissue development	3.5854e-10	CHAD/CHRDL2/COL10A1/COL11A2/COL2A1/LECT1/MATN1/NKX3-2/SOX8	COL2A1 (12888570) Sp1 and Sp3 transcription factors mediate interleukin-1 beta down-regulation of human type II collagen gene expression in articular chondrocytes
46	development	liver	38	plasma lipoprotein particle assembly	1.37773e-12	APOA1/APOA2/APOA4/APOB/APOM/SOAT2	APOA1 (11229886) Transcriptional regulation of the human apolipoprotein genes
57	development	extracellular matrix	33	extracellular matrix organization	5.85669e-14	ADAMTS2/COL1A1/COL4A1/COL4A2/COL5A1/ITGA1/LAMB1/LAMC1/MMP2/NID1/NID2/PXDN/TNC	COL1A1 (11285309) A COL1A1 Sp1 binding site polymorphism predisposes to osteoporotic fracture by affecting bone density and quality
60	development	extracellular matrix	32	extracellular matrix organization	1.5194e-09	BGN/COL13A1/COL1A2/CRISPLD2/DCN/DDR2/EMILIN1/ITGA11/MFAP4/PDGFRA	PDGFRA (15297375) Ets-1 stimulates platelet-derived growth factor A-chain gene transcription and vascular smooth muscle cell growth via cooperative interactions with Sp1
65	development		31	tissue morphogenesis	4.02367e-09	FOXF1/FOXF2/FOXQ1/HGF/IGFBP5/SALL1/SEMA3A/SFRP1/TBX2/TBX4	HGF(12473536) Sp1 and Sp3 transcription factors synergistically regulate HGF receptor gene expression in kidney
66	development	skeletal	31	anterior/posterior pattern specification	6.63446e-16	EN1/HOXA1/HOXA10/HOXA7/HOXB5/HOXB6/HOXB9/HOXC8/HOXD10/HOXD11/HOXD3/HOXD9
70	development	nervous	29	glial cell differentiation	4.67244e-09	ERBB3/MMP24/PLP1/PTPRZ1/RELN/S100B/SOX10	RELN (15717292) Hypermethylation of the reelin (RELN) promoter in the brain of schizophrenic patients: A preliminary report
78	development	liver	28	very-low-density lipoprotein particle clearance	4.40165e-08	APOC1/APOC3/APOE	APOE (19504470) Functional characterization of three single-nucleotide polymorphisms present in the human APOE promoter sequence: Differential effects in neuronal cells and on DNA-protein interactions
85	development	skin	25	skin development	2.98259e-10	CDH3/ITGA3/KRT14/KRT15/KRT17/KRT5/LAMB3/NTF4/SFN	KRT14 (22911849) p53 acts as a co-repressor to regulate keratin 14 expression during epidermal cell differentiation
91	development	stem cell	24	stem cell maintenance	4.05444e-07	FGF4/LIN28A/NANOG/NODAL/PRDM14	LIN28A (23318446) Hepatitis B virus X protein upregulates Lin28A/Lin28B through Sp-1/c-Myc to enhance the proliferation of hepatoma cells
96	development		24	regionalization	1.66022e-10	BARX1/DMRT2/DMRTA2/FOXC1/HOXC10/SIX1/SIX2/TBX3/WNT2B	TBX3 (21784138) Basal transcription of the human TBX3 gene, a key developmental regulator which is overexpressed in several cancers, requires functional NF-Y and Sp1 sites
110	development		22	hemopoiesis	4.15553e-07	EXOC6/GATA2/HHEX/LMO2/LYL1/MEF2C/RNF41/SYK
111	development		22	pattern specification process	1.3754e-10	FOXG1/HOXA2/LHX2/NR2F1/NR2F2/NRG3/PAX6/PBX1/SIX3
152	development	pancreate	16	pancreatic A cell differentiation	8.88817e-12	INSM1/NEUROD1/NKX2-2/RFX6	CHGA (9852054) Sp1 and CREB mediate gastrin-dependent regulation of chromogranin A promoter activity in gastric carcinoma cells
212	development	thyroid	12	cellular modified amino acid metabolic process	7.2205e-08	AHCY/DUOX1/DUOX2/DUOXA1/PLA2G10	DUOXA1 (20060878) Delimitation and functional characterization of the bidirectional THOX-DUOXA promoter regions in thyrocytes (rat study)
217	development	nervous	12	negative regulation of glial cell differentiation	1.23847e-09	DLX2/FGFR3/ID2/ID4	ID4 (9516472) A role for Sp and helix-loop-helix transcription factors in the regulation of the human Id4 gene promoter activity
255	development	reproduction	10	cilium assembly	2.02205e-09	CCDC41/FAM161A/IFT81/IFT88/KIF3A
272	development	kidney	9	metanephros morphogenesis	2.47412e-07	FRAS1/LGR4/SMO
