# Supplementary material for: Discovery of Novel Human Gene Regulatory Modules from Gene Co-expression and Promoter Motif Analysis
Source: Sci Rep. 2017 Jul 17;7:5557. doi: 10.1038/s41598-017-05705-2 (PMC5514134; doi:10.1038/s41598-017-05705-2)
Supplement: Supplementary file 8 — Supplementary Dataset 7 [file 41598_2017_5705_MOESM8_ESM.xls]

## Sheet: Supplementary Dataset 7
Supplementary Dataset 7: Target gene list for all the analyzed motifs
>CREB1_Motif_Target_Genes
AASDH
ACAD9
ACD
ACTL9
ADAMTS6
ADAP2
ADPRHL2
AHCYL1
AHI1
AIMP2
AKIRIN1
ALKBH7
AMN1
ANKRD37
AP2B1
APTX
ARG2
ARIH1
ATP5G1
ATP5I
ATP9B
AUP1
AURKA
AVPI1
B3GAT3
BACH2
BBS7
BDP1
BIRC2
BNIP3L
BRAF
C11orf87
C14orf109
C14orf179
C16orf5
C16orf61
C17orf49
C17orf81
C19orf6
C19orf63
C20orf72
C2orf69
C4orf21
C6orf170
C7orf41
C7orf70
C9orf119
C9orf3
CBX8
CCBL1
CCDC124
CCDC47
CCL4
CCL8
CCNA2
CCNI
CD180
CD2BP2
CDADC1
CDC14B
CDC37
CDC5L
CDS1
CELF6
CENPE
CEP57
CGA
CHGA
CHGB
CHMP1B
CHPF
CLDN6
CLSTN3
CLTB
CNTROB
COQ2
COX4NB
CSDC2
CSNK1D
CSNK1G2
CSTF3
CTDNEP1
CTDP1
CTU2
CUTA
CXCL16
CXorf56
CYB5D2
CYCS
DDX10
DDX42
DDX51
DGCR14
DIRC2
DNAJA2
DNTTIP1
DOK1
DTL
DUSP1
DUSP8
DVL1
EEF2
EIF3H
EPHA2
ESYT2
EXO1
FAHD2A
FAM174A
FAM50A
FBXO34
FKBP15
FN1
FOSB
FOXP1
G3BP2
GABARAPL1
GALNT11
GALP
GAPDHS
GAS5
GCC1
GEM
GLOD4
GLYR1
GNAO1
GOLPH3
GPBP1
GPCPD1
GPR20
GPR3
GTF2F1
GUK1
HAS1
HAUS2
HAUS5
HCFC1
HHIP
HIST1H2AJ
HIST1H2AL
HIST1H2AM
HIST1H2BK
HIST1H2BM
HIST1H3B
HIST1H4E
HIST1H4H
HOXC10
HOXC4
HPS4
HSP90AB1
HSPBAP1
HSPH1
IFRD1
IFT27
IKBKB
IL10RA
IL32
IMPDH2
IPO5
IRGQ
ISX
JOSD1
JOSD2
JUND
KCNA5
KCNF1
KIAA0020
KIAA1143
KIF15
KIF1A
LAPTM4B
LARS
LDHA
LOC100287428
LOC100289098
LOC100302650
LOC100507025
LOC338739
LOC442075
LOC644656
LOXL3
LPPR4
LRRC57
LRRC8A
MAFF
MAP1LC3A
MAPK8IP3
MAPKAPK5
MAPRE2
MCM10
MED29
MEG3
METTL4
MLF1
MLXIP
MOAP1
MSI2
MYL6
NAT14
NCBP1
NDC80
NDUFA10
NDUFB2
NEK1
NELF
NFX1
NOC4L
NR4A2
NRBF2
NUBPL
NUP133
NUP214
NUP98
NUPL2
OCIAD1
ODF3L1
OGDH
OXSR1
PAFAH1B1
PAK1
PAQR3
PARD6A
PBK
PCK1
PCSK1
PDE7B
PDP1
PEG3
PER1
PITPNA
PNMA3
POLB
PPARGC1A
PPM1A
PPM1D
PPP1R12C
PPP1R15A
PPP2CA
PPP2R2A
PQLC1
PRC1
PRKAR1A
PRR3
PSMD3
PTPRU
PURB
PVRL2
PWWP2B
RAB25
RAD51C
RALGAPA1
RBBP6
RBKS
RBM42
RELB
RFC3
RFX1
RNF166
RNF20
RNF44
RNMTL1
RPL18
RPL3
RPLP2
RPPH1
RPS29
RUNDC3A
SCG2
SCYL2
SEMA4C
SEZ6L2
SF1
SIDT2
SIK1
SIVA1
SKIL
SLC18A2
SLC25A25
SLC25A33
SLC25A36
SLC31A1
SLC35F5
SLC39A1
SMCHD1
SNAP25
SNHG11
SNRNP40
SNX5
SPAG4
SPATA7
SRRD
SSSCA1
SST
ST13
STARD3NL
STXBP3
SULT1C4
SULT4A1
SUV39H2
SYAP1
TAF10
TAF4B
TEAD1
TFCP2
TH
THOC1
TMEM111
TMEM147
TMEM187
TMEM198
TMEM59L
TNFRSF12A
TP53INP2
TRA2A
TRAK1
TRAP1
TRAPPC1
TRIM28
TRIM47
TSC22D2
TUBB2A
UBAP1
UBE2H
UBE2S
UBN1
UBQLN1
UBQLN3
USP48
USP9X
VASP
VGF
VPS24
VPS37B
WDR63
WFDC3
WSB1
XPNPEP3
XRN2
YTHDC1
YWHAH
YWHAZ
YY1
ZBTB11
ZBTB48
ZC3H4
ZDHHC7
ZIM2
ZMYND15
ZNF10
ZNF143
ZNF266
ZNF295
ZNF330
ZNF335
ZNF34
ZNF410
ZNF426
ZNF460
ZNF473
ZNF543
ZNF548
ZNF561
ZNF562
ZNF593
ZNRD1
>E2F1_Motif_Target_Genes
AACS
AATF
ABCB10
ABCB6
ABHD11
ABHD14B
ABHD5
ABI1
ABI3
ABO
ABTB1
ABTB2
ACACA
ACAD9
ACADSB
ACAP2
ACAP3
ACBD4
ACE
ACOT13
ACOX1
ACP1
ACTG1
ACTL6A
ACTN2
ACTN4
ACY1
ADAM10
ADAM17
ADAM8
ADAMTS19
ADAMTS2
ADAMTSL3
ADAR
ADCK5
ADCY1
ADCY2
ADCY6
ADD3
ADHFE1
ADM
ADNP
ADPRHL2
ADRA1A
AFAP1L1
AFF3
AGAP1
AGAP3
AGBL4
AGK
AGPAT1
AGPAT6
AGPS
AGRN
AGTR1
AHR
AIDA
AIG1
AK2
AKAP10
AKIRIN2
ALDH1A2
ALDH1A3
ALDH1L2
ALDH3A2
ALDH9A1
ALDOA
ALG10
ALG10B
ALG3
ALG5
ALG8
ALKBH7
ALS2CL
AMMECR1L
AMOT
ANGPT1
ANGPTL2
ANGPTL4
ANKFY1
ANKHD1
ANKRD11
ANKRD13A
ANKRD18A
ANKRD33B
ANKRD36
ANKRD36B
ANKRD36BP2
ANKRD45
ANKS1B
AP3B2
AP3S1
AP4E1
APBA1
APC2
APEH
APLP1
APLP2
APOA1
APP
AQP1
AQP3
ARC
ARF1
ARF5
ARFGAP1
ARHGAP20
ARHGAP4
ARHGAP9
ARHGEF10
ARHGEF10L
ARHGEF12
ARHGEF17
ARHGEF19
ARHGEF25
ARID3A
ARID3B
ARIH1
ARL1
ARMC10
ARNT2
ARPC1B
ARPC4
ARPC5L
ARRB2
ARSI
ARX
ASAP1
ASB7
ASCC3
ASF1B
ASPDH
ASS1
ASTN2
ASXL1
ATAD2
ATAD3A
ATF2
ATF4
ATF7
ATG12
ATG16L2
ATG2B
ATHL1
ATL1
ATP1A2
ATP1A3
ATP1B4
ATP2A1
ATP6V0E1
ATP6V1A
ATP6V1C1
ATP6V1D
ATP7B
ATP9B
ATXN10
ATXN2L
ATXN7L3
AUP1
AURKB
AZI1
AZIN1
B3GALT6
B3GAT1
B3GAT3
B3GNT3
B4GALNT3
B4GALT2
B9D1
BAALC
BAG3
BAMBI
BCAP29
BCKDHB
BCL10
BCL2
BCL7A
BCOR
BCS1L
BHMT
BICD1
BIRC6
BIVM
BLM
BLMH
BMP2
BMP4
BMP7
BNIP3
BOC
BOD1
BOLA3
BOP1
BPGM
BRCA1
BRIP1
BRSK2
BSN
BTC
BTF3
BTG1
BTN2A2
C10orf110
C10orf46
C11orf17
C11orf35
C11orf45
C11orf51
C11orf68
C11orf84
C11orf95
C11orf96
C12orf23
C12orf29
C12orf4
C12orf56
C12orf60
C13orf23
C13orf31
C13orf33
C14orf109
C14orf166B
C14orf43
C14orf45
C14orf80
C14orf82
C15orf26
C15orf28
C15orf38
C16orf52
C16orf80
C16orf92
C17orf49
C17orf61
C17orf81
C17orf96
C18orf21
C18orf45
C18orf54
C18orf8
C19orf21
C19orf22
C19orf56
C19orf68
C19orf76
C1QBP
C1QTNF2
C1orf104
C1orf150
C1orf170
C1orf187
C1orf213
C1orf228
C1orf77
C1orf88
C1orf96
C2
C20orf11
C20orf166
C20orf3
C21orf119
C21orf129
C21orf58
C22orf30
C2CD2L
C2CD3
C2orf24
C2orf3
C2orf40
C2orf65
C2orf7
C2orf76
C2orf86
C3orf15
C3orf62
C3orf67
C3orf70
C4orf27
C5orf30
C5orf33
C5orf51
C5orf54
C5orf56
C6orf120
C6orf138
C6orf145
C6orf162
C6orf203
C6orf62
C6orf89
C7orf41
C7orf68
C8orf34
C8orf41
C8orf76
C8orf82
C9orf100
C9orf119
C9orf125
C9orf142
C9orf5
C9orf80
C9orf91
CA2
CAB39L
CACNB3
CACNG6
CADM2
CALCA
CALCOCO1
CALCR
CAMK1D
CAMK2N1
CAMK4
CAND2
CANT1
CANX
CARM1
CARS
CARS2
CASKIN2
CASP2
CASP7
CBLN1
CBX3
CBX7
CBX8
CCDC109B
CCDC122
CCDC136
CCDC148
CCDC21
CCDC3
CCDC47
CCDC50
CCDC56
CCDC57
CCDC59
CCDC6
CCDC64
CCDC72
CCHCR1
CCNA2
CCND1
CCND2
CCNE2
CCNG2
CCNK
CCNY
CCT7
CD151
CD200
CD248
CD34
CD58
CD7
CD99
CDC34
CDC37
CDC42EP5
CDC42SE2
CDC7
CDCA2
CDCA3
CDCA4
CDH11
CDH24
CDHR1
CDK18
CDK5RAP3
CDK9
CDKN1C
CDKN2AIP
CDKN3
CDS1
CDS2
CDX2
CELF3
CELF4
CENPA
CENPBD1
CENPI
CENPK
CENPN
CENPT
CEP120
CEP290
CEP350
CEP55
CEP76
CEP78
CEPT1
CERK
CFL1
CHAD
CHADL
CHAF1A
CHAF1B
CHCHD7
CHD1
CHD6
CHD7
CHEK1
CHEK2
CHERP
CHGA
CHGB
CHN1
CHRDL1
CHRND
CHST1
CHST12
CHST14
CHTF18
CISD1
CIT
CITED2
CKAP4
CKB
CKS1B
CLEC11A
CLEC7A
CLGN
CLIP1
CLIP2
CLMN
CLSPN
CLSTN1
CLTB
CLTC
CMAS
CMC1
CNGA3
CNN3
CNOT10
CNOT3
CNOT6
CNOT6L
CNRIP1
CNTLN
CNTN4
CNTNAP2
CNTNAP3
CNTNAP5
CNTROB
COCH
COL14A1
COL15A1
COL16A1
COL18A1
COL1A2
COL25A1
COL2A1
COL4A1
COL4A2
COL5A1
COL9A2
COL9A3
COMT
COPG2
COPS3
COPZ1
CORO1C
COX5A
CPE
CPEB2
CPOX
CPSF1
CPSF2
CPSF7
CPT1C
CRABP1
CREB3L2
CREBL2
CREBZF
CREM
CRNDE
CRYBA2
CSAD
CSNK2A2
CSPG5
CSRNP2
CSRP1
CSRP2
CSTF3
CTBP1
CTDNEP1
CTDSP1
CTDSPL
CTDSPL2
CTHRC1
CTNNA1
CTNNB1
CTNNBL1
CUL1
CUL3
CWC27
CXorf41
CYB561D2
CYBASC3
CYFIP2
CYHR1
CYLD
CYP1B1
CYP24A1
CYP26A1
CYP26B1
CYP2S1
CYP39A1
CYP4X1
DAD1
DBI
DCAF12L1
DCAF5
DCAF7
DCBLD2
DCK
DCTD
DDAH1
DDB2
DDHD2
DDIT3
DDIT4
DDOST
DDT
DDX25
DDX27
DDX3X
DDX42
DEDD2
DEGS1
DEK
DERA
DERL2
DERL3
DEXI
DFNB59
DGCR8
DGKD
DGKI
DHFR
DHRS13
DHRS3
DHRS7B
DIAPH1
DIDO1
DIMT1L
DIP2A
DIRAS1
DIRC3
DKC1
DKFZP434I0714
DKFZp761E198
DKK3
DLEU1
DLEU2
DLL1
DLX1
DMKN
DMRT2
DNA2
DNAJA1
DNAJB1
DNAJC21
DNAJC22
DNAJC7
DNAL4
DNER
DNM2
DOCK5
DOK1
DOK6
DPF2
DPP6
DPP7
DPYSL3
DPYSL4
DRAP1
DSC3
DSG2
DSP
DUOX1
DUS3L
DUSP10
DUSP16
DUSP4
DUSP5
DUSP7
DVL1
DVL3
DYSF
DZIP1
E4F1
EBAG9
ECD
ECEL1
ECM1
EEA1
EEF1A1
EEF1B2
EFHD2
EFNB2
EFNB3
EGFEM1P
EGFLAM
EID2
EIF1AD
EIF2B2
EIF4B
EIF4E
EIF4EBP1
EIF5B
ELAVL1
ELAVL3
ELAVL4
ELFN1
ELOVL7
EME2
EMID2
EMILIN3
EMX2OS
ENAH
ENHO
ENOPH1
ENSA
EP400
EPB41
EPB41L3
EPB41L4A
EPC1
EPHA2
EPHB1
EPN1
EPS8
EPSTI1
ERAL1
ERBB2
ERBB2IP
ERBB3
ERCC5
EREG
ERI3
ERP29
ERRFI1
ESRP2
ETV3
EVI5L
EXD3
EXOC5
EXT2
EZR
FAM105A
FAM109B
FAM120C
FAM134A
FAM134C
FAM135A
FAM155A
FAM172A
FAM196A
FAM198A
FAM201A
FAM36A
FAM50B
FAM57A
FAM57B
FAM69A
FAM73A
FAM73B
FAM76A
FAM83G
FAM84B
FAM89A
FAM91A1
FAM98C
FANCB
FANCG
FAR1
FAR2
FARP1
FASN
FASTKD3
FAT2
FAT4
FBF1
FBLN2
FBXL15
FBXL16
FBXL17
FBXL20
FBXL6
FBXL8
FBXO34
FBXO4
FBXO44
FECH
FEM1A
FEM1B
FEM1C
FES
FGD6
FGF2
FGF3
FGF4
FGFR1
FGFR3
FHL1
FHL2
FHL3
FHOD1
FIBP
FJX1
FKBP10
FKBP15
FLAD1
FLI1
FLJ10038
FLJ11235
FLJ20021
FLJ37453
FLJ90757
FLOT1
FLT1
FLVCR1
FMO1
FMR1
FN1
FNBP1
FNIP2
FOXA1
FOXA2
FOXA3
FOXD1
FOXF1
FOXF2
FOXJ3
FOXL1
FOXN2
FOXRED2
FPGS
FRG1
FRG1B
FRMD5
FRZB
FSCN1
FTL
FTSJ2
FTSJD1
FUS
FUT9
FZD1
FZD10
FZD4
FZD5
FZD8
G2E3
G3BP2
GAA
GABARAPL1
GABPB1
GABRA2
GABRB2
GABRB3
GABRE
GAD2
GADD45A
GAL3ST4
GALNT2
GALNT3
GALNTL1
GALNTL4
GAMT
GANAB
GAPDH
GAS1
GAS5
GATA1
GATA2
GATA3
GATA5
GATAD1
GATAD2A
GATC
GCH1
GCHFR
GDI1
GDI2
GDPD2
GEN1
GFRA3
GGCT
GGNBP2
GGTA1
GHITM
GHRL
GJA3
GJA4
GLDC
GLE1
GLG1
GLI3
GLIS1
GLIS2
GLS2
GLTSCR2
GMEB2
GNA13
GNA14
GNAI2
GNAQ
GNB2
GNG12
GNG3
GNPTG
GOLT1B
GORAB
GOT1
GP1BB
GPC3
GPR107
GPR126
GPR137C
GPR143
GPR157
GPR172A
GPR176
GPR3
GPRIN1
GPRIN2
GPSM2
GPSM3
GPX7
GRAMD1A
GRB14
GRINA
GRIPAP1
GRM3
GRM5
GRM7
GSC
GSDMD
GSK3B
GSTM4
GTDC1
GTF2A2
GTF2B
GTPBP3
GUCY1B3
GUSB
GXYLT1
GYPC
H1FX
H2AFJ
H2AFV
HAND1
HAS1
HAUS2
HAUS7
HAUS8
HBEGF
HCFC1
HCFC2
HCK
HCN1
HDAC1
HDAC10
HDAC4
HDAC6
HDGFRP2
HEATR7A
HECW2
HELLS
HELZ
HERC3
HES7
HEXB
HEY2
HGS
HHLA1
HIAT1
HIATL2
HIC1
HIC2
HIGD1A
HINT1
HIPK1
HIST1H2AC
HIST1H2AG
HIST1H2AI
HIST1H2AK
HIST1H2AL
HIST1H2AM
HIST1H2BC
HIST1H2BE
HIST1H2BH
HIST1H2BI
HIST1H2BJ
HIST1H2BL
HIST1H2BO
HIST1H3F
HIST1H3H
HIST1H3J
HIST1H4A
HIST1H4D
HIST1H4F
HIST1H4J
HIVEP2
HK1
HLF
HLTF
HMGA1
HMGA2
HNRNPA0
HNRNPA2B1
HNRNPA3
HNRNPK
HNRNPUL1
HNRNPUL2
HNRPDL
HOOK1
HOTAIR
HOXA1
HOXA11
HOXA11-AS
HOXB5
HOXB6
HOXC10
HOXC13
HP1BP3
HPCA
HPRT1
HS3ST3A1
HSCB
HSPA12B
HSPA4L
HSPA9
HSPC159
HSPD1
HSPE1
HTR2C
IAH1
IARS2
ID1
IER2
IFT81
IGF1R
IGF2BP1
IGF2BP2
IGFBP4
IGFBPL1
IGLC1
IGLON5
IHH
IKZF2
IKZF5
IL12B
IL17RC
IL4I1
ILKAP
IMPA1
IMPA2
ING1
INPP5D
INSIG1
INSM1
INTS12
INTS4
INTS9
IPO8
IPO9
IQCG
IRAK2
IRAK3
IRF1
IRF2BP2
IRF3
IRF7
IRF8
IRS1
IRS2
IRS4
IRX4
ISCA1
ISG20L2
ISLR
ISOC2
ISYNA1
ITGA11
ITGA9
ITGB1
ITGB8
JAM2
JMJD8
JOSD1
JPH1
JSRP1
JUN
KALRN
KATNAL2
KCNA7
KCNC3
KCND2
KCNG1
KCNH8
KCNJ3
KCNK12
KCNMA1
KCNN2
KCNQ1DN
KCNQ2
KCNQ4
KCNS3
KCTD11
KCTD12
KCTD16
KCTD7
KCTD9
KDELC2
KDELR3
KEAP1
KHDRBS1
KHK
KHSRP
KIAA0101
KIAA0247
KIAA0319L
KIAA0355
KIAA0467
KIAA0494
KIAA0649
KIAA0664
KIAA0754
KIAA0947
KIAA1147
KIAA1210
KIAA1274
KIAA1370
KIAA1407
KIAA1409
KIAA1704
KIAA1737
KIAA1967
KIAA2018
KIAA2026
KIF18B
KIF24
KISS1R
KIT
KITLG
KLF4
KLHDC5
KLHL17
KLHL23
KLK6
KLRAQ1
KPNB1
KREMEN1
KRT23
KY
L3MBTL1
LAD1
LAMA3
LAMC1
LARP4B
LASS2
LBR
LCTL
LDHA
LEF1
LEFTY2
LEMD3
LEP
LEPREL4
LHB
LHFP
LHFPL3
LIG1
LILRA4
LIMD2
LIME1
LIMK2
LITAF
LMAN1
LMF2
LMNA
LMNB1
LMO4
LOC100128893
LOC100130155
LOC100130776
LOC100130855
LOC100131564
LOC100272217
LOC100287015
LOC100288447
LOC100288730
LOC100289230
LOC100306951
LOC100498859
LOC100499177
LOC100505797
LOC100506211
LOC100506365
LOC100506649
LOC100506676
LOC100506757
LOC100506844
LOC100506979
LOC100507328
LOC100507557
LOC145663
LOC145783
LOC147670
LOC157627
LOC220906
LOC221710
LOC254128
LOC282997
LOC283481
LOC285103
LOC286189
LOC286467
LOC339352
LOC400043
LOC400550
LOC400931
LOC400960
LOC401097
LOC439949
LOC441046
LOC641518
LOC642236
LOC642852
LOC643529
LOC643837
LOC644538
LOC645321
LOC646903
LOC692247
LOC728190
LOC729683
LOC729970
LOX
LOXL2
LOXL3
LPAR1
LPIN2
LRCH1
LRIG3
LRP2
LRP3
LRP6
LRRC16A
LRRC32
LRRC38
LRRC45
LRRC55
LRRC57
LRRN1
LSM1
LSM14A
LSS
LTBP1
LTBP2
LTBP3
LTBR
LTC4S
LUC7L2
LUC7L3
LY6D
LY6E
LY6H
LY75
LYPD6
LYPD6B
MAD2L2
MAFG
MAGEA12
MAGEH1
MAL2
MAMDC2
MAMSTR
MAN1A1
MAN2A2
MAN2B1
MANBA
MANEA
MAP1LC3A
MAP3K11
MAP3K4
MAP4
MAP4K5
MAPK14
MAPK6
MAPK8IP2
MARCH3
MARCH6
MARVELD1
MARVELD3
MASTL
MAT2B
MATN1
MATN3
MAZ
MBD2
MBD4
MBOAT1
MBOAT7
MCEE
MCM3
MCM3AP-AS
MCM7
MCM8
MCOLN1
MCPH1
MDC1
MDFIC
MDM2
MED30
MED31
MED8
MEGF6
MEIS1
MEPCE
MESDC1
METAP1
METTL1
METTL5
MEX3A
MEX3C
MEX3D
MFAP3L
MFSD3
MGC45800
MGLL
MGMT
MGRN1
MIB2
MIER3
MIR17HG
MIS12
MLEC
MLL
MLL3
MLL4
MLLT1
MLLT10
MMAB
MMP16
MN1
MOCOS
MOSPD1
MOSPD2
MPHOSPH10
MPP6
MPST
MRPL12
MRPL2
MRPL28
MRPL51
MRPS16
MRPS25
MRPS26
MRPS27
MRPS34
MSH2
MSH3
MSI1
MSRB3
MST1
MST1R
MTA2
MTBP
MTDH
MTMR1
MTMR11
MTPN
MTRR
MTSS1
MTSS1L
MUC1
MUDENG
MUM1
MVK
MXD3
MXD4
MXRA5
MYADM
MYB
MYBL2
MYH9
MYL10
MYL12A
MYL6
MYL9
MYLK
MYO19
MYO1D
MYO5A
MYOCD
MZT2A
MZT2B
N6AMT2
NAA11
NAA50
NAB1
NAGA
NAMPT
NANP
NARF
NARFL
NBL1
NBLA00301
NCAPD2
NCAPG2
NCAPH2
NCBP1
NCDN
NCOA2
NCRNA00115
NCRNA00241
NCRNA00261
NCRNA00275
NDRG2
NDUFA13
NDUFA4L2
NDUFA6
NDUFC1
NDUFV1
NEDD9
NEFH
NEK1
NEK2
NEO1
NES
NEURL1B
NEURL2
NFATC2IP
NFIX
NFKB1
NFKB2
NFKBIL1
NFX1
NFYC
NGFR
NGFRAP1
NID1
NIPAL3
NKAIN4
NKIRAS2
NKTR
NKX2-1
NKX2-5
NKX3-2
NLRP14
NME3
NMRAL1
NOC2L
NOC3L
NOC4L
NOL7
NOLC1
NOP14
NOP56
NOTUM
NOVA1
NPAS4
NPC1
NPDC1
NPEPL1
NPFFR1
NPPC
NPR3
NPTX2
NPY
NPY1R
NPY2R
NR2F1
NR3C1
NR4A2
NR4A3
NRBP2
NRG1
NRIP1
NRK
NRN1
NRP1
NT5C2
NT5C3L
NT5DC1
NT5E
NTN4
NUB1
NUDT1
NUDT15
NUDT5
NUMA1
NUP62CL
NUP98
NUS1
NUTF2
NXPH1
NXT1
NYNRIN
OAF
OAS3
OCRL
ODC1
OLIG3
OPA1
OR7E104P
ORC2
ORC3
ORMDL3
OSBPL11
OSBPL3
OSR2
OTUD6B
OVOL2
P4HB
P4HTM
PABPC5
PACRG
PACS1
PAEP
PAFAH1B1
PAK2
PAK3
PAMR1
PAN3
PAPOLA
PAPSS2
PAQR4
PARD6B
PARD6G
PARM1
PARP10
PARP9
PAWR
PAX1
PAX6
PBX1
PBX3
PCBP1
PCDH7
PCF11
PCGF1
PCK1
PCK2
PCLO
PCNA
PCNXL3
PDCD1
PDCD4
PDDC1
PDE1C
PDE3A
PDE4A
PDE7A
PDGFC
PDIA3
PDIA5
PDLIM2
PDLIM3
PDP1
PDPK1
PDS5A
PDXDC2
PDZD4
PDZRN3
PEAR1
PEMT
PER1
PER3
PET117
PEX11B
PEX14
PEX19
PEX5L
PFKFB3
PFKP
PGBD5
PGCP
PGLS
PGM3
PGM5
PGP
PHF12
PHF13
PHF19
PHF2
PHF20
PHF21B
PHKG2
PHLDB2
PHLPP1
PHYHIPL
PI4K2B
PIGV
PIGW
PIN4
PION
PIP4K2A
PIP5K1C
PITRM1
PITX1
PKD1
PKDCC
PKM2
PKN1
PKN2
PKNOX2
PKP3
PKP4
PL-5283
PLA2G12A
PLAC8
PLAG1
PLAGL2
PLAT
PLCB4
PLCD3
PLCE1
PLEKHF2
PLEKHH1
PLEKHM3
PLEKHO1
PLK2
PLK4
PLOD2
PLTP
PLXDC1
PLXDC2
PLXNB1
PLXNC1
PMAIP1
PNKP
PNPLA8
PNPO
PNRC2
PODXL2
POLH
POLK
POLQ
POLR1C
POLR1D
POLR2A
POLR3K
POM121
POM121L8P
POP7
POT1
POU3F2
PPA2
PPARA
PPARGC1B
PPFIA3
PPIA
PPIB
PPIL2
PPM1B
PPME1
PPP1CC
PPP1R13L
PPP1R14C
PPP2R5A
PPP3CA
PPP3CC
PPP3R1
PPP6R3
PPPDE1
PPWD1
PRDM13
PRDM16
PRDX2
PRDX4
PRIMA1
PRKACA
PRKACB
PRKAR1A
PRKAR1B
PRKAR2B
PRKCA
PRKCDBP
PRKD1
PRKRA
PRKRIR
PROSC
PRPF38A
PRPF40A
PRPF6
PRR11
PRRG3
PRRX1
PRRX2
PRSS12
PRTFDC1
PRTG
PSD
PSD2
PSMA6
PSMB9
PSMC3
PSMD1
PSMD13
PSME1
PSRC1
PSTPIP2
PTCHD1
PTEN
PTENP1
PTGER1
PTGES2
PTGES3
PTGFRN
PTGIS
PTGR1
PTK6
PTMA
PTPLA
PTPMT1
PTPN12
PTPN14
PTPN7
PTPRCAP
PTPRD
PTPRN2
PUM1
PUS1
PUS3
PUSL1
PVRL1
PYCR1
[truncated: 26,074 more rows]
