# Supplementary material for: Discovery of Novel Human Gene Regulatory Modules from Gene Co-expression and Promoter Motif Analysis
Source: Sci Rep. 2017 Jul 17;7:5557. doi: 10.1038/s41598-017-05705-2 (PMC5514134; doi:10.1038/s41598-017-05705-2)
Supplement: Supplementary file 9 — Supplementary Dataset 8 [file 41598_2017_5705_MOESM9_ESM.xls]

## Sheet: Supplementary Dataset 8
Supplementary Dataset 8: Genes used in the network construction
Affymetrix_ProbeSet_ID	Gene_Symble	Entrez_Gene_ID	Annotation
1053_at	RFC2	5982	replication factor C (activator 1) 2, 40kDa
121_at	PAX8	7849	paired box 8
1294_at	UBA7	7318	ubiquitin-like modifier activating enzyme 7
1405_i_at	CCL5	6352	chemokine (C-C motif) ligand 5
1487_at	ESRRA	2101	estrogen-related receptor alpha
1494_f_at	CYP2A6	1548	cytochrome P450, family 2, subfamily A, polypeptide 6
1552257_a_at	TTLL12	23170	tubulin tyrosine ligase-like family, member 12
1552258_at	NCRNA00152	112597	non-protein coding RNA 152
1552266_at	ADAM32	203102	ADAM metallopeptidase domain 32
1552271_at	PRR22	163154	proline rich 22
1552280_at	TIMD4	91937	T-cell immunoglobulin and mucin domain containing 4
1552281_at	SLC39A5	283375	solute carrier family 39 (metal ion transporter), member 5
1552286_at	ATP6V1E2	90423	ATPase, H+ transporting, lysosomal 31kDa, V1 subunit E2
1552288_at	CILP2	148113	cartilage intermediate layer protein 2
1552291_at	PIGX	54965	phosphatidylinositol glycan anchor biosynthesis, class X
1552296_at	BEST4	266675	bestrophin 4
1552299_at	AKD1	221264	adenylate kinase domain containing 1
1552301_a_at	CORO6	84940	coronin 6
1552302_at	TMEM106A	113277	transmembrane protein 106A
1552306_at	ALG10	84920	asparagine-linked glycosylation 10, alpha-1,2-glucosyltransferase homolog (S. pombe)
1552310_at	C15orf40	123207	chromosome 15 open reading frame 40
1552311_a_at	RAX2	84839	retina and anterior neural fold homeobox 2
1552318_at	GIMAP1	170575	GTPase, IMAP family member 1
1552319_a_at	KLK8	11202	kallikrein-related peptidase 8
1552325_at	CCDC11	220136	coiled-coil domain containing 11
1552330_at	CENPBD1	92806	CENPB DNA-binding domains containing 1
1552335_at	CATSPER1	117144	cation channel, sperm associated 1
1552337_s_at	HOXD4	3233	homeobox D4
1552338_at	GSC	145258	goosecoid homeobox
1552340_at	SP7	121340	Sp7 transcription factor
1552347_at	CRYZL1	9946	crystallin, zeta (quinone reductase)-like 1
1552348_at	PRSS33	260429	protease, serine, 33
1552354_at	C19orf26	255057	chromosome 19 open reading frame 26
1552359_at	C8orf45	157777	chromosome 8 open reading frame 45
1552360_a_at	TIRAP	114609	toll-interleukin 1 receptor (TIR) domain containing adaptor protein
1552362_a_at	LEAP2	116842	liver expressed antimicrobial peptide 2
1552365_at	SCIN	85477	scinderin
1552368_at	CTCFL	140690	CCCTC-binding factor (zinc finger protein)-like
1552370_at	C4orf33	132321	chromosome 4 open reading frame 33
1552377_s_at	FAM18B2	201158	family with sequence similarity 18, member B2
1552381_at	SRSF12	135295	serine/arginine-rich splicing factor 12
1552383_at	FAM71A	149647	family with sequence similarity 71, member A
1552386_at	GAPT	202309	GRB2-binding adaptor protein, transmembrane
1552389_at	C8orf47	203111	chromosome 8 open reading frame 47
1552391_at	C1orf65	164127	chromosome 1 open reading frame 65
1552393_at	ENTHD1	150350	ENTH domain containing 1
1552396_at	WFDC6	140870	WAP four-disulfide core domain 6
1552400_a_at	C15orf27	123591	chromosome 15 open reading frame 27
1552402_at	CALML6	163688	calmodulin-like 6
1552405_at	NLRP5	126206	NLR family, pyrin domain containing 5
1552408_at	ODF4	146852	outer dense fiber of sperm tails 4
1552410_at	CLEC4F	165530	C-type lectin domain family 4, member F
1552414_at	WFDC9	259240	WAP four-disulfide core domain 9
1552421_a_at	CALR3	125972	calreticulin 3
1552422_at	C10orf25	220979	chromosome 10 open reading frame 25
1552424_at	KLHL10	317719	kelch-like 10 (Drosophila)
1552426_a_at	TM2D3	80213	TM2 domain containing 3
1552427_at	ZNF485	220992	zinc finger protein 485
1552432_at	MFSD6L	162387	major facilitator superfamily domain containing 6-like
1552440_at	GPR182	11318	G protein-coupled receptor 182
1552445_a_at	ESX1	80712	ESX homeobox 1
1552448_a_at	C8orf12	83656	chromosome 8 open reading frame 12
1552449_a_at	SCGB1C1	147199	secretoglobin, family 1C, member 1
1552450_a_at	DNAJC5G	285126	DnaJ (Hsp40) homolog, subfamily C, member 5 gamma
1552452_at	WDR88	126248	WD repeat domain 88
1552456_a_at	MBD3L2	125997	methyl-CpG binding domain protein 3-like 2
1552458_at	MBD3L1	85509	methyl-CpG binding domain protein 3-like 1
1552461_at	FAM46D	169966	family with sequence similarity 46, member D
1552463_at	SERPINB11	89778	serpin peptidase inhibitor, clade B (ovalbumin), member 11 (gene/pseudogene)
1552467_at	DSCR10	259234	Down syndrome critical region gene 10
1552476_s_at	PLCD3	113026	phospholipase C, delta 3
1552490_at	LACE1	246269	lactation elevated 1
1552491_at	IDI2	91734	isopentenyl-diphosphate delta isomerase 2
1552497_a_at	SLAMF6	114836	SLAM family member 6
1552501_a_at	GPBAR1	151306	G protein-coupled bile acid receptor 1
1552504_a_at	BRSK1	84446	BR serine/threonine kinase 1
1552506_at	CRB2	286204	crumbs homolog 2 (Drosophila)
1552510_at	SLC34A3	142680	solute carrier family 34 (sodium phosphate), member 3
1552514_at	WBP2NL	164684	WBP2 N-terminal like
1552519_at	ACVR1C	130399	activin A receptor, type IC
1552520_at	TMEM74	157753	transmembrane protein 74
1552522_at	TIGD4	201798	tigger transposable element derived 4
1552524_at	ART5	116969	ADP-ribosyltransferase 5
1552526_at	FAM71C	196472	family with sequence similarity 71, member C
1552528_at	C21orf67	84536	chromosome 21 open reading frame 67
1552531_a_at	NLRP11	204801	NLR family, pyrin domain containing 11
1552532_a_at	ATP6V1C2	245973	ATPase, H+ transporting, lysosomal 42kDa, V1 subunit C2
1552535_at	CLDN19	149461	claudin 19
1552540_s_at	IQCD	115811	IQ motif containing D
1552544_at	SERPINA12	145264	serpin peptidase inhibitor, clade A (alpha-1 antiproteinase, antitrypsin), member 12
1552546_a_at	LETM2	137994	leucine zipper-EF-hand containing transmembrane protein 2
1552548_at	BSND	7809	Bartter syndrome, infantile, with sensorineural deafness (Barttin)
1552553_a_at	NLRC4	58484	NLR family, CARD domain containing 4
1552555_at	PRSS36	146547	protease, serine, 36
1552557_a_at	ZDHHC15	158866	zinc finger, DHHC-type containing 15
1552562_at	ZNF570	148268	zinc finger protein 570
1552564_at	NUDT9P1	119369	nudix (nucleoside diphosphate linked moiety X)-type motif 9 pseudogene 1
1552566_at	BTBD16	118663	BTB (POZ) domain containing 16
1552568_at	RTP3	83597	receptor (chemosensory) transporter protein 3
1552576_at	ALMS1P	200420	Alstrom syndrome 1 pseudogene
1552579_a_at	ADAM21	8747	ADAM metallopeptidase domain 21
1552580_at	TRIML2	205860	tripartite motif family-like 2
1552584_at	IL12RB1	3594	interleukin 12 receptor, beta 1
1552585_s_at	GTF2A1L	11036	general transcription factor IIA, 1-like
1552586_at	TRPV3	162514	transient receptor potential cation channel, subfamily V, member 3
1552587_at	CNBD1	168975	cyclic nucleotide binding domain containing 1
1552590_a_at	ABCC12	94160	ATP-binding cassette, sub-family C (CFTR/MRP), member 12
1552592_at	MMP21	118856	matrix metallopeptidase 21
1552594_at	TMEM190	147744	transmembrane protein 190
1552596_at	GAS2L2	246176	growth arrest-specific 2 like 2
1552598_at	KCNG4	93107	potassium voltage-gated channel, subfamily G, member 4
1552599_at	PXT1	222659	peroxisomal, testis specific 1
1552602_at	CACNG5	27091	calcium channel, voltage-dependent, gamma subunit 5
1552604_at	C21orf74	54143	chromosome 21 open reading frame 74
1552608_at	WFDC11	259239	WAP four-disulfide core domain 11
1552612_at	CDC42SE2	56990	CDC42 small effector 2
1552617_a_at	RFWD2	64326	ring finger and WD repeat domain 2
1552619_a_at	ANLN	54443	anillin, actin binding protein
1552620_at	SPRR4	163778	small proline-rich protein 4
1552623_at	HSH2D	84941	hematopoietic SH2 domain containing
1552632_a_at	ARSG	22901	arylsulfatase G
1552633_at	ZNF101	94039	zinc finger protein 101
1552643_at	ZNF626	199777	zinc finger protein 626
1552661_at	PCDHGB7	56099	protocadherin gamma subfamily B, 7
1552664_at	FLCN	201163	folliculin
1552665_at	LOC84989	84989	hypothetical LOC84989
1552673_at	RFX6	222546	regulatory factor X, 6
1552674_at	DIRC1	116093	disrupted in renal carcinoma 1
1552675_at	DNAJB7	150353	DnaJ (Hsp40) homolog, subfamily B, member 7
1552676_at	UCN3	114131	urocortin 3 (stresscopin)
1552689_at	CASKIN1	57524	CASK interacting protein 1
1552691_at	ARL11	115761	ADP-ribosylation factor-like 11
1552698_at	MGC16703	113691	tubulin, alpha pseudogene
1552705_at	DUSP19	142679	dual specificity phosphatase 19
1552714_at	CREG2	200407	cellular repressor of E1A-stimulated genes 2
1552716_at	SPEF2	79925	sperm flagellar 2
1552718_at	DTD1	92675	D-tyrosyl-tRNA deacylase 1 homolog (S. cerevisiae)
1552724_at	RHOXF1	158800	Rhox homeobox family, member 1
1552726_at	ADAMTS17	170691	ADAM metallopeptidase with thrombospondin type 1 motif, 17
1552729_at	SNHG7	84973	small nucleolar RNA host gene 7 (non-protein coding)
1552730_at	DHH	50846	desert hedgehog
1552732_at	ABRA	137735	actin-binding Rho activating protein
1552733_at	KLHDC1	122773	kelch domain containing 1
1552735_at	PCDHGA4	56111	protocadherin gamma subfamily A, 4
1552740_at	C2orf15	150590	chromosome 2 open reading frame 15
1552742_at	KCNH8	131096	potassium voltage-gated channel, subfamily H (eag-related), member 8
1552745_at	SLCO6A1	133482	solute carrier organic anion transporter family, member 6A1
1552747_a_at	C3orf48	151649	chromosome 3 open reading frame 48
1552750_at	CIB3	117286	calcium and integrin binding family member 3
1552755_at	C9orf66	157983	chromosome 9 open reading frame 66
1552769_at	ZNF625	90589	zinc finger protein 625
1552770_s_at	ZNF563	147837	zinc finger protein 563
1552773_at	CLEC4D	338339	C-type lectin domain family 4, member D
1552775_at	GPRC6A	222545	G protein-coupled receptor, family C, group 6, member A
1552777_a_at	RAET1E	135250	retinoic acid early transcript 1E
1552783_at	ZNF417	147687	zinc finger protein 417
1552785_at	ZNF781	163115	zinc finger protein 781
1552787_at	HELB	92797	helicase (DNA) B
1552793_at	C8orf31	286122	chromosome 8 open reading frame 31
1552798_a_at	TLR4	7099	toll-like receptor 4
1552800_at	ABHD11	83451	abhydrolase domain containing 11
1552803_a_at	STMN1	3925	stathmin 1
1552807_a_at	SIGLEC10	89790	sialic acid binding Ig-like lectin 10
1552811_at	WFIKKN1	117166	WAP, follistatin/kazal, immunoglobulin, kunitz and netrin domain containing 1
1552816_at	NXNL2	158046	nucleoredoxin-like 2
1552830_at	FBXO39	162517	F-box protein 39
1552834_at	B3GNT6	192134	UDP-GlcNAc:betaGal beta-1,3-N-acetylglucosaminyltransferase 6 (core 3 synthase)
1552836_at	ZNF619	285267	zinc finger protein 619
1552839_at	FAM71D	161142	family with sequence similarity 71, member D
1552846_s_at	RAB42	115273	RAB42, member RAS oncogene family
1552849_at	C2orf65	130951	chromosome 2 open reading frame 65
1552851_at	ZSCAN4	201516	zinc finger and SCAN domain containing 4
1552853_at	VWA5B1	127731	von Willebrand factor A domain containing 5B1
1552856_at	TMEM148	197196	transmembrane protein 148
1552858_at	MAGEB6	158809	melanoma antigen family B, 6
1552860_at	TCEB3C	162699	transcription elongation factor B polypeptide 3C (elongin A3)
1552865_a_at	IFLTD1	160492	intermediate filament tail domain containing 1
1552868_at	C19orf23	148046	chromosome 19 open reading frame 23
1552876_at	C21orf89	114042	chromosome 21 open reading frame 89
1552878_at	ATOH7	220202	atonal homolog 7 (Drosophila)
1552882_a_at	FAM123B	139285	family with sequence similarity 123B
1552884_at	NKX6-3	157848	NK6 homeobox 3
1552887_at	C10orf27	219793	chromosome 10 open reading frame 27
1552889_a_at	EXOC3L2	90332	exocyst complex component 3-like 2
1552892_at	TNFRSF13C	115650	tumor necrosis factor receptor superfamily, member 13C
1552893_at	CAMK2N2	94032	calcium/calmodulin-dependent protein kinase II inhibitor 2
1552895_a_at	ANKRD30BP2	149992	ankyrin repeat domain 30B pseudogene 2
1552897_a_at	KCNG3	170850	potassium voltage-gated channel, subfamily G, member 3
1552899_at	MGC34034	154089	hypothetical protein MGC34034
1552903_at	B4GALNT2	124872	beta-1,4-N-acetyl-galactosaminyl transferase 2
1552906_at	FMR1NB	158521	fragile X mental retardation 1 neighbor
1552908_at	C1orf150	148823	chromosome 1 open reading frame 150
1552910_at	SIGLEC11	114132	sialic acid binding Ig-like lectin 11
1552912_a_at	IL23R	149233	interleukin 23 receptor
1552913_at	MAGEB18	286514	melanoma antigen family B, 18
1552915_at	IL28A	282616	interleukin 28A (interferon, lambda 2)
1552917_at	IL29	282618	interleukin 29 (interferon, lambda 1)
1552919_at	C4orf36	132989	chromosome 4 open reading frame 36
1552924_a_at	PITPNM2	57605	phosphatidylinositol transfer protein, membrane-associated 2
1552929_at	GRK7	131890	G protein-coupled receptor kinase 7
1552930_at	MMEL1	79258	membrane metallo-endopeptidase-like 1
1552932_at	NLRP6	171389	NLR family, pyrin domain containing 6
1552933_at	AKNAD1	254268	AKNA domain containing 1
1552935_at	ZCCHC5	203430	zinc finger, CCHC domain containing 5
1552937_s_at	ATRIP	84126	ATR interacting protein
1552938_at	ZIC5	85416	Zic family member 5 (odd-paired homolog, Drosophila)
1552940_at	TEDDM1	127670	transmembrane epididymal protein 1
1552942_at	FLJ30430	149373	hypothetical protein FLJ30430
1552944_a_at	PANX2	56666	pannexin 2
1552946_at	ZNF114	163071	zinc finger protein 114
1552948_at	CCDC27	148870	coiled-coil domain containing 27
1552950_at	C15orf26	161502	chromosome 15 open reading frame 26
1552952_at	RBMY2FP	159162	RNA binding motif protein, Y-linked, family 2, member F pseudogene
1552954_at	C5orf17	439936	chromosome 5 open reading frame 17
1552955_at	NCRNA00208	83655	non-protein coding RNA 208
1552967_at	ZNF645	158506	zinc finger protein 645
1552971_at	SGCZ	137868	sarcoglycan, zeta
1552973_at	WNT9B	7484	wingless-type MMTV integration site family, member 9B
1552979_at	C2orf52	151477	chromosome 2 open reading frame 52
1552986_at	LOC142937	142937	hypothetical protein BC008131
1552988_at	C11orf65	160140	chromosome 11 open reading frame 65
1552991_at	OR5P2	120065	olfactory receptor, family 5, subfamily P, member 2
1552993_at	DYDC1	143241	DPY30 domain containing 1
1552995_at	IL27	246778	interleukin 27
1552998_at	DEFB125	245938	defensin, beta 125
1552999_a_at	WFDC10B	280664	WAP four-disulfide core domain 10B
1553006_at	GPR112	139378	G protein-coupled receptor 112
1553011_at	TAF1L	138474	TAF1 RNA polymerase II, TATA box binding protein (TBP)-associated factor, 210kDa-like
1553013_at	CNTNAP5	129684	contactin associated protein-like 5
1553019_at	TMC2	117532	transmembrane channel-like 2
1553020_at	SMCR5	140771	Smith-Magenis syndrome chromosome region, candidate 5 (non-protein coding)
1553022_at	ZIM3	114026	zinc finger, imprinted 3
1553024_at	DAOA-AS	282706	DAOA antisense RNA (non-protein coding)
1553036_at	GPR111	222611	G protein-coupled receptor 111
1553041_at	HTR3C	170572	5-hydroxytryptamine (serotonin) receptor 3, family member C
1553043_a_at	CD300LF	146722	CD300 molecule-like family member f
1553044_at	GJA10	84694	gap junction protein, alpha 10, 62kDa
1553046_s_at	GAL3ST2	64090	galactose-3-O-sulfotransferase 2
1553052_at	WFDC13	164237	WAP four-disulfide core domain 13
1553057_at	SERPINB12	89777	serpin peptidase inhibitor, clade B (ovalbumin), member 12
1553059_at	PGLYRP3	114771	peptidoglycan recognition protein 3
1553060_at	PSKH2	85481	protein serine kinase H2
1553061_at	OR6W1P	89883	olfactory receptor, family 6, subfamily W, member 1 pseudogene
1553062_at	MOGAT1	116255	monoacylglycerol O-acyltransferase 1
1553063_at	GPR78	27201	G protein-coupled receptor 78
1553064_at	H1FOO	132243	H1 histone family, member O, oocyte-specific
1553066_at	TAAR9	134860	trace amine associated receptor 9 (gene/pseudogene)
1553067_a_at	GNRHR2	114814	gonadotropin-releasing hormone (type 2) receptor 2
1553069_at	NCRNA00257	257357	non-protein coding RNA 257
1553074_at	ASB11	140456	ankyrin repeat and SOCS box-containing 11
1553077_at	SDR9C7	121214	short chain dehydrogenase/reductase family 9C, member 7
1553078_at	OR5P3	120066	olfactory receptor, family 5, subfamily P, member 3
1553079_at	TRIM40	135644	tripartite motif-containing 40
1553080_at	CSN1S2AP	286828	casein alpha s2-like A, pseudogene
1553081_at	WFDC12	128488	WAP four-disulfide core domain 12
1553082_at	CRYGN	155051	crystallin, gamma N
1553084_at	STARD6	147323	StAR-related lipid transfer (START) domain containing 6
1553086_at	C11orf40	143501	chromosome 11 open reading frame 40
1553087_at	C18orf12	84322	chromosome 18 open reading frame 12
1553099_at	TIGD1	200765	tigger transposable element derived 1
1553103_at	NFX1	4799	nuclear transcription factor, X-box binding 1
1553115_at	NKD1	85407	naked cuticle homolog 1 (Drosophila)
1553123_at	WDR62	284403	WD repeat domain 62
1553126_a_at	SLC39A12	221074	solute carrier family 39 (zinc transporter), member 12
1553130_at	LOC652276	652276	hypothetical LOC652276
1553133_at	C9orf72	203228	chromosome 9 open reading frame 72
1553138_a_at	ANKLE1	126549	ankyrin repeat and LEM domain containing 1
1553140_at	PELO	53918	pelota homolog (Drosophila)
1553145_at	FLJ39653	202020	hypothetical FLJ39653
1553146_at	C3orf30	152405	chromosome 3 open reading frame 30
1553147_at	RANBP3L	202151	RAN binding protein 3-like
1553153_at	ATP6V0D2	245972	ATPase, H+ transporting, lysosomal 38kDa, V0 subunit d2
1553156_at	LHX4	89884	LIM homeobox 4
1553159_at	DNAH11	8701	dynein, axonemal, heavy chain 11
1553169_at	LRRN4	164312	leucine rich repeat neuronal 4
1553172_at	ZNF777	27153	zinc finger protein 777
1553177_at	SH2D1B	117157	SH2 domain containing 1B
1553179_at	ADAMTS19	171019	ADAM metallopeptidase with thrombospondin type 1 motif, 19
1553183_at	UMODL1	89766	uromodulin-like 1
1553185_at	RASEF	158158	RAS and EF-hand domain containing
1553193_at	ZNF441	126068	zinc finger protein 441
1553199_at	DCAF4L2	138009	DDB1 and CUL4 associated factor 4-like 2
1553205_at	C20orf200	253868	chromosome 20 open reading frame 200
1553212_at	KRT78	196374	keratin 78
1553216_at	ZNF41	7592	zinc finger protein 41
1553221_at	ZNF583	147949	zinc finger protein 583
1553222_at	OXER1	165140	oxoeicosanoid (OXE) receptor 1
1553226_at	NCRNA00052	145978	non-protein coding RNA 52
1553228_at	CCDC89	220388	coiled-coil domain containing 89
1553229_at	ZNF572	137209	zinc finger protein 572
1553235_at	PCDHAC1	56135	protocadherin alpha subfamily C, 1
1553238_a_at	HIPK4	147746	homeodomain interacting protein kinase 4
1553241_at	NKAIN3	286183	Na+/K+ transporting ATPase interacting 3
1553244_at	FANCB	2187	Fanconi anemia, complementation group B
1553246_a_at	SGK196	84197	protein kinase-like protein SgK196
1553249_at	SMC1B	27127	structural maintenance of chromosomes 1B
1553253_at	ASB16	92591	ankyrin repeat and SOCS box-containing 16
1553254_at	MAGEE2	139599	melanoma antigen family E, 2
1553255_at	HERV-V1	147664	envelope glycoprotein ENVV1
1553257_at	GAL3ST3	89792	galactose-3-O-sulfotransferase 3
1553258_at	FLJ30679	146512	hypothetical protein FLJ30679
1553262_a_at	UTS2R	2837	urotensin 2 receptor
1553263_at	USH1G	124590	Usher syndrome 1G (autosomal recessive)
1553276_at	ZNF560	147741	zinc finger protein 560
1553282_at	C21orf128	150147	chromosome 21 open reading frame 128
1553286_at	ZNF555	148254	zinc finger protein 555
1553288_a_at	C7orf51	222950	chromosome 7 open reading frame 51
1553293_at	MRGPRX3	117195	MAS-related GPR, member X3
1553296_at	GPR128	84873	G protein-coupled receptor 128
1553297_a_at	CSF3R	1441	colony stimulating factor 3 receptor (granulocyte)
1553298_at	C17orf77	146723	chromosome 17 open reading frame 77
1553299_at	DUSP5P	574029	dual specificity phosphatase 5 pseudogene
1553300_a_at	DGKH	160851	diacylglycerol kinase, eta
1553306_at	CASP8	841	caspase 8, apoptosis-related cysteine peptidase
1553311_at	C20orf197	284756	chromosome 20 open reading frame 197
1553315_at	SLFNL1	200172	schlafen-like 1
1553319_at	OXGR1	27199	oxoglutarate (alpha-ketoglutarate) receptor 1
1553320_s_at	CDC14C	168448	CDC14 cell division cycle 14 homolog C (S. cerevisiae)
1553321_a_at	SULT1C4	27233	sulfotransferase family, cytosolic, 1C, member 4
1553323_a_at	CATSPER2	117155	cation channel, sperm associated 2
1553325_at	POU5F2	134187	POU domain class 5, transcription factor 2
1553326_at	RXFP2	122042	relaxin/insulin-like family peptide receptor 2
1553329_at	C7orf45	136263	chromosome 7 open reading frame 45
1553333_at	C1orf161	126868	chromosome 1 open reading frame 161
1553335_x_at	LOC285696	285696	hypothetical LOC285696
1553341_at	UROC1	131669	urocanase domain containing 1
1553344_at	PCDH15	65217	protocadherin-related 15
1553347_s_at	KCNA6	3742	potassium voltage-gated channel, shaker-related subfamily, member 6
1553351_at	OTUD7A	161725	OTU domain containing 7A
1553357_at	LOC158696	158696	hypothetical LOC158696
1553363_at	C6orf195	154386	chromosome 6 open reading frame 195
1553364_at	PNPLA1	285848	patatin-like phospholipase domain containing 1
1553365_at	DEPDC4	120863	DEP domain containing 4
1553367_a_at	COX6B2	125965	cytochrome c oxidase subunit VIb polypeptide 2 (testis)
1553372_at	FLJ23865	200317	hypothetical protein FLJ23865
1553373_at	WDR64	128025	WD repeat domain 64
1553376_a_at	C1orf125	126859	chromosome 1 open reading frame 125
1553378_a_at	C17orf66	256957	chromosome 17 open reading frame 66
1553380_at	PARP15	165631	poly (ADP-ribose) polymerase family, member 15
1553385_at	LOC84931	84931	hypothetical LOC84931
1553388_at	FAM26D	221301	family with sequence similarity 26, member D
1553391_at	CXorf58	254158	chromosome X open reading frame 58
1553392_at	EFCAB3	146779	EF-hand calcium binding domain 3
1553395_a_at	CD200R1	131450	CD200 receptor 1
1553397_at	CCDC13	152206	coiled-coil domain containing 13
1553401_at	MRGPRX1	259249	MAS-related GPR, member X1
1553403_at	RLN3	117579	relaxin 3
1553407_at	MACF1	23499	microtubule-actin crosslinking factor 1
1553412_at	AGBL4	84871	ATP/GTP binding protein-like 4
1553415_at	SLC17A8	246213	solute carrier family 17 (sodium-dependent inorganic phosphate cotransporter), member 8
1553417_at	C11orf44	283171	chromosome 11 open reading frame 44
1553420_at	FLJ32063	150538	hypothetical LOC150538
1553424_at	C12orf40	283461	chromosome 12 open reading frame 40
1553425_at	WDR65	149465	WD repeat domain 65
1553426_at	FLJ37543	285668	hypothetical protein FLJ37543
1553429_at	FLJ31713	158263	hypothetical protein FLJ31713
1553430_a_at	EDARADD	128178	EDAR-associated death domain
1553434_at	CYP4Z2P	163720	cytochrome P450, family 4, subfamily Z, polypeptide 2 pseudogene
1553435_at	C18orf15	147276	chromosome 18 open reading frame 15
1553436_at	MUC19	283463	mucin 19, oligomeric
1553438_at	C11orf72	283135	chromosome 11 open reading frame 72
1553443_at	C8orf54	439941	chromosome 8 open reading frame 54
1553444_a_at	C1orf127	148345	chromosome 1 open reading frame 127
1553447_at	AGBL1	123624	ATP/GTP binding protein-like 1
1553448_at	FLJ34503	285759	hypothetical FLJ34503
1553449_at	C16orf81	283860	chromosome 16 open reading frame 81
1553451_at	CCDC79	283847	coiled-coil domain containing 79
1553452_at	MYO1H	283446	myosin IH
1553453_at	ASB14	142686	ankyrin repeat and SOCS box-containing 14
1553454_at	RPTN	126638	repetin
1553460_at	C2orf61	285051	chromosome 2 open reading frame 61
1553461_at	FAM9B	171483	family with sequence similarity 9, member B
1553464_at	FLJ40288	286023	hypothetical FLJ40288
1553465_a_at	CES5A	221223	carboxylesterase 5A
1553466_at	CXorf59	286464	chromosome X open reading frame 59
1553471_at	AMAC1	146861	acyl-malonyl condensing enzyme 1
1553472_at	FLJ32955	150596	hypothetical protein FLJ32955
1553474_at	POTED	317754	POTE ankyrin domain family, member D
1553479_at	TMEM145	284339	transmembrane protein 145
1553482_at	C15orf32	145858	chromosome 15 open reading frame 32
1553483_at	TSGA10IP	254187	testis specific, 10 interacting protein
1553484_at	C12orf67	144360	chromosome 12 open reading frame 67
1553485_at	CCDC140	151278	coiled-coil domain containing 140
1553486_a_at	C17orf78	284099	chromosome 17 open reading frame 78
1553488_at	TEKT5	146279	tektin 5
1553494_at	TDH	157739	L-threonine dehydrogenase
1553497_at	C12orf37	439916	chromosome 12 open reading frame 37
1553499_s_at	SERPINA9	327657	serpin peptidase inhibitor, clade A (alpha-1 antiproteinase, antitrypsin), member 9
1553504_at	MRGPRX4	117196	MAS-related GPR, member X4
1553505_at	A2ML1	144568	alpha-2-macroglobulin-like 1
1553506_at	CPO	130749	carboxypeptidase O
1553508_at	MDS2	259283	myelodysplastic syndrome 2 translocation associated
1553512_at	HOXC12	3228	homeobox C12
1553515_at	MYEOV2	150678	myeloma overexpressed 2
1553517_at	FERD3L	222894	Fer3-like (Drosophila)
1553519_at	C21orf94	246705	chromosome 21 open reading frame 94
1553523_at	NLRP14	338323	NLR family, pyrin domain containing 14
1553525_at	NLRP13	126204	NLR family, pyrin domain containing 13
1553526_at	NLRP8	126205	NLR family, pyrin domain containing 8
1553527_at	NLRP9	338321	NLR family, pyrin domain containing 9
1553529_at	TAS1R2	80834	taste receptor, type 1, member 2
1553534_at	NLRP10	338322	NLR family, pyrin domain containing 10
1553541_at	LMX1A	4009	LIM homeobox transcription factor 1, alpha
1553544_at	GPR101	83550	G protein-coupled receptor 101
1553549_at	VN1R2	317701	vomeronasal 1 receptor 2
1553550_at	VN1R5	317705	vomeronasal 1 receptor 5 (gene/pseudogene)
1553552_at	TAAR8	83551	trace amine associated receptor 8
1553553_at	TAS2R39	259285	taste receptor, type 2, member 39
1553555_at	TAS2R38	5726	taste receptor, type 2, member 38
1553556_at	TAS2R40	259286	taste receptor, type 2, member 40
1553558_at	TAS2R41	259287	taste receptor, type 2, member 41
1553560_at	VN1R4	317703	vomeronasal 1 receptor 4
1553561_at	TAS2R50	259296	taste receptor, type 2, member 50
1553574_at	IFNE	338376	interferon, epsilon
1553586_at	NCRNA00095	283932	non-protein coding RNA 95
1553591_at	LOC644165	644165	breakpoint cluster region pseudogene
1553600_at	TMIE	259236	transmembrane inner ear
1553602_at	MUCL1	118430	mucin-like 1
1553604_at	ABCA13	154664	ATP-binding cassette, sub-family A (ABC1), member 13
1553608_a_at	NCRNA00189	193629	non-protein coding RNA 189
1553612_at	ZNF354B	117608	zinc finger protein 354B
1553620_at	TRIM42	287015	tripartite motif-containing 42
1553622_a_at	FSIP1	161835	fibrous sheath interacting protein 1
1553623_at	MGC15705	84843	hypothetical protein MGC15705
1553630_at	C10orf107	219621	chromosome 10 open reading frame 107
1553634_a_at	FLJ40852	285962	hypothetical LOC285962
1553635_s_at	TCTEX1D1	200132	Tctex1 domain containing 1
1553636_at	TMCO5A	145942	transmembrane and coiled-coil domains 5A
1553641_a_at	TSGA13	114960	testis specific, 13
1553642_at	C9orf163	158055	chromosome 9 open reading frame 163
1553644_at	C14orf49	161176	chromosome 14 open reading frame 49
1553645_at	CCDC141	285025	coiled-coil domain containing 141
1553646_at	HDX	139324	highly divergent homeobox
1553647_at	CDYL2	124359	chromodomain protein, Y-like 2
1553654_at	SYT14	255928	synaptotagmin XIV
1553655_at	CDC20B	166979	cell division cycle 20 homolog B (S. cerevisiae)
1553656_at	TECTB	6975	tectorin beta
1553657_at	VWA3A	146177	von Willebrand factor A domain containing 3A
1553658_at	LOC150197	150197	hypothetical LOC150197
1553660_at	HUS1B	135458	HUS1 checkpoint homolog b (S. pombe)
1553663_a_at	NPB	256933	neuropeptide B
1553684_at	PPIL6	285755	peptidylprolyl isomerase (cyclophilin)-like 6
1553688_at	METTL6	131965	methyltransferase like 6
1553703_at	ZNF791	163049	zinc finger protein 791
1553706_at	HTRA4	203100	HtrA serine peptidase 4
1553708_at	MGC16075	84847	hypothetical protein MGC16075
1553710_at	C4orf39	152756	chromosome 4 open reading frame 39
1553713_a_at	RHEBL1	121268	Ras homolog enriched in brain like 1
1553717_at	KCTD7	154881	potassium channel tetramerisation domain containing 7
1553718_at	ZNF548	147694	zinc finger protein 548
1553721_at	RNF152	220441	ring finger protein 152
1553728_at	LRRC43	254050	leucine rich repeat containing 43
1553734_at	AK7	122481	adenylate kinase 7
1553741_at	C1orf211	148645	chromosome 1 open reading frame 211
1553746_a_at	C12orf64	283310	chromosome 12 open reading frame 64
1553747_at	MGC16025	85009	hypothetical LOC85009
1553752_at	C20orf165	128497	chromosome 20 open reading frame 165
1553755_at	NXNL1	115861	nucleoredoxin-like 1
1553756_at	C9orf70	84850	chromosome 9 open reading frame 70
1553757_at	IQCG	84223	IQ motif containing G
1553765_a_at	KLHL32	114792	kelch-like 32 (Drosophila)
1553769_at	SLAMF9	89886	SLAM family member 9
1553778_at	WBSCR27	155368	Williams Beuren syndrome chromosome region 27
1553780_at	MGC23270	196872	hypothetical LOC196872
1553785_at	RASGEF1B	153020	RasGEF domain family, member 1B
1553787_at	C11orf45	219833	chromosome 11 open reading frame 45
1553794_at	STOML3	161003	stomatin (EPB72)-like 3
1553798_a_at	FBXL13	222235	F-box and leucine-rich repeat protein 13
1553799_at	C15orf33	196951	chromosome 15 open reading frame 33
1553803_at	C17orf46	124783	chromosome 17 open reading frame 46
1553805_at	C3orf49	132200	chromosome 3 open reading frame 49
1553808_a_at	NKX2-3	159296	NK2 transcription factor related, locus 3 (Drosophila)
1553809_a_at	C9orf71	169693	chromosome 9 open reading frame 71
1553811_at	MGC14436	84983	hypothetical LOC84983
1553812_at	TLE6	79816	transducin-like enhancer of split 6 (E(sp1) homolog, Drosophila)
1553822_at	RTP1	132112	receptor (chemosensory) transporter protein 1
1553826_a_at	C16orf11	146325	chromosome 16 open reading frame 11
1553828_at	FAM55A	120400	family with sequence similarity 55, member A
1553829_at	C2orf58	285154	chromosome 2 open reading frame 58
1553831_at	APOBEC3D	140564	apolipoprotein B mRNA editing enzyme, catalytic polypeptide-like 3D
1553834_at	COL6A5	256076	collagen, type VI, alpha 5
1553838_at	C4orf45	152940	chromosome 4 open reading frame 45
1553842_at	BEND2	139105	BEN domain containing 2
1553843_at	C10orf67	256815	chromosome 10 open reading frame 67
1553846_at	SPERT	220082	spermatid associated
1553849_at	CCDC26	137196	coiled-coil domain containing 26
1553850_at	C21orf88	114041	chromosome 21 open reading frame 88
1553851_at	SPIC	121599	Spi-C transcription factor (Spi-1/PU.1 related)
1553857_at	IGSF22	283284	immunoglobulin superfamily, member 22
1553858_at	ZBTB3	79842	zinc finger and BTB domain containing 3
1553860_at	DCST1	149095	DC-STAMP domain containing 1
1553863_at	WDFY4	57705	WDFY family member 4
1553869_at	SESN3	143686	sestrin 3
1553871_at	C19orf34	255193	chromosome 19 open reading frame 34
1553873_at	KLHL34	257240	kelch-like 34 (Drosophila)
1553874_a_at	ZSCAN10	84891	zinc finger and SCAN domain containing 10
1553878_at	GOT1L1	137362	glutamic-oxaloacetic transaminase 1-like 1
1553880_at	C10orf91	170393	chromosome 10 open reading frame 91
1553881_at	MGC16142	84849	hypothetical protein MGC16142
1553883_at	ZNF99	7652	zinc finger protein 99
1553886_at	CCDC108	255101	coiled-coil domain containing 108
1553887_at	C19orf75	284369	chromosome 19 open reading frame 75
1553888_at	LDHAL6A	160287	lactate dehydrogenase A-like 6A
1553889_at	MRGPRX2	117194	MAS-related GPR, member X2
1553890_s_at	NTN5	126147	netrin 5
1553891_at	KLF17	128209	Kruppel-like factor 17
1553893_at	CCDC105	126402	coiled-coil domain containing 105
1553894_at	CCDC122	160857	coiled-coil domain containing 122
1553895_at	C11orf42	160298	chromosome 11 open reading frame 42
1553898_a_at	DKFZp434L192	222029	hypothetical protein DKFZp434L192
1553901_x_at	ZNF486	90649	zinc finger protein 486
1553905_at	CXorf22	170063	chromosome X open reading frame 22
1553907_a_at	EXD1	161829	exonuclease 3-5 domain containing 1
1553910_at	NBPF4	148545	neuroblastoma breakpoint family, member 4
1553911_at	ZNF663	100130934	zinc finger protein 663
1553912_at	FLJ35424	285492	hypothetical FLJ35424
1553914_at	MGC34800	162137	hypothetical protein MGC34800
1553915_at	C10orf126	283080	chromosome 10 open reading frame 126
1553918_at	C21orf129	150135	chromosome 21 open reading frame 129
1553919_at	C9orf62	157927	chromosome 9 open reading frame 62
1553923_at	SLC22A24	283238	solute carrier family 22, member 24
1553924_at	FMO9P	116123	flavin containing monooxygenase 9 pseudogene
1553927_at	C7orf33	202865	chromosome 7 open reading frame 33
1553929_at	ACER1	125981	alkaline ceramidase 1
1553930_at	TAAR1	134864	trace amine associated receptor 1
1553931_at	OSTCL	202459	oligosaccharyltransferase complex subunit-like
1553934_at	C18orf20	221241	chromosome 18 open reading frame 20
1553935_at	MGC2848	85003	hypothetical protein MGC2848
1553943_at	NS3BP	171391	NS3BP
1553945_at	GPHB5	122876	glycoprotein hormone beta 5
1553946_at	DCD	117159	dermcidin
1553949_at	IQSEC3	440073	IQ motif and Sec7 domain 3
1553952_at	ZDHHC19	131540	zinc finger, DHHC-type containing 19
1553954_at	ALG14	199857	asparagine-linked glycosylation 14 homolog (S. cerevisiae)
1553955_at	KLRAQ1	129285	KLRAQ motif containing 1
1553956_at	ALS2CR4	65062	amyotrophic lateral sclerosis 2 (juvenile) chromosome region, candidate 4
1553957_at	ZNF564	163050	zinc finger protein 564
1553960_at	SNX21	90203	sorting nexin family member 21
1553967_at	ADAT3	113179	adenosine deaminase, tRNA-specific 3, TAD3 homolog (S. cerevisiae)
1553973_a_at	SPINK6	404203	serine peptidase inhibitor, Kazal type 6
1553974_at	C22orf39	128977	chromosome 22 open reading frame 39
1553978_at	LOC729991	729991	hypothetical protein LOC729991
1553987_at	C12orf47	51275	chromosome 12 open reading frame 47
1553990_at	C16orf79	283870	chromosome 16 open reading frame 79
1554001_at	TRIM37	4591	tripartite motif-containing 37
1554003_at	RGNEF	64283	190 kDa guanine nucleotide exchange factor
1554006_a_at	LLGL2	3993	lethal giant larvae homolog 2 (Drosophila)
1554012_at	RSPO2	340419	R-spondin 2 homolog (Xenopus laevis)
1554020_at	BICD1	636	bicaudal D homolog 1 (Drosophila)
1554029_a_at	TTC37	9652	tetratricopeptide repeat domain 37
1554030_at	ARSB	411	arylsulfatase B
1554039_at	C14orf159	80017	chromosome 14 open reading frame 159
1554041_at	LOC100288797	100288797	hypothetical protein LOC100288797
1554047_at	TXNDC9	10190	thioredoxin domain containing 9
1554057_at	LOC645676	645676	hypothetical LOC645676
1554059_at	SETMAR	6419	SET domain and mariner transposase fusion gene
1554062_at	XG	7499	Xg blood group
1554067_at	C12orf66	144577	chromosome 12 open reading frame 66
1554069_at	EPHA8	2046	EPH receptor A8
1554071_at	CCDC67	159989	coiled-coil domain containing 67
1554078_s_at	DNAJA3	9093	DnaJ (Hsp40) homolog, subfamily A, member 3
1554079_at	GALNTL4	374378	UDP-N-acetyl-alpha-D-galactosamine:polypeptide N-acetylgalactosaminyltransferase-like 4
1554085_at	DDX51	317781	DEAD (Asp-Glu-Ala-Asp) box polypeptide 51
1554094_at	ENTPD5	957	ectonucleoside triphosphate diphosphohydrolase 5
1554097_a_at	LOC554202	554202	hypothetical LOC554202
1554105_at	TMEM185A	84548	transmembrane protein 185A
1554115_at	C5orf58	133874	chromosome 5 open reading frame 58
1554117_at	CCDC60	160777	coiled-coil domain containing 60
1554119_at	C16orf57	79650	chromosome 16 open reading frame 57
1554128_at	ADIG	149685	adipogenin
1554131_at	FAM190B	54462	family with sequence similarity 190, member B
1554140_at	WDR78	79819	WD repeat domain 78
1554149_at	CLDND1	56650	claudin domain containing 1
1554154_at	GDAP2	54834	ganglioside induced differentiation associated protein 2
1554155_at	MCPH1	79648	microcephalin 1
1554160_a_at	ZNF446	55663	zinc finger protein 446
1554170_a_at	MBLAC1	255374	metallo-beta-lactamase domain containing 1
1554171_at	ZMYM3	9203	zinc finger, MYM-type 3
1554173_at	CD300LB	124599	CD300 molecule-like family member b
1554176_a_at	C3orf33	285315	chromosome 3 open reading frame 33
1554181_at	SNX32	254122	sorting nexin 32
1554185_at	LOC554206	554206	hypothetical LOC554206
1554188_at	C11orf53	341032	chromosome 11 open reading frame 53
1554194_at	LOC100287037	100287037	Similar to hCG1994484
1554195_a_at	C5orf46	389336	chromosome 5 open reading frame 46
1554196_at	IZUMO1	284359	izumo sperm-egg fusion 1
1554198_at	SH3YL1	26751	SH3 domain containing, Ysc84-like 1 (S. cerevisiae)
1554201_at	CABP4	57010	calcium binding protein 4
1554203_at	GRIK1-AS	642976	GRIK1 antisense RNA (non-protein coding)
1554206_at	TMLHE	55217	trimethyllysine hydroxylase, epsilon
1554210_at	ZCCHC13	389874	zinc finger, CCHC domain containing 13
1554222_at	MGC45922	284365	hypothetical LOC284365
1554233_at	C1QTNF9	338872	C1q and tumor necrosis factor related protein 9
1554234_at	KATNAL2	83473	katanin p60 subunit A-like 2
1554240_a_at	ITGAL	3683	integrin, alpha L (antigen CD11A (p180), lymphocyte function-associated antigen 1; alpha polypeptide)
1554241_at	COCH	1690	coagulation factor C homolog, cochlin (Limulus polyphemus)
1554246_at	C1orf210	149466	chromosome 1 open reading frame 210
1554250_s_at	TRIM73	375593	tripartite motif-containing 73
1554253_a_at	LASS3	204219	LAG1 homolog, ceramide synthase 3
1554271_a_at	CENPL	91687	centromere protein L
1554280_a_at	C9orf43	257169	chromosome 9 open reading frame 43
1554283_at	CCRN4L	25819	CCR4 carbon catabolite repression 4-like (S. cerevisiae)
1554286_at	FLJ25758	497049	hypothetical locus FLJ25758
1554287_at	TRIM4	89122	tripartite motif-containing 4
1554290_at	HERC3	8916	hect domain and RLD 3
1554298_a_at	WDR49	151790	WD repeat domain 49
1554299_at	NPAS4	266743	neuronal PAS domain protein 4
1554300_a_at	SVOPL	136306	SVOP-like
1554301_at	LOC645591	645591	hypothetical LOC645591
1554307_at	LOC644852	644852	hypothetical LOC644852
1554309_at	EIF4G3	8672	eukaryotic translation initiation factor 4 gamma, 3
1554311_a_at	SUPT6H	6830	suppressor of Ty 6 homolog (S. cerevisiae)
1554314_at	C6orf141	135398	chromosome 6 open reading frame 141
1554331_a_at	LRRC18	474354	leucine rich repeat containing 18
1554332_a_at	LOC100127888	100127888	hypothetical LOC100127888
1554335_at	CYTH4	27128	cytohesin 4
1554339_a_at	COG3	83548	component of oligomeric golgi complex 3
1554340_a_at	C1orf187	374946	chromosome 1 open reading frame 187
1554351_a_at	TIPRL	261726	TIP41, TOR signaling pathway regulator-like (S. cerevisiae)
1554354_at	SIAE	54414	sialic acid acetylesterase
1554360_at	FCHSD2	9873	FCH and double SH3 domains 2
1554364_at	PPP2R5C	5527	protein phosphatase 2, regulatory subunit B, gamma
1554367_at	CALHM1	255022	calcium homeostasis modulator 1
1554371_at	PKD1L2	114780	polycystic kidney disease 1-like 2
1554382_at	LOC200261	200261	hypothetical LOC200261
1554383_a_at	TRAM2	9697	translocation associated membrane protein 2
1554386_at	CST9	128822	cystatin 9 (testatin)
1554388_at	VPS29	51699	vacuolar protein sorting 29 homolog (S. cerevisiae)
1554391_at	LOC653581	653581	hypothetical LOC653581
1554396_at	UEVLD	55293	UEV and lactate/malate dehyrogenase domains
1554398_at	LYG2	254773	lysozyme G-like 2
1554405_a_at	NCRNA00161	118421	non-protein coding RNA 161
1554409_at	WBSCR16	81554	Williams-Beuren syndrome chromosome region 16
1554415_at	TAF5L	27097	TAF5-like RNA polymerase II, p300/CBP-associated factor (PCAF)-associated factor, 65kDa
1554420_at	ATF3	467	activating transcription factor 3
1554424_at	FIP1L1	81608	FIP1 like 1 (S. cerevisiae)
1554442_at	BEST1	7439	bestrophin 1
1554445_at	ZNF85	7639	zinc finger protein 85
1554447_at	NCRNA00183	554203	non-protein coding RNA 183
1554466_a_at	C16orf13	84326	chromosome 16 open reading frame 13
1554476_x_at	ZNF808	388558	zinc finger protein 808
1554501_at	TSC22D4	81628	TSC22 domain family, member 4
1554503_a_at	OSCAR	126014	osteoclast associated, immunoglobulin-like receptor
1554512_a_at	CCDC123	84902	coiled-coil domain containing 123
1554519_at	CD80	941	CD80 molecule
1554522_at	CNNM2	54805	cyclin M2
1554526_at	OLFM3	118427	olfactomedin 3
1554528_at	C3orf15	89876	chromosome 3 open reading frame 15
1554537_at	TMEM126B	55863	transmembrane protein 126B
1554542_at	SLC25A48	153328	solute carrier family 25, member 48
1554545_at	APOBEC4	403314	apolipoprotein B mRNA editing enzyme, catalytic polypeptide-like 4 (putative)
1554547_at	FAM13C	220965	family with sequence similarity 13, member C
1554559_at	GPR62	118442	G protein-coupled receptor 62
1554574_a_at	CYB5R3	1727	cytochrome b5 reductase 3
1554576_a_at	ETV4	2118	ets variant 4
1554577_a_at	PSMD10	5716	proteasome (prosome, macropain) 26S subunit, non-ATPase, 10
1554579_a_at	MYO18B	84700	myosin XVIIIB
1554584_at	LRRC48	83450	leucine rich repeat containing 48
1554589_at	LENG9	94059	leukocyte receptor cluster (LRC) member 9
1554595_at	SYMPK	8189	symplekin
1554609_at	LOC100287896	100287896	Similar to cag
1554627_a_at	ASCC1	51008	activating signal cointegrator 1 complex subunit 1
1554628_at	ZNF57	126295	zinc finger protein 57
1554640_at	PALM2	114299	paralemmin 2
1554646_at	OSBPL1A	114876	oxysterol binding protein-like 1A
1554649_at	LOC100288447	100288447	Hypothetical protein LOC100288447
1554655_a_at	RPRML	388394	reprimo-like
1554662_at	C17orf47	284083	chromosome 17 open reading frame 47
1554666_at	LOC100130950	100130950	hypothetical LOC100130950
1554668_a_at	FAM151A	338094	family with sequence similarity 151, member A
1554675_a_at	SYCE1	93426	synaptonemal complex central element protein 1
1554679_a_at	LAPTM4B	55353	lysosomal protein transmembrane 4 beta
1554685_a_at	KIAA1199	57214	KIAA1199
1554700_at	CDH7	1005	cadherin 7, type 2
1554703_at	ARHGEF10	9639	Rho guanine nucleotide exchange factor (GEF) 10
1554704_at	ATP8B3	148229	ATPase, aminophospholipid transporter, class I, type 8B, member 3
1554706_at	OR2L13	284521	olfactory receptor, family 2, subfamily L, member 13
1554707_at	C9orf68	55064	chromosome 9 open reading frame 68
1554711_at	CALHM3	119395	calcium homeostasis modulator 3
1554712_a_at	GLYATL2	219970	glycine-N-acyltransferase-like 2
1554715_at	C15orf50	414926	chromosome 15 open reading frame 50
1554733_at	LOC728175	728175	hypothetical LOC728175
1554744_at	CARD16	114769	caspase recruitment domain family, member 16
1554748_at	CLCNKB	1188	chloride channel Kb
1554763_at	UBE2DNL	100131816	ubiquitin-conjugating enzyme E2D N-terminal like (pseudogene)
1554768_a_at	MAD2L1	4085	MAD2 mitotic arrest deficient-like 1 (yeast)
1554769_at	ZNF785	146540	zinc finger protein 785
1554772_at	C17orf57	124989	chromosome 17 open reading frame 57
1554777_at	ZFP42	132625	zinc finger protein 42 homolog (mouse)
1554782_at	C2orf19	394261	chromosome 2 open reading frame 19
1554785_at	CCDC82	79780	coiled-coil domain containing 82
1554786_at	CASS4	57091	Cas scaffolding protein family member 4
1554790_at	ZSCAN20	7579	zinc finger and SCAN domain containing 20
1554797_at	SYT16	83851	synaptotagmin XVI
1554800_at	RAB39	54734	RAB39, member RAS oncogene family
1554801_at	C5orf40	408263	chromosome 5 open reading frame 40
1554803_s_at	TRIM72	493829	tripartite motif-containing 72
1554808_at	ACP1	52	acid phosphatase 1, soluble
1554809_at	LOC389199	389199	hypothetical LOC389199
1554810_at	PLA2G4C	8605	phospholipase A2, group IVC (cytosolic, calcium-independent)
1554812_at	CLDN20	49861	claudin 20
1554827_a_at	ADCY7	113	adenylate cyclase 7
1554830_a_at	STEAP3	55240	STEAP family member 3
1554842_at	SLC12A1	6557	solute carrier family 12 (sodium/potassium/chloride transporters), member 1
1554847_at	ATP6V1B1	525	ATPase, H+ transporting, lysosomal 56/58kDa, V1 subunit B1
1554855_at	PARK2	5071	parkinson protein 2, E3 ubiquitin protein ligase (parkin)
1554860_at	PTPN7	5778	protein tyrosine phosphatase, non-receptor type 7
1554866_at	TMEM135	65084	transmembrane protein 135
1554869_at	WDR37	22884	WD repeat domain 37
1554876_a_at	S100Z	170591	S100 calcium binding protein Z
1554880_at	DKFZP434K028	26070	hypothetical LOC26070
1554895_a_at	RHBDL2	54933	rhomboid, veinlet-like 2 (Drosophila)
1554901_at	GAFA1	100131227	FGF2-associated protein GAFA1
1554909_at	CCDC36	339834	coiled-coil domain containing 36
1554911_at	ABCC11	85320	ATP-binding cassette, sub-family C (CFTR/MRP), member 11
1554914_at	PLA2G4D	283748	phospholipase A2, group IVD (cytosolic)
1554930_a_at	FUT8	2530	fucosyltransferase 8 (alpha (1,6) fucosyltransferase)
1554931_at	CYP4A11	1579	cytochrome P450, family 4, subfamily A, polypeptide 11
1554932_at	ZSWIM2	151112	zinc finger, SWIM-type containing 2
1554940_a_at	LOC388882	388882	hypothetical LOC388882
1554950_at	ACAN	176	aggrecan
1554954_at	C21orf90	114043	chromosome 21 open reading frame 90
1554960_at	C1orf110	339512	chromosome 1 open reading frame 110
1554970_at	PDILT	204474	protein disulfide isomerase-like, testis expressed
1554971_at	OK/SW-CL.58	100131766	OK/SW-CL.58
1554976_a_at	NCRNA00051	619434	non-protein coding RNA 51
1554977_at	C20orf201	198437	chromosome 20 open reading frame 201
1554978_at	C8orf68	619343	chromosome 8 open reading frame 68
1554981_at	C9orf11	54586	chromosome 9 open reading frame 11
1554983_at	C21orf117	378828	chromosome 21 open reading frame 117
1554984_a_at	HLA-DOB	3112	major histocompatibility complex, class II, DO beta
1554985_at	ZNF396	252884	zinc finger protein 396
1554988_at	SLC9A11	284525	solute carrier family 9, member 11
1554992_at	RASGRF1	5923	Ras protein-specific guanine nucleotide-releasing factor 1
1555000_at	OK/SW-CL.36	100131077	OK/SW-CL.36
1555001_at	IQCF1	132141	IQ motif containing F1
1555002_at	MGC39545	403312	hypothetical LOC403312
1555016_at	IL16	3603	interleukin 16 (lymphocyte chemoattractant factor)
1555018_at	OR2C3	81472	olfactory receptor, family 2, subfamily C, member 3
1555021_a_at	SCARF1	8578	scavenger receptor class F, member 1
1555025_at	TMEM26	219623	transmembrane protein 26
1555034_at	CLRN1	7401	clarin 1
1555040_at	C12orf33	253128	chromosome 12 open reading frame 33
1555043_at	LHFPL5	222662	lipoma HMGIC fusion partner-like 5
1555044_a_at	KBTBD5	131377	kelch repeat and BTB (POZ) domain containing 5
1555049_at	C21orf29	54084	chromosome 21 open reading frame 29
1555062_s_at	GTPBP3	84705	GTP binding protein 3 (mitochondrial)
1555063_at	USP6	9098	ubiquitin specific peptidase 6 (Tre-2 oncogene)
1555071_at	TLL1	7092	tolloid-like 1
1555078_at	ZNF843	283933	zinc finger protein 843
1555083_at	RPL13AP17	399670	ribosomal protein L13a pseudogene 17
1555095_at	C6orf123	26238	chromosome 6 open reading frame 123
1555096_at	C4orf37	285555	chromosome 4 open reading frame 37
1555099_at	MPP4	58538	membrane protein, palmitoylated 4 (MAGUK p55 subfamily member 4)
1555110_a_at	KLHL3	26249	kelch-like 3 (Drosophila)
1555122_at	GPR125	166647	G protein-coupled receptor 125
1555124_at	LOC100129726	100129726	hypothetical LOC100129726
1555127_at	MOCS1	4337	molybdenum cofactor synthesis 1
1555133_at	FAM9A	171482	family with sequence similarity 9, member A
1555142_at	NHEDC1	150159	Na+/H+ exchanger domain containing 1
1555162_at	ARHGAP8	23779	Rho GTPase activating protein 8
1555164_at	KIF26B	55083	kinesin family member 26B
1555173_at	STX19	415117	syntaxin 19
1555180_at	LOC100132686	100132686	hypothetical LOC100132686
1555188_at	LOC728437	728437	hCG2020170
1555196_at	LOC100287114	100287114	hCG2019585-like
1555201_a_at	RMND1	55005	required for meiotic nuclear division 1 homolog (S. cerevisiae)
1555209_at	LOC439951	439951	hypothetical LOC439951
1555212_at	OR8B8	26493	olfactory receptor, family 8, subfamily B, member 8
1555224_at	LOC554201	554201	hypothetical LOC554201
1555225_at	C1orf43	25912	chromosome 1 open reading frame 43
1555229_a_at	C1S	716	complement component 1, s subcomponent
1555235_s_at	IQCF3	401067	IQ motif containing F3
1555238_at	PTH2	113091	parathyroid hormone 2
1555245_s_at	RP1L1	94137	retinitis pigmentosa 1-like 1
1555251_a_at	OTOF	9381	otoferlin
1555253_at	COL25A1	84570	collagen, type XXV, alpha 1
1555272_at	RSPH10B2	728194	radial spoke head 10 homolog B2 (Chlamydomonas)
1555273_at	GALNTL6	442117	UDP-N-acetyl-alpha-D-galactosamine:polypeptide N-acetylgalactosaminyltransferase-like 6
1555277_a_at	SLC4A5	57835	solute carrier family 4, sodium bicarbonate cotransporter, member 5
1555278_a_at	CKAP5	9793	cytoskeleton associated protein 5
1555279_at	ARMC8	25852	armadillo repeat containing 8
1555288_s_at	FBF1	85302	Fas (TNFRSF6) binding factor 1
1555299_s_at	ERVWE1	30816	endogenous retroviral family W, env(C7), member 1
1555322_at	PP2672	100130249	hypothetical LOC100130249
1555323_at	ABCB9	23457	ATP-binding cassette, sub-family B (MDR/TAP), member 9
1555324_at	PTK7	5754	PTK7 protein tyrosine kinase 7
1555332_at	TPH2	121278	tryptophan hydroxylase 2
1555338_s_at	AQP10	89872	aquaporin 10
1555345_at	SLC38A4	55089	solute carrier family 38, member 4
1555348_at	TFAP2E	339488	transcription factor AP-2 epsilon (activating enhancer binding protein 2 epsilon)
1555349_a_at	ITGB2	3689	integrin, beta 2 (complement component 3 receptor 3 and 4 subunit)
1555353_at	LRP1	4035	low density lipoprotein receptor-related protein 1
1555357_at	DDX53	168400	DEAD (Asp-Glu-Ala-Asp) box polypeptide 53
1555359_at	PIGQ	9091	phosphatidylinositol glycan anchor biosynthesis, class Q
1555360_a_at	DNAJC11	55735	DnaJ (Hsp40) homolog, subfamily C, member 11
1555366_at	NSAP11	100131275	nervous system abundant protein 11
1555367_at	ZNF479	90827	zinc finger protein 479
1555377_at	OR4D2	124538	olfactory receptor, family 4, subfamily D, member 2
1555380_at	ADAMTS4	9507	ADAM metallopeptidase with thrombospondin type 1 motif, 4
1555382_at	POF1B	79983	premature ovarian failure, 1B
1555392_at	LOC100128868	100128868	Testin-related protein TRG
1555396_s_at	CXorf67	340602	chromosome X open reading frame 67
1555400_at	LOC645261	645261	PP565
1555401_at	SOHLH2	54937	spermatogenesis and oogenesis specific basic helix-loop-helix 2
1555404_a_at	DUOXA1	90527	dual oxidase maturation factor 1
1555410_at	LOC100131642	100131642	PP5241
1555412_at	FBXL21	26223	F-box and leucine-rich repeat protein 21 (gene/pseudogene)
1555421_at	AP1S3	130340	adaptor-related protein complex 1, sigma 3 subunit
1555426_a_at	OTUD5	55593	OTU domain containing 5
1555430_at	TSTD2	158427	thiosulfate sulfurtransferase (rhodanese)-like domain containing 2
1555443_at	C10orf96	374355	chromosome 10 open reading frame 96
1555448_at	MUDENG	55745	MU-2/AP1M2 domain containing, death-inducing
1555474_at	TTLL3	26140	tubulin tyrosine ligase-like family, member 3
1555478_at	C17orf82	388407	chromosome 17 open reading frame 82
1555509_a_at	SLC25A41	284427	solute carrier family 25, member 41
1555513_at	PIAS2	9063	protein inhibitor of activated STAT, 2
1555515_a_at	FAM189B	10712	family with sequence similarity 189, member B
1555523_a_at	FYCO1	79443	FYVE and coiled-coil domain containing 1
1555529_at	RNH1	6050	ribonuclease/angiogenin inhibitor 1
1555533_at	QRFPR	84109	pyroglutamylated RFamide peptide receptor
1555535_at	BPIL3	128859	bactericidal/permeability-increasing protein-like 3
1555545_at	KLK2	3817	kallikrein-related peptidase 2
1555547_at	BPA-1	100131534	Brain peptide A1
1555550_at	ZACN	353174	zinc activated ligand-gated ion channel
1555554_at	BASE	317716	breast cancer and salivary gland expression gene
1555568_at	GUSBL1	387036	glucuronidase, beta-like 1
1555586_at	FAM71B	153745	family with sequence similarity 71, member B
1555595_at	SCRN3	79634	secernin 3
1555614_at	SUGT1P1	441394	suppressor of G2 allele of SKP1 (S. cerevisiae) pseudogene 1
1555640_at	DAOA	267012	D-amino acid oxidase activator
1555651_at	OR10A5	144124	olfactory receptor, family 10, subfamily A, member 5
1555655_at	OR10A4	283297	olfactory receptor, family 10, subfamily A, member 4
1555656_at	CD300LG	146894	CD300 molecule-like family member g
1555659_a_at	TREML1	340205	triggering receptor expressed on myeloid cells-like 1
1555661_at	OR8D1	283159	olfactory receptor, family 8, subfamily D, member 1
1555666_at	PTPRS	5802	protein tyrosine phosphatase, receptor type, S
1555673_at	LOC730755	730755	keratin associated protein 2-4-like
1555675_at	BLID	414899	BH3-like motif containing, cell death inducer
1555678_at	ST3GAL3	6487	ST3 beta-galactoside alpha-2,3-sialyltransferase 3
1555679_a_at	RTN4IP1	84816	reticulon 4 interacting protein 1
1555682_at	OTUB2	78990	OTU domain, ubiquitin aldehyde binding 2
1555687_a_at	CLEC4C	170482	C-type lectin domain family 4, member C
1555697_at	KLK4	9622	kallikrein-related peptidase 4
1555707_at	LOC445341	445341	TRAFs and NIK-associated protein
1555726_at	GAFA3	100128236	FGF-2 activity-associated protein 3
1555728_a_at	MS4A4A	51338	membrane-spanning 4-domains, subfamily A, member 4
1555741_at	MRAP	56246	melanocortin 2 receptor accessory protein
1555745_a_at	LYZ	4069	lysozyme
1555746_at	CD79B	974	CD79b molecule, immunoglobulin-associated beta
1555751_a_at	GEMIN7	79760	gem (nuclear organelle) associated protein 7
1555752_at	STH	246744	saitohin
1555757_at	C7orf34	135927	chromosome 7 open reading frame 34
1555758_a_at	CDKN3	1033	cyclin-dependent kinase inhibitor 3
1555773_at	BPIL2	254240	bactericidal/permeability-increasing protein-like 2
1555774_at	ZAR1	326340	zygote arrest 1
1555779_a_at	CD79A	973	CD79a molecule, immunoglobulin-associated alpha
1555781_at	PQLC2	54896	PQ loop repeat containing 2
1555786_s_at	C14orf34	645687	chromosome 14 open reading frame 34
1555792_a_at	CCDC116	164592	coiled-coil domain containing 116
1555798_at	LOC400692	400692	hypothetical LOC400692
1555807_a_at	MOG	4340	myelin oligodendrocyte glycoprotein
1555815_a_at	L3MBTL2	83746	l(3)mbt-like 2 (Drosophila)
1555826_at	EPR1	8475	effector cell peptidase receptor 1 (non-protein coding)
1555827_at	CCNL1	57018	Cyclin L1
1555834_at	UCHL1	7345	Ubiquitin carboxyl-terminal esterase L1 (ubiquitin thiolesterase)
1555839_a_at	C3orf79	152118	chromosome 3 open reading frame 79
1555841_at	C9orf30	91283	chromosome 9 open reading frame 30
1555842_at	CYTH2	9266	cytohesin 2
1555852_at	LOC100507463	100507463	hypothetical LOC100507463
1555865_at	LOC255512	255512	hypothetical LOC255512
1555878_at	RPS24	6229	Ribosomal protein S24
1555880_at	ERVFRDE1	405754	HERV-FRD provirus ancestral Env polyprotein
1555882_at	SPIN3	169981	spindlin family, member 3
1555895_at	DNM2	1785	dynamin 2
1555896_a_at	ADAM15	8751	ADAM metallopeptidase domain 15
1555898_at	LOC400986	400986	Protein immuno-reactive with anti-PTH polyclonal antibodies
1555907_at	LOC100130776	100130776	hypothetical LOC100130776
1555910_at	PTCD2	79810	pentatricopeptide repeat domain 2
1555912_at	ST7OT1	93653	ST7 overlapping transcript 1 (non-protein coding)
1555916_at	RPUSD3	285367	RNA pseudouridylate synthase domain containing 3
1555920_at	CBX3	11335	Chromobox homolog 3 (HP1 gamma homolog, Drosophila)
1555922_at	C10orf114	399726	chromosome 10 open reading frame 114
1555943_at	PGAM5	192111	phosphoglycerate mutase family member 5
1555950_a_at	CD55	1604	CD55 molecule, decay accelerating factor for complement (Cromer blood group)
1555953_at	SLC19A1	6573	solute carrier family 19 (folate transporter), member 1
1555958_at	CRTAC1	55118	cartilage acidic protein 1
1555960_at	HINT1	3094	histidine triad nucleotide binding protein 1
1555962_at	B3GNT7	93010	UDP-GlcNAc:betaGal beta-1,3-N-acetylglucosaminyltransferase 7
1555964_at	ARL17A	51326	ADP-ribosylation factor-like 17A
1555979_at	FLJ39609	100130417	Similar to hCG1995469
1555981_at	C17orf65	339201	chromosome 17 open reading frame 65
1555985_at	C17orf64	124773	chromosome 17 open reading frame 64
1555990_at	C22orf42	150297	chromosome 22 open reading frame 42
1555998_at	ATP5H	10476	ATP synthase, H+ transporting, mitochondrial Fo complex, subunit d
1556004_at	LOC100506777	100506777	hypothetical LOC100506777
1556012_at	KLHDC7A	127707	kelch domain containing 7A
1556014_at	MESP2	145873	mesoderm posterior 2 homolog (mouse)
1556049_at	RTN4	57142	reticulon 4
1556072_at	C22orf37	200298	chromosome 22 open reading frame 37
1556088_at	RPAIN	84268	RPA interacting protein
1556095_at	UNC13C	440279	unc-13 homolog C (C. elegans)
1556099_at	NCRNA00290	728081	non-protein coding RNA 290
1556121_at	NAP1L1	4673	nucleosome assembly protein 1-like 1
1556133_s_at	LOC100169752	100169752	hypothetical LOC100169752
1556136_at	MYLK4	340156	myosin light chain kinase family, member 4
1556145_a_at	LOC100131170	100131170	hypothetical LOC100131170
1556147_at	LOC100287426	100287426	Hypothetical protein LOC100287426
1556149_at	ARVCF	421	armadillo repeat gene deleted in velocardiofacial syndrome
1556151_at	ITFG1	81533	Integrin alpha FG-GAP repeat containing 1
1556158_at	FAM154B	283726	family with sequence similarity 154, member B
1556167_at	HEATR7B1	339766	HEAT repeat containing 7B1
1556175_at	MTSS1L	92154	metastasis suppressor 1-like
1556180_at	LOC729678	729678	hypothetical LOC729678
1556181_at	LOC441869	441869	hypothetical protein LOC441869
1556183_at	ANKRD36BP2	645784	ankyrin repeat domain 36B pseudogene 2
1556194_a_at	LOC100507455	100507455	hypothetical LOC100507455
1556199_a_at	RGS9BP	388531	regulator of G protein signaling 9 binding protein
1556222_at	SEPT7L	285961	septin 7-like
1556231_a_at	LOC100507060	100507060	hypothetical LOC100507060
1556244_s_at	LOC375196	375196	hypothetical LOC375196
1556248_at	FLJ33065	440952	hypothetical LOC440952
1556255_a_at	LOC400756	400756	hypothetical LOC400756
1556257_at	LOC645513	645513	Hypothetical LOC645513
1556262_at	PWRN1	791114	Prader-Willi region non-protein coding RNA 1
1556265_at	C20orf202	400831	chromosome 20 open reading frame 202
1556267_at	C12orf28	196446	chromosome 12 open reading frame 28
1556287_a_at	LOC100287407	100287407	Hypothetical protein LOC100287407
1556291_at	POM121L12	285877	POM121 membrane glycoprotein-like 12
1556294_at	LOC100507028	100507028	hypothetical LOC100507028
1556301_at	LOC100287015	100287015	Hypothetical protein LOC100287015
1556304_s_at	LOC100271722	100271722	hypothetical LOC100271722
1556308_at	PRRT3	285368	proline-rich transmembrane protein 3
1556312_at	C2orf71	388939	chromosome 2 open reading frame 71
1556316_s_at	LOC284889	284889	hypothetical LOC284889
1556325_at	FILIP1	27145	filamin A interacting protein 1
1556336_at	RBMX	27316	RNA binding motif protein, X-linked
1556340_at	MAPK12	6300	mitogen-activated protein kinase 12
1556344_at	LOC150051	150051	hypothetical LOC150051
1556350_a_at	EIF4A2	1974	eukaryotic translation initiation factor 4A2
1556351_at	HCN1	348980	hyperpolarization activated cyclic nucleotide-gated potassium channel 1
1556365_at	LY86-AS	285780	LY86 antisense RNA (non-protein coding)
1556371_at	OLIG3	167826	oligodendrocyte transcription factor 3
1556378_a_at	LOC440896	440896	hypothetical LOC440896
1556402_at	LOC100132741	100132741	Similar to hCG1655084
1556404_a_at	LOC441208	441208	zinc and ring finger 2 pseudogene
1556405_s_at	LOC374890	374890	hypothetical LOC374890
1556406_at	LOC255025	255025	hypothetical LOC255025
1556410_a_at	KRTAP19-1	337882	keratin associated protein 19-1
1556414_at	C21orf71	282566	chromosome 21 open reading frame 71
1556421_at	LOC286189	286189	hypothetical LOC286189
1556427_s_at	LRRN4CL	221091	LRRN4 C-terminal like
1556435_at	LOC400622	400622	hypothetical LOC400622
1556447_at	LOC285370	285370	hypothetical LOC285370
1556452_a_at	LOC283761	283761	hypothetical LOC283761
1556467_at	ZNF80	7634	Zinc finger protein 80
1556468_at	LOC100288099	100288099	Hypothetical protein LOC100288099
1556471_at	SCML4	256380	sex comb on midleg-like 4 (Drosophila)
1556473_at	FLJ38379	285097	hypothetical FLJ38379
1556484_at	LRRC52	440699	leucine rich repeat containing 52
1556486_at	LOC100288618	100288618	Hypothetical protein LOC100288618
1556489_at	LOC388946	388946	Transmembrane protein ENSP00000343375
1556498_at	FAM69A	388650	Family with sequence similarity 69, member A
1556499_s_at	COL1A1	1277	collagen, type I, alpha 1
1556505_at	LOC100131366	100131366	hypothetical LOC100131366
1556514_at	C12orf74	338809	chromosome 12 open reading frame 74
1556528_at	LOC285326	285326	hypothetical LOC285326
1556536_at	LOC729224	729224	hCG2044152
1556554_at	TRIM50	135892	tripartite motif-containing 50
1556555_at	LOC100129461	100129461	hypothetical LOC100129461
1556558_s_at	FLJ36665	285266	hypothetical protein FLJ36665
1556560_a_at	LOC100128071	100128071	similar to hCG41624
1556564_at	HHIPL1	84439	HHIP-like 1
1556567_at	NAP1L4	4676	nucleosome assembly protein 1-like 4
1556571_at	LOC100506538	100506538	hypothetical LOC100506538
1556573_s_at	LOC286178	286178	hypothetical LOC286178
1556578_a_at	FLJ31945	440137	hypothetical LOC440137
1556581_at	ZNF778	197320	zinc finger protein 778
1556588_at	C15orf37	283687	chromosome 15 open reading frame 37
1556606_at	NAV2	89797	neuron navigator 2
1556609_at	LOC401098	401098	hypothetical LOC401098
1556629_a_at	SNAP25	6616	Synaptosomal-associated protein, 25kDa
1556630_at	CASC2	255082	cancer susceptibility candidate 2
1556633_at	C1orf204	284677	chromosome 1 open reading frame 204
1556638_at	PAX7	5081	paired box 7
1556639_at	LOC439914	439914	hypothetical LOC439914
1556641_at	SLC7A14	57709	solute carrier family 7 (cationic amino acid transporter, y+ system), member 14
1556643_at	FAM125A	93343	Family with sequence similarity 125, member A
1556648_a_at	C10orf40	283025	chromosome 10 open reading frame 40
1556653_at	ANKAR	150709	ankyrin and armadillo repeat containing
1556661_at	CN5H6.4	150384	hypothetical LOC150384
1556667_at	LOC348751	348751	hypothetical LOC348751
1556684_at	RPPH1	85495	ribonuclease P RNA component H1
1556697_at	GPRIN3	285513	GPRIN family member 3
1556709_a_at	LOC283887	283887	hypothetical protein LOC283887
1556711_at	C13orf30	144809	chromosome 13 open reading frame 30
1556721_at	C20orf203	284805	chromosome 20 open reading frame 203
1556724_at	LOC100288490	100288490	hypothetical LOC100288490
1556736_at	LOC100129858	100129858	hypothetical LOC100129858
1556737_at	LOC388387	388387	hypothetical LOC388387
1556739_at	GOLGA8IP	283796	golgin A8 family, member I (pseudogene)
1556754_at	LOC100132987	100132987	hypothetical LOC100132987
1556755_s_at	LOC286149	286149	hypothetical protein LOC286149
1556768_at	LOC100144604	100144604	hypothetical LOC100144604
1556771_a_at	LOC415056	415056	hypothetical LOC415056
1556793_a_at	FAM83C	128876	family with sequence similarity 83, member C
1556797_at	LOC386597	386597	hypothetical LOC386597
1556801_at	LOC400794	400794	hypothetical LOC400794
1556822_s_at	ZNF837	116412	Zinc finger protein 837
1556827_at	LOC339929	339929	hypothetical LOC339929
1556829_at	LOC100287227	100287227	hypothetical LOC100287227
1556844_at	LOC100132078	100132078	hypothetical protein LOC100132078
1556850_at	CEP290	80184	Centrosomal protein 290kDa
1556876_s_at	TPTE2P2	644623	transmembrane phosphoinositide 3-phosphatase and tensin homolog 2 pseudogene 2
1556887_at	NCRNA00119	348808	non-protein coding RNA 119
1556891_at	SORCS1	114815	sortilin-related VPS10 domain containing receptor 1
1556894_at	NT5DC2	64943	5-nucleotidase domain containing 2
1556896_at	LOC284751	284751	hypothetical LOC284751
1556907_at	ZNF474	133923	zinc finger protein 474
1556924_at	ALS2CR10	65072	amyotrophic lateral sclerosis 2 (juvenile) chromosome region, candidate 10
1556925_at	SMC3	9126	Structural maintenance of chromosomes 3
1556954_at	LOC283854	283854	hypothetical protein LOC283854
1556956_at	KCP	375616	kielin/chordin-like protein
1556959_at	LOC647589	647589	hypothetical protein LOC647589
1556970_at	LOC100289312	100289312	Hypothetical protein LOC100289312
1556986_at	OR2H1	26716	olfactory receptor, family 2, subfamily H, member 1
1556992_at	LOC550113	550113	hypothetical LOC550113
1556999_at	LOC100271832	100271832	hypothetical LOC100271832
1557000_at	ESPNL	339768	espin-like
1557004_at	LOC285389	285389	hypothetical LOC285389
1557008_at	LOC340107	340107	hypothetical LOC340107
1557016_a_at	C1orf177	163747	chromosome 1 open reading frame 177
1557021_s_at	LOC100507250	100507250	hypothetical LOC100507250
1557027_at	LOC100287221	100287221	hypothetical LOC100287221
1557037_a_at	LOC100289373	100289373	hypothetical LOC100289373
1557047_at	YEATS2	55689	YEATS domain containing 2
1557049_at	BTBD19	149478	BTB (POZ) domain containing 19
1557056_at	C5orf47	133491	chromosome 5 open reading frame 47
1557066_at	LUC7L	55692	LUC7-like (S. cerevisiae)
1557068_at	KRT37	8688	Keratin 37
1557070_at	LOC100130275	100130275	hypothetical LOC100130275
1557085_at	PLAC1L	219990	placenta-specific 1-like
1557089_at	KIF5C	3800	kinesin family member 5C
1557091_at	MAMSTR	284358	MEF2 activating motif and SAP domain containing transcriptional regulator
1557098_s_at	HAR1A	768096	highly accelerated region 1A (non-protein coding)
1557103_a_at	LMTK3	114783	lemur tyrosine kinase 3
1557107_at	LOC286002	286002	hypothetical LOC286002
1557113_at	LOC283588	283588	hypothetical LOC283588
1557114_a_at	LOC284385	284385	hypothetical LOC284385
1557116_at	APOL6	80830	apolipoprotein L, 6
1557119_a_at	ZNF575	284346	zinc finger protein 575
1557120_at	EEF1A1	1915	Eukaryotic translation elongation factor 1 alpha 1
1557123_a_at	CHADL	150356	chondroadherin-like
1557128_at	FAM111B	374393	family with sequence similarity 111, member B
1557131_at	LOC254100	254100	hypothetical protein LOC254100
1557132_at	WDR17	116966	WD repeat domain 17
1557133_at	RP1-177G6.2	286411	hypothetical LOC286411
1557136_at	ATP13A4	84239	ATPase type 13A4
1557137_at	TMEM17	200728	transmembrane protein 17
1557143_at	CSMD2	114784	CUB and Sushi multiple domains 2
1557146_a_at	LOC146336	146336	hypothetical LOC146336
1557161_at	LOC100132735	100132735	hypothetical protein LOC100132735
1557162_at	C16orf92	146378	chromosome 16 open reading frame 92
1557166_at	PDCD4	27250	programmed cell death 4 (neoplastic transformation inhibitor)
1557167_at	HCG11	493812	HLA complex group 11
1557170_at	NEK8	284086	NIMA (never in mitosis gene a)- related kinase 8
1557176_a_at	C14orf37	145407	chromosome 14 open reading frame 37
1557197_a_at	LGALS3	3958	lectin, galactoside-binding, soluble, 3
1557203_at	PABPC1L2B	645974	poly(A) binding protein, cytoplasmic 1-like 2B
1557208_at	LOC219731	219731	hypothetical LOC219731
1557211_a_at	C14orf86	283592	chromosome 14 open reading frame 86
1557225_at	ASPG	374569	asparaginase homolog (S. cerevisiae)
1557233_at	LOC285441	285441	hypothetical LOC285441
1557235_at	LOC100128002	100128002	Hypothetical LOC100128002
1557248_at	ZNF587	84914	Zinc finger protein 587
1557260_a_at	ZNF382	84911	zinc finger protein 382
1557267_s_at	LOC284952	284952	hypothetical protein LOC284952
1557285_at	AREGB	727738	Amphiregulin B
1557293_at	LOC440993	440993	hypothetical LOC440993
1557296_at	FLJ12825	440101	hypothetical LOC440101
1557302_at	ZNF585B	92285	zinc finger protein 585B
1557303_at	NT5C	30833	5, 3-nucleotidase, cytosolic
1557311_at	LOC100131354	100131354	Hypothetical LOC100131354
1557312_at	C12orf61	283416	chromosome 12 open reading frame 61
1557314_at	DPY19L2P3	442524	dpy-19-like 2 pseudogene 3 (C. elegans)
1557316_at	LOC100287024	100287024	Hypothetical protein LOC100287024
1557321_a_at	CAPN14	440854	calpain 14
1557326_at	LOC100130911	100130911	Hypothetical LOC100130911
1557331_at	POLR1B	84172	polymerase (RNA) I polypeptide B, 128kDa
1557349_at	RERE	473	arginine-glutamic acid dipeptide (RE) repeats
1557359_at	LOC285758	285758	hypothetical LOC285758
1557366_at	CCDC144B	284047	coiled-coil domain containing 144B
1557369_a_at	LOC285401	285401	hypothetical LOC285401
1557371_a_at	LOC158376	158376	hypothetical LOC158376
1557372_at	FLJ41757	440862	Hypothetical gene supported by AF086285; AK123751
1557373_at	LOC339505	339505	hypothetical LOC339505
1557380_at	AGAP11	119385	ankyrin repeat and GTPase domain Arf GTPase activating protein 11
1557394_at	DLGAP4	22839	discs, large (Drosophila) homolog-associated protein 4
1557395_at	LOC255130	255130	hypothetical LOC255130
1557399_at	LOC284009	284009	hypothetical LOC284009
1557405_at	LOC100130111	100130111	hypothetical LOC100130111
1557411_s_at	SLC25A43	203427	solute carrier family 25, member 43
1557418_at	ACSL4	2182	Acyl-CoA synthetase long-chain family member 4
1557430_at	LOC147670	147670	hypothetical protein LOC147670
1557444_at	TREML3	340206	triggering receptor expressed on myeloid cells-like 3
1557450_s_at	WHAMML2	440253	WAS protein homolog associated with actin, golgi membranes and microtubules-like 2 (pseudogene)
1557451_at	DGCR10	26222	DiGeorge syndrome critical region gene 10
1557465_at	NCRNA00282	283521	non-protein coding RNA 282
1557466_at	FLJ31104	441072	hypothetical LOC441072
1557474_at	LOC284578	284578	hypothetical LOC284578
1557480_a_at	DYSFIP1	116729	dysferlin interacting protein 1
1557483_at	LOC284788	284788	hypothetical LOC284788
1557488_at	LOC645158	645158	chromobox homolog 3 pseudogene
1557491_at	LOC100240728	100240728	hypothetical LOC100240728
1557502_at	PCCB	5096	Propionyl Coenzyme A carboxylase, beta polypeptide
1557523_at	ATP6AP1L	92270	ATPase, H+ transporting, lysosomal accessory protein 1-like
1557531_a_at	C10orf55	414236	chromosome 10 open reading frame 55
1557534_at	LOC339862	339862	hypothetical LOC339862
1557535_at	PALLD	23022	Palladin, cytoskeletal associated protein
1557541_at	FAM201A	158228	family with sequence similarity 201, member A
1557550_at	LOC148145	148145	hypothetical LOC148145
1557557_at	LOC100129196	100129196	hypothetical LOC100129196
1557570_a_at	LOC285084	285084	hypothetical protein LOC285084
1557575_at	STBD1	8987	starch binding domain 1
1557582_at	BIN3	55909	bridging integrator 3
1557585_at	ATP6V1H	51606	ATPase, H+ transporting, lysosomal 50/57kDa, V1 subunit H
1557588_at	LOC100128946	100128946	hypothetical LOC100128946
1557591_at	LOC283038	283038	hypothetical LOC283038
1557593_at	SPAG17	200162	Sperm associated antigen 17
1557595_at	GINS2	51659	GINS complex subunit 2 (Psf2 homolog)
1557602_at	LOC201617	201617	hypothetical LOC201617
1557607_at	LOC284080	284080	hypothetical LOC284080
1557611_at	TTLL4	9654	Tubulin tyrosine ligase-like family, member 4
1557613_at	FLJ39534	285352	hypothetical FLJ39534
1557615_a_at	SLIT1	6585	Slit homolog 1 (Drosophila)
1557617_at	LOC100189589	100189589	hypothetical LOC100189589
1557618_at	LOC285768	285768	hypothetical LOC285768
1557620_a_at	CCDC38	120935	coiled-coil domain containing 38
1557633_at	POM121L8P	29797	POM121 membrane glycoprotein-like 8 pseudogene
1557636_a_at	C7orf57	136288	chromosome 7 open reading frame 57
1557638_at	LOC100287676	100287676	Hypothetical protein LOC100287676
1557656_at	LOC400238	400238	hypothetical LOC400238
1557660_s_at	LOC100506733	100506733	hypothetical LOC100506733
1557664_at	LOC340239	340239	hypothetical LOC340239
1557669_at	LOC100132005	100132005	hypothetical LOC100132005
1557675_at	RAF1	5894	V-raf-1 murine leukemia viral oncogene homolog 1
1557677_a_at	TRIML1	339976	tripartite motif family-like 1
1557680_at	SAMD15	161394	sterile alpha motif domain containing 15
1557682_a_at	LOC284688	284688	hypothetical LOC284688
1557684_at	ZNF286A	57335	zinc finger protein 286A
1557714_at	CTBP1	1487	C-terminal binding protein 1
1557717_at	LOC338862	338862	hypothetical protein LOC338862
1557723_at	LOC285847	285847	hypothetical LOC285847
1557729_at	GRK5	2869	G protein-coupled receptor kinase 5
1557731_at	LOC400620	400620	hypothetical LOC400620
1557734_s_at	LOC100130548	100130548	hypothetical LOC100130548
1557741_at	LOC100128176	100128176	hypothetical protein LOC100128176
1557754_at	LOC401068	401068	hypothetical LOC401068
1557765_at	LOC643401	643401	hypothetical protein LOC643401
1557767_at	NANOS2	339345	nanos homolog 2 (Drosophila)
1557771_at	FHAD1	114827	forkhead-associated (FHA) phosphopeptide binding domain 1
1557776_at	LOC100133116	100133116	Similar to uromodulin-like
1557783_at	LOC100133991	100133991	similar to hCG1995169
1557791_at	LOC100132051	100132051	Hypothetical LOC100132051
1557799_at	C11orf31	280636	chromosome 11 open reading frame 31
1557818_x_at	LOC100131941	100131941	Hypothetical LOC100131941
1557820_at	AFG3L2	10939	AFG3 ATPase family gene 3-like 2 (S. cerevisiae)
1557821_at	LOC283547	283547	hypothetical LOC283547
1557822_at	LOC401134	401134	hypothetical LOC401134
1557826_at	LOC338817	338817	hypothetical LOC338817
1557827_at	C10orf103	414245	chromosome 10 open reading frame 103
1557840_at	LOC100130288	100130288	Hypothetical LOC100130288
1557850_at	LOC285954	285954	hypothetical LOC285954
1557862_at	LOC654841	654841	hypothetical LOC654841
1557866_at	C9orf117	286207	chromosome 9 open reading frame 117
1557871_at	LOC253573	253573	hypothetical LOC253573
1557876_at	LOC340094	340094	hypothetical LOC340094
1557879_at	LOC100129175	100129175	hypothetical protein LOC100129175
1557881_at	C10orf44	414201	chromosome 10 open reading frame 44
1557890_at	LOC729178	729178	hypothetical LOC729178
1557892_at	LOC100144597	100144597	hypothetical LOC100144597
1557895_at	FLJ35934	400579	FLJ35934
1557943_at	CNP	1267	2,3-cyclic nucleotide 3 phosphodiesterase
1557945_at	TCTE3	6991	T-complex-associated-testis-expressed 3
1557948_at	PHLDB3	653583	pleckstrin homology-like domain, family B, member 3
1557950_at	SDCCAG1	9147	serologically defined colon cancer antigen 1
1557963_at	CDC42BPB	9578	CDC42 binding protein kinase beta (DMPK-like)
1557965_at	MTERFD2	130916	MTERF domain containing 2
1557981_at	RPS9	6203	ribosomal protein S9
1557996_at	LOC100132832	100132832	postmeiotic segregation increased 2-like 5-like
1557998_at	NAALADL2	254827	N-acetylated alpha-linked acidic dipeptidase-like 2
1558041_a_at	KIAA0895L	653319	KIAA0895-like
1558081_at	SNORA65	26783	small nucleolar RNA, H/ACA box 65
1558097_at	C22orf30	253143	chromosome 22 open reading frame 30
1558111_at	MBNL1	4154	muscleblind-like (Drosophila)
1558118_at	LOC100287576	100287576	hypothetical LOC100287576
1558124_at	NUDCD2	134492	NudC domain containing 2
1558128_at	LOC730202	730202	hypothetical protein LOC730202
1558142_at	TNRC6B	23112	trinucleotide repeat containing 6B
1558166_at	MGC16275	85001	hypothetical protein MGC16275
1558179_at	ATP5J2	9551	ATP synthase, H+ transporting, mitochondrial Fo complex, subunit F2
1558183_at	ZNF17	7565	zinc finger protein 17
1558185_at	CLLU1	574028	chronic lymphocytic leukemia up-regulated 1
1558195_at	LOC283404	283404	hypothetical LOC283404
1558201_s_at	SLC4A1AP	22950	solute carrier family 4 (anion exchanger), member 1, adaptor protein
1558212_at	FLJ35024	401491	hypothetical LOC401491
1558217_at	SLFN13	146857	schlafen family member 13
1558234_at	FLJ36644	400617	hypothetical LOC400617
1558256_at	LOC148189	148189	hypothetical LOC148189
1558292_s_at	PIGW	284098	phosphatidylinositol glycan anchor biosynthesis, class W
1558300_at	EFCAB5	374786	EF-hand calcium binding domain 5
1558308_at	LOC100292680	100292680	hypothetical LOC100292680
1558310_s_at	LOC100132356	100132356	hypothetical LOC100132356
1558323_at	TMEM72	643236	transmembrane protein 72
1558329_at	NFKBIL2	4796	nuclear factor of kappa light polypeptide gene enhancer in B-cells inhibitor-like 2
1558331_at	SIRT2	22933	sirtuin 2
1558333_at	C22orf15	150248	chromosome 22 open reading frame 15
1558375_at	LRRC38	126755	leucine rich repeat containing 38
1558387_at	LOC643763	643763	hypothetical LOC643763
1558393_at	KRT7	3855	keratin 7
1558404_at	LOC644242	644242	hypothetical LOC644242
1558407_at	PLEKHG2	64857	pleckstrin homology domain containing, family G (with RhoGef domain) member 2
1558411_at	EGFEM1P	93556	EGF-like and EMI domain containing 1, pseudogene
1558412_at	LOC113230	113230	hypothetical LOC113230
1558414_at	C9orf4	23732	chromosome 9 open reading frame 4
1558420_at	C14orf180	400258	chromosome 14 open reading frame 180
1558423_at	NCRNA00265	349114	non-protein coding RNA 265
1558428_at	ALS2CR11	151254	amyotrophic lateral sclerosis 2 (juvenile) chromosome region, candidate 11
1558431_at	NHLRC4	283948	NHL repeat containing 4
1558437_at	IGHE	3497	immunoglobulin heavy constant epsilon
1558447_at	LOC100128439	100128439	Hypothetical protein LOC100128439
1558451_at	LOC285500	285500	hypothetical protein LOC285500
1558470_at	VWA3B	200403	von Willebrand factor A domain containing 3B
1558475_at	LOC100289366	100289366	Hypothetical protein LOC100289366
1558477_at	LOC100131496	100131496	hypothetical LOC100131496
1558486_at	ZNF493	284443	zinc finger protein 493
1558493_at	CSTT	164380	cystatin pseudogene
1558497_a_at	LOC100505609	100505609	hypothetical LOC100505609
1558507_at	C1orf53	388722	chromosome 1 open reading frame 53
1558515_at	NCRNA00182	100302692	non-protein coding RNA 182
1558523_at	FAM184A	79632	family with sequence similarity 184, member A
1558527_at	LOC100132707	100132707	hypothetical LOC100132707
1558530_at	LRTM2	654429	leucine-rich repeats and transmembrane domains 2
1558533_at	KRBA2	124751	KRAB-A domain containing 2
1558534_at	LOC641298	641298	SMG1 homolog, phosphatidylinositol 3-kinase-related kinase pseudogene
1558557_at	C16orf62	57020	chromosome 16 open reading frame 62
1558561_at	HM13	81502	histocompatibility (minor) 13
1558569_at	LOC100131541	100131541	Hypothetical LOC100131541
1558577_at	LOC148709	148709	actin pseudogene
1558579_at	FLJ37786	642691	hypothetical LOC642691
1558581_at	LOC647310	647310	testis expressed gene 22
1558584_at	UBL4B	164153	ubiquitin-like 4B
1558586_at	ZNF33B	7582	zinc finger protein 33B
1558590_at	METT11D1	64745	methyltransferase 11 domain containing 1
1558594_at	C14orf176	643382	Chromosome 14 open reading frame 176
1558601_at	LOC285194	285194	hypothetical LOC285194
1558603_at	PLGLB2	5342	plasminogen-like B2
1558611_at	C17orf69	147081	Chromosome 17 open reading frame 69
1558619_at	SNORA43	677824	small nucleolar RNA, H/ACA box 43
1558620_at	ZNF621	285268	zinc finger protein 621
1558623_at	LOC729121	729121	hypothetical LOC729121
1558626_at	LOC100287696	100287696	Similar to ring finger protein 181
1558628_at	LOC100506070	100506070	hypothetical LOC100506070
1558641_at	SPATA24	202051	spermatogenesis associated 24
1558649_at	LOC145757	145757	hypothetical LOC145757
1558652_at	KIAA1310	55683	KIAA1310
1558653_at	LOC339751	339751	hypothetical LOC339751
1558685_a_at	LOC158960	158960	hypothetical protein BC009467
1558688_at	LOC441461	441461	hypothetical LOC441461
1558697_a_at	KIAA0430	9665	KIAA0430
1558703_at	SLC46A1	113235	solute carrier family 46 (folate transporter), member 1
1558711_at	FAM13AOS	285512	FAM13A opposite strand (non-protein coding)
1558728_at	LOC100128881	100128881	hypothetical LOC100128881
1558743_at	ZNF620	253639	zinc finger protein 620
1558750_a_at	LOC100288693	100288693	Hypothetical protein LOC100288693
1558754_at	ZNF763	284390	zinc finger protein 763
1558770_a_at	PIK3R6	146850	phosphoinositide-3-kinase, regulatory subunit 6
1558782_a_at	LOC100130557	100130557	hypothetical LOC100130557
1558784_at	LOC100133089	100133089	hypothetical protein LOC100133089
1558790_s_at	C8orf77	286103	chromosome 8 open reading frame 77
1558791_at	LOC286467	286467	hypothetical LOC286467
1558820_a_at	C18orf34	374864	chromosome 18 open reading frame 34
1558826_at	ZNF831	128611	zinc finger protein 831
1558832_at	FLJ32224	440584	hypothetical LOC440584
1558844_at	LOC387790	387790	hypothetical LOC387790
1558846_at	PNLIPRP3	119548	pancreatic lipase-related protein 3
1558848_at	NUDT22	84304	Nudix (nucleoside diphosphate linked moiety X)-type motif 22
1558849_at	LOC284276	284276	hypothetical LOC284276
1558856_at	DMRTA2	63950	DMRT-like family A2
1558862_at	NBPF5	284610	neuroblastoma breakpoint family, member 5
1558881_at	LOC145820	145820	hypothetical LOC145820
1558882_at	LOC401233	401233	HIV-1 Tat specific factor 1 pseudogene
1558887_at	ZNF321	399669	zinc finger protein 321
1558890_at	LOC100507054	100507054	hypothetical LOC100507054
1558897_at	PLK5P	126520	polo-like kinase 5, pseudogene
1558899_s_at	FLJ35946	503569	hypothetical protein FLJ35946
1558920_at	LOC100128590	100128590	hypothetical LOC100128590
1558930_at	LOC728192	728192	hypothetical LOC728192
1558942_at	ZNF765	91661	zinc finger protein 765
1558953_s_at	CEP164	22897	centrosomal protein 164kDa
1558954_at	SNORA78	677844	small nucleolar RNA, H/ACA box 78
1558971_at	THEMIS	387357	thymocyte selection associated
1558977_at	LOC100130992	100130992	Similar to hCG2017625
1558990_at	LOC100286921	100286921	Hypothetical protein LOC100286921
1558995_at	ZNF547	284306	zinc finger protein 547
1559000_at	C10orf108	414235	chromosome 10 open reading frame 108
1559003_a_at	CCDC163P	126661	coiled-coil domain containing 163, pseudogene
1559022_at	KIAA0494	9813	KIAA0494
1559028_at	C21orf15	54094	chromosome 21 open reading frame 15
1559031_at	EXOSC10	5394	exosome component 10
1559033_at	LOC255167	255167	hypothetical LOC255167
1559034_at	SIRPB2	284759	signal-regulatory protein beta 2
1559038_at	SEPT2	4735	septin 2
1559039_at	DHX36	170506	DEAH (Asp-Glu-Ala-His) box polypeptide 36
1559042_at	NDUFB6	4712	NADH dehydrogenase (ubiquinone) 1 beta subcomplex, 6, 17kDa
1559044_at	EXOSC1	51013	exosome component 1
1559045_at	LOC100128288	100128288	hypothetical LOC100128288
1559050_at	HCG27	253018	HLA complex group 27
1559059_s_at	ZNF611	81856	zinc finger protein 611
1559061_at	LOC253962	253962	hypothetical LOC253962
1559065_a_at	CLEC4G	339390	C-type lectin domain family 4, member G
1559079_at	LOC283486	283486	hypothetical LOC283486
1559083_x_at	LOC284600	284600	hypothetical LOC284600
1559092_at	SLC9A5	6553	solute carrier family 9 (sodium/hydrogen exchanger), member 5
1559093_at	FLJ30403	729975	hypothetical LOC729975
1559097_at	C14orf64	388011	chromosome 14 open reading frame 64
1559105_at	LEKR1	389170	leucine, glutamate and lysine rich 1
1559124_at	LOC644135	644135	hypothetical LOC644135
1559126_at	RRP12	23223	ribosomal RNA processing 12 homolog (S. cerevisiae)
1559129_a_at	LOC158257	158257	hypothetical protein LOC158257
1559138_a_at	SPATA19	219938	spermatogenesis associated 19
1559139_at	NOC2L	26155	nucleolar complex associated 2 homolog (S. cerevisiae)
1559140_at	FAM87A	157693	family with sequence similarity 87, member A
1559148_at	LOC100129103	100129103	Similar to hCG2038970
1559167_x_at	MPV17L	255027	MPV17 mitochondrial membrane protein-like
1559174_at	RAB6A	5870	RAB6A, member RAS oncogene family
1559180_at	LOC100131860	100131860	hypothetical protein LOC100131860
1559194_a_at	CLEC4GP1	440508	C-type lectin domain family 4, member G pseudogene 1
1559208_at	ST7OT4	338069	ST7 overlapping transcript 4 (non-protein coding)
1559224_at	LCE1E	353135	late cornified envelope 1E
1559254_at	NCRNA00162	378825	non-protein coding RNA 162
1559258_a_at	CXorf61	203413	chromosome X open reading frame 61
1559264_at	LOC286190	286190	hypothetical LOC286190
1559265_at	C10orf140	387640	chromosome 10 open reading frame 140
1559272_at	EXOC3L	283849	exocyst complex component 3-like
1559274_at	ZNF732	654254	Zinc finger protein 732
1559276_at	LOC728606	728606	hypothetical LOC728606
1559283_a_at	CNPY1	285888	canopy 1 homolog (zebrafish)
1559291_at	NCRNA00032	158035	Non-protein coding RNA 32
1559297_at	LOC100288673	100288673	Hypothetical LOC100288673
1559298_a_at	FLJ42289	388182	hypothetical LOC388182
1559311_at	FLJ40292	643210	hypothetical LOC643210
1559315_s_at	LOC144481	144481	hypothetical protein LOC144481
1559322_at	LOC727916	727916	hypothetical protein LOC727916
1559324_at	CCDC144C	348254	Coiled-coil domain containing 144C
1559340_at	C9orf148	401550	chromosome 9 open reading frame 148
1559352_a_at	LOC92659	92659	hypothetical LOC92659
1559363_at	LOC283587	283587	hypothetical protein LOC283587
1559390_a_at	C1orf227	149643	chromosome 1 open reading frame 227
1559403_at	LOC100288198	100288198	Hypothetical protein LOC100288198
1559405_a_at	TRPV6	55503	transient receptor potential cation channel, subfamily V, member 6
1559412_at	C21orf34	388815	chromosome 21 open reading frame 34
1559413_at	TCP11L2	255394	t-complex 11 (mouse)-like 2
1559429_a_at	C3orf43	255798	chromosome 3 open reading frame 43
1559433_at	LOC149773	149773	hypothetical LOC149773
1559441_s_at	FLJ38576	651430	hypothetical LOC651430
1559443_s_at	LOC283888	283888	hypothetical LOC283888
1559459_at	LOC613266	613266	hypothetical LOC613266
1559470_at	D21S2088E	266917	D21S2088E
1559479_at	PI4K2B	55300	Phosphatidylinositol 4-kinase type 2 beta
1559488_at	LOC257358	257358	hypothetical LOC257358
1559496_at	PPA2	27068	pyrophosphatase (inorganic) 2
1559500_at	VPS8	23355	vacuolar protein sorting 8 homolog (S. cerevisiae)
1559502_s_at	LRRC25	126364	leucine rich repeat containing 25
1559503_a_at	LOC441666	441666	zinc finger protein 91 pseudogene
1559504_at	FLJ35409	400765	FLJ35409 protein
1559507_at	LOC100130357	100130357	hypothetical LOC100130357
1559514_at	LOC100132077	100132077	hypothetical LOC100132077
1559518_at	LOC100286987	100286987	Hypothetical protein LOC100286987
1559528_at	LOC100129917	100129917	hypothetical LOC100129917
1559529_at	PTK2	5747	PTK2 protein tyrosine kinase 2
1559532_at	C3orf71	646450	chromosome 3 open reading frame 71
1559537_at	LOC100129309	100129309	Similar to DnaJ (Hsp40) homolog, subfamily B, member 7
1559559_at	C9orf79	286234	chromosome 9 open reading frame 79
1559577_at	FCN2	2220	ficolin (collagen/fibrinogen domain containing lectin) 2 (hucolin)
1559584_a_at	C16orf54	283897	chromosome 16 open reading frame 54
1559585_at	DDX60L	91351	DEAD (Asp-Glu-Ala-Asp) box polypeptide 60-like
1559586_at	LOC728868	728868	hypothetical protein LOC728868
1559595_at	LOC728084	728084	hypothetical LOC728084
1559603_at	GPR12	2835	G protein-coupled receptor 12
1559605_a_at	LOC285043	285043	hypothetical protein LOC285043
1559606_at	GBP6	163351	guanylate binding protein family, member 6
1559611_at	TMEM75	641384	transmembrane protein 75
1559614_at	FLJ38773	284808	hypothetical protein FLJ38773
1559618_at	LOC100129447	100129447	hypothetical protein LOC100129447
1559620_at	LOC441167	441167	HCG1820801
1559627_at	C7orf71	285941	chromosome 7 open reading frame 71
1559638_at	C1orf200	644997	chromosome 1 open reading frame 200
1559640_at	ANKFN1	162282	Ankyrin-repeat and fibronectin type III domain containing 1
1559645_at	NCRNA00184	100302691	non-protein coding RNA 184
1559650_at	LOC100128081	100128081	Hypothetical LOC100128081
1559651_at	CSNK1A1P1	161635	casein kinase 1, alpha 1 pseudogene 1
1559653_at	LOC100289508	100289508	Hypothetical protein LOC100289508
1559678_s_at	LOC730495	730495	Hypothetical protein LOC730495
1559680_at	TTL	150465	tubulin tyrosine ligase
1559681_a_at	TRIM16L	147166	tripartite motif-containing 16-like
1559685_at	LOC100506379	100506379	hypothetical LOC100506379
1559688_at	GRAPL	400581	GRB2-related adaptor protein-like
1559695_a_at	LOC100288745	100288745	Hypothetical protein LOC100288745
1559728_at	ZBTB40	9923	zinc finger and BTB domain containing 40
1559754_at	LTB	4050	Lymphotoxin beta (TNF superfamily, member 3)
1559755_at	C21orf49	54067	chromosome 21 open reading frame 49
1559756_at	DKFZp667F0711	399716	hypothetical protein DKFZp667F0711
1559760_at	LOC401220	401220	hypothetical LOC401220
1559790_at	LOC646241	646241	hypothetical protein LOC646241
1559796_at	EBF3	253738	early B-cell factor 3
1559804_at	LOC100505600	100505600	hypothetical LOC100505600
1559810_at	LOC642313	642313	tigger transposable element derived 1 pseudogene
1559817_at	LOC100288798	100288798	hypothetical LOC100288798
1559827_at	LOC401074	401074	hypothetical LOC401074
1559828_at	FAM170B	170370	family with sequence similarity 170, member B
1559864_at	LCN6	158062	lipocalin 6
1559884_at	CDKN2B-AS	100048912	CDKN2B antisense RNA (non-protein coding)
1559890_a_at	ABI1	10006	abl-interactor 1
1559920_a_at	CECR4	100130717	cat eye syndrome chromosome region, candidate 4 (non-protein coding)
1559942_at	MDFIC	29969	MyoD family inhibitor domain containing
1559964_at	FLJ38717	401261	FLJ38717 protein
1559965_at	LOC100192378	100192378	hypothetical LOC100192378
1559975_at	BTG1	694	B-cell translocation gene 1, anti-proliferative
1559979_at	SYF2	25949	SYF2 homolog, RNA splicing factor (S. cerevisiae)
1559992_a_at	LOC100505967	100505967	hypothetical LOC100505967
1559993_at	SFXN3	81855	Sideroflexin 3
1560001_at	LOC100131581	100131581	hypothetical LOC100131581
1560007_at	LOC645984	645984	hypothetical LOC645984
1560028_at	C11orf57	55216	chromosome 11 open reading frame 57
1560035_at	C2orf85	285093	chromosome 2 open reading frame 85
1560058_at	LOC399900	399900	hypothetical LOC399900
1560059_at	VPS37C	55048	vacuolar protein sorting 37 homolog C (S. cerevisiae)
1560062_at	SLC29A2	3177	Solute carrier family 29 (nucleoside transporters), member 2
1560068_a_at	LOC729870	729870	hypothetical LOC729870
1560089_at	LOC100289019	100289019	hypothetical LOC100289019
1560098_at	AKR1C2	1646	Aldo-keto reductase family 1, member C2 (dihydrodiol dehydrogenase 2; bile acid binding protein; 3-alpha hydroxysteroid dehydrogenase, type III)
1560099_at	LOC339260	339260	Hypothetical protein LOC339260
1560101_at	SYDE2	84144	synapse defective 1, Rho GTPase, homolog 2 (C. elegans)
1560119_at	LOC389634	389634	hypothetical LOC389634
1560130_at	C1orf145	574407	chromosome 1 open reading frame 145
1560136_at	ARL5C	390790	ADP-ribosylation factor-like 5C
1560141_at	LOC100133039	100133039	hypothetical LOC100133039
1560147_at	LOC100131176	100131176	Similar to hCG1991662
1560162_at	FLJ40606	643549	hypothetical protein LOC643549
1560163_at	LOC100129510	100129510	hypothetical protein LOC100129510
1560168_at	LOC646168	646168	hypothetical LOC646168
1560198_at	C14orf70	283601	chromosome 14 open reading frame 70
1560201_at	ZNF713	349075	zinc finger protein 713
1560202_at	LOC338739	338739	hypothetical LOC338739
1560207_at	NCRNA00255	644660	non-protein coding RNA 255
1560219_at	ASB3	51130	Ankyrin repeat and SOCS box-containing 3
1560228_at	SNAI3	333929	snail homolog 3 (Drosophila)
1560237_at	LOC100129767	100129767	Similar to rCG40189
1560250_s_at	LOC284242	284242	hypothetical protein LOC284242
1560251_at	LOC645485	645485	hypothetical LOC645485
1560255_at	C10orf31	414196	chromosome 10 open reading frame 31
1560276_at	LOC283403	283403	hypothetical LOC283403
1560278_at	LOC221122	221122	hypothetical LOC221122
1560281_a_at	TMEM95	339168	transmembrane protein 95
1560290_at	LOC100129895	100129895	Hypothetical protein LOC100129895
1560291_at	RIPPLY1	92129	ripply1 homolog (zebrafish)
1560303_at	FKBP4	2288	FK506 binding protein 4, 59kDa
1560320_a_at	LOC283314	283314	hypothetical LOC283314
1560334_at	MEGF11	84465	multiple EGF-like-domains 11
1560337_at	LOC286184	286184	hypothetical LOC286184
1560340_s_at	RP9P	441212	retinitis pigmentosa 9 pseudogene
1560371_at	LOC401321	401321	hypothetical LOC401321
1560378_at	C21orf41	100379661	Chromosome 21 open reading frame 41
1560402_at	GAS5	60674	growth arrest-specific 5 (non-protein coding)
1560413_at	LOC339788	339788	hypothetical LOC339788
1560419_at	LOC100127974	100127974	hypothetical LOC100127974
1560426_at	C12orf55	144535	chromosome 12 open reading frame 55
1560430_at	NKPD1	284353	NTPase, KAP family P-loop domain containing 1
1560432_at	CLRN1OS	116933	clarin 1 opposite strand
1560439_at	LINGO3	645191	leucine rich repeat and Ig domain containing 3
1560448_at	LOC340037	340037	hypothetical protein LOC340037
1560455_at	LOC339166	339166	hypothetical LOC339166
1560467_at	PAQR9	344838	progestin and adipoQ receptor family member IX
1560472_at	LOC338588	338588	hypothetical LOC338588
1560475_at	LOC100129455	100129455	hypothetical LOC100129455
1560477_a_at	SAMD11	148398	sterile alpha motif domain containing 11
1560488_at	LCNL1	401562	Lipocalin-like 1
1560493_a_at	CPXCR1	53336	CPX chromosome region, candidate 1
1560507_at	AWAT1	158833	acyl-CoA wax alcohol acyltransferase 1
1560514_at	LOC285205	285205	hypothetical LOC285205
1560522_at	LOC201477	201477	hypothetical protein LOC201477
1560527_at	NFE4	58160	transcription factor NF-E4
1560531_at	LCE1B	353132	late cornified envelope 1B
1560537_at	LOC100129662	100129662	hypothetical protein LOC100129662
1560553_at	TIAF1	9220	TGFB1-induced anti-apoptotic factor 1
1560595_at	LOC100128993	100128993	Similar to hCG2036572
1560619_at	LOC255411	255411	hypothetical LOC255411
1560636_a_at	HSPC081	100286989	hypothetical LOC100286989
1560646_at	LOC121952	121952	hypothetical LOC121952
1560654_at	FLJ37201	283011	tigger transposable element derived 2 pseudogene
1560656_at	LOC100507572	100507572	hypothetical LOC100507572
1560657_at	TIE1	7075	tyrosine kinase with immunoglobulin-like and EGF-like domains 1
1560676_at	SIAH3	283514	seven in absentia homolog 3 (Drosophila)
1560683_at	BCL8	606	B-cell CLL/lymphoma 8
1560686_at	ITGAD	3681	integrin, alpha D
1560692_at	LOC285878	285878	hypothetical LOC285878
1560697_at	LOC283392	283392	hypothetical LOC283392
1560707_at	LOC283856	283856	hypothetical LOC283856
1560712_at	TMPRSS11B	132724	transmembrane protease, serine 11B
1560723_at	LOC283731	283731	hypothetical LOC283731
1560727_at	HEATR4	399671	HEAT repeat containing 4
1560746_at	C1orf118	374987	chromosome 1 open reading frame 118
1560750_at	LOC151121	151121	hypothetical LOC151121
1560751_at	C18orf16	147429	chromosome 18 open reading frame 16
1560762_at	LOC285972	285972	hypothetical LOC285972
1560767_at	HCG22	285834	HLA complex group 22
1560770_at	PABPC1	26986	Poly(A) binding protein, cytoplasmic 1
1560785_at	DYRK3	8444	dual-specificity tyrosine-(Y)-phosphorylation regulated kinase 3
1560788_at	MYO3B	140469	myosin IIIB
1560790_at	GOLGA6L2	283685	golgin A6 family-like 2
1560817_at	LOC100287627	100287627	Similar to hCG1997308
1560818_at	LOC100288701	100288701	Hypothetical protein LOC100288701
1560823_at	LOC340017	340017	hypothetical LOC340017
1560830_a_at	LOC147646	147646	hypothetical protein LOC147646
1560838_at	C6orf146	222826	chromosome 6 open reading frame 146
1560841_at	LOC389247	389247	hypothetical LOC389247
1560851_at	C10orf136	414260	chromosome 10 open reading frame 136
1560854_s_at	ZNF107	51427	zinc finger protein 107
1560878_at	SYT15	83849	synaptotagmin XV
1560881_a_at	NCRNA00112	54089	non-protein coding RNA 112
1560884_at	SLC17A1	6568	Solute carrier family 17 (sodium phosphate), member 1
1560897_a_at	KRTAP10-11	386678	keratin associated protein 10-11
1560911_at	LOC100133461	100133461	hypothetical LOC100133461
1560921_at	ZNF169	169841	zinc finger protein 169
1560932_at	FLJ31356	403150	hypothetical protein FLJ31356
1560939_at	LOC100129845	100129845	hypothetical LOC100129845
1560944_at	FLJ40434	163742	hypothetical FLJ40434
1560950_at	LOC100127950	100127950	hypothetical LOC100127950
1561035_at	LOC100288282	100288282	Hypothetical protein LOC100288282
1561059_a_at	LOC152024	152024	hypothetical LOC152024
1561085_at	LOC153910	153910	hypothetical LOC153910
1561090_at	LOC400654	400654	hypothetical LOC400654
1561093_at	SLC22A25	387601	solute carrier family 22, member 25
1561096_at	LOC285419	285419	hypothetical LOC285419
1561098_at	LOC641365	641365	hypothetical LOC641365
1561099_at	FLJ32756	642757	hypothetical LOC642757
1561101_at	LOC153469	153469	hypothetical protein LOC153469
1561106_at	NCRNA00271	100131814	non-protein coding RNA 271
1561127_at	NCRNA00168	642394	non-protein coding RNA 168
1561130_at	C12orf51	283450	chromosome 12 open reading frame 51
1561132_at	DHX35	60625	DEAH (Asp-Glu-Ala-His) box polypeptide 35
1561146_at	VPS35	55737	vacuolar protein sorting 35 homolog (S. cerevisiae)
1561169_at	LOC727818	727818	Similar to PRP38 pre-mRNA processing factor 38 (yeast) domain containing B
1561170_at	LOC100132025	100132025	transmembrane domain-containing protein ENSP00000320207-like
1561175_at	LOC283482	283482	hypothetical LOC283482
1561185_at	TTTY7	246122	testis-specific transcript, Y-linked 7 (non-protein coding)
1561197_at	LOC442028	442028	hypothetical LOC442028
1561218_s_at	LOC728099	728099	hypothetical protein LOC728099
1561222_at	LOC283432	283432	hypothetical LOC283432
1561225_at	LOC338579	338579	ankyrin repeat domain-containing protein 30B pseudogene
1561226_at	XCR1	2829	chemokine (C motif) receptor 1
1561229_at	LOC100287432	100287432	Similar to hCG2038535
1561232_at	LOC100270680	100270680	hypothetical LOC100270680
1561233_at	LOC283387	283387	hypothetical protein LOC283387
1561243_at	TMEM105	284186	transmembrane protein 105
1561247_at	LOC283682	283682	Hypothetical protein LOC283682
1561251_at	LOC285577	285577	hypothetical LOC285577
1561263_at	C1QTNF3	114899	C1q and tumor necrosis factor related protein 3
1561269_at	RAPGEF5	9771	Rap guanine nucleotide exchange factor (GEF) 5
1561277_at	LOC339298	339298	hypothetical LOC339298
1561280_at	LOC284576	284576	hypothetical LOC284576
1561289_at	LOC286370	286370	hypothetical LOC286370
1561290_at	LOC339622	339622	hypothetical LOC339622
1561291_at	LOC100287349	100287349	Hypothetical protein LOC100287349
1561293_at	LOC100287584	100287584	Hypothetical protein LOC100287584
1561294_a_at	LOC100128554	100128554	hypothetical LOC100128554
1561301_at	LOC151877	151877	hypothetical LOC151877
1561319_at	OTX2OS1	100309464	Otx2 opposite strand transcript 1
1561323_at	LOC339975	339975	hypothetical protein LOC339975
1561327_at	NCRNA00242	401288	non-protein coding RNA 242
1561330_at	DSG4	147409	desmoglein 4
1561331_at	C1orf99	339476	chromosome 1 open reading frame 99
1561335_at	LOC440602	440602	hypothetical LOC440602
1561336_at	DNASE1L3	1776	deoxyribonuclease I-like 3
1561348_at	LOC339874	339874	hypothetical LOC339874
1561355_at	LOC692247	692247	hypothetical locus LOC692247
1561361_at	ZNF660	285349	zinc finger protein 660
1561371_at	FLJ39080	441355	hypothetical LOC441355
1561373_at	LOC285796	285796	hypothetical LOC285796
1561383_at	LOC284661	284661	hypothetical LOC284661
1561391_at	LOC100128126	100128126	hypothetical protein LOC100128126
1561396_at	EPHA6	285220	EPH receptor A6
1561398_at	LOC644620	644620	Hypothetical LOC644620
1561401_at	LOC285627	285627	hypothetical LOC285627
1561402_at	LOC339894	339894	hypothetical LOC339894
1561403_at	SOHLH1	402381	spermatogenesis and oogenesis specific basic helix-loop-helix 1
1561414_at	LOC401497	401497	similar to PRO2738
1561423_at	LOC642924	642924	hypothetical LOC642924
1561433_at	LOC285103	285103	hypothetical LOC285103
1561437_at	LOC100287035	100287035	Hypothetical protein LOC100287035
1561442_at	LOC283585	283585	hypothetical LOC283585
1561455_at	LOC284294	284294	hypothetical LOC284294
1561472_at	LOC728805	728805	hypothetical protein LOC728805
1561477_at	CCDC144A	9720	coiled-coil domain containing 144A
1561482_at	LOC100133308	100133308	Ras suppressor protein 1 pseudogene
1561491_at	LOC283214	283214	hypothetical protein LOC283214
1561514_at	LOC400655	400655	hypothetical LOC400655
1561518_at	LOC283914	283914	hypothetical LOC283914
1561523_at	CCDC65	85478	coiled-coil domain containing 65
1561537_at	LOC388906	388906	hypothetical LOC388906
1561540_at	LOC144920	144920	hypothetical LOC144920
1561557_at	LIPA	3988	Lipase A, lysosomal acid, cholesterol esterase
1561566_at	LOC285501	285501	hypothetical LOC285501
1561571_at	LOC730139	730139	hypothetical LOC730139
1561579_at	LOC728445	728445	hypothetical protein LOC728445
1561589_a_at	NBEAL1	65065	neurobeachin-like 1
1561602_at	LOC100129476	100129476	hypothetical protein LOC100129476
1561652_at	BECN1	8678	Beclin 1, autophagy related
1561660_at	MCART6	401612	mitochondrial carrier triple repeat 6
1561666_a_at	KIAA1908	114796	hypothetical LOC114796
1561691_at	LOC285735	285735	hypothetical LOC285735
1561707_at	LOC150185	150185	hypothetical LOC150185
1561708_at	C6orf150	115004	chromosome 6 open reading frame 150
1561710_at	SNX19	399979	sorting nexin 19
1561820_at	SCN8A	6334	sodium channel, voltage gated, type VIII, alpha subunit
1561850_at	LOC100133669	100133669	similar to hCG1994695
1561880_a_at	SIGLEC16	400709	sialic acid binding Ig-like lectin 16 (gene/pseudogene)
1561894_at	LOC653739	653739	hypothetical LOC653739
1561927_at	C3orf16	389161	chromosome 3 open reading frame 16
1561963_at	MIR4296	100423041	microRNA 4296
1561964_at	LOC493754	493754	RAB guanine nucleotide exchange factor (GEF) 1 pseudogene
1561969_at	ZPLD1	131368	zona pellucida-like domain containing 1
1561978_at	LOC284798	284798	hypothetical LOC284798
1561985_at	C14orf39	317761	chromosome 14 open reading frame 39
1561997_at	LOC440061	440061	Similar to tripartite motif-containing 43
1562030_at	LOC284898	284898	hypothetical protein LOC284898
1562034_at	NCRNA00163	727699	non-protein coding RNA 163
1562045_at	LOC100287951	100287951	Similar to dynein, light chain, Tctex-type 1
1562048_at	LOC152225	152225	hypothetical LOC152225
1562054_at	SMEK3P	139420	SMEK homolog 3, suppressor of mek1 (Dictyostelium) pseudogene
1562089_at	GLYATL1	92292	glycine-N-acyltransferase-like 1
1562095_at	SLMAP	7871	sarcolemma associated protein
1562133_x_at	ZNF90	7643	zinc finger protein 90
1562167_a_at	DEFB122	245935	defensin, beta 122 (pseudogene)
1562209_at	DCAF4L1	285429	DDB1 and CUL4 associated factor 4-like 1
1562211_a_at	ZNF491	126069	zinc finger protein 491
1562214_at	LOC151171	151171	hypothetical LOC151171
1562217_at	FLJ34521	646383	hypothetical protein LOC646383
1562219_at	FLJ41649	401260	Hypothetical LOC401260
1562223_at	LOC642426	642426	hypothetical LOC642426
1562244_at	ZNF578	147660	Zinc finger protein 578
1562251_a_at	LOC574538	574538	hypothetical LOC574538
1562253_at	LOC641364	641364	hypothetical LOC641364
1562261_at	AMZ1	155185	archaelysin family metallopeptidase 1
1562263_at	LOC100507156	100507156	hypothetical LOC100507156
1562273_at	CNGA4	1262	cyclic nucleotide gated channel alpha 4
1562282_at	ZNF568	374900	zinc finger protein 568
1562287_at	SNTG1	54212	Syntrophin, gamma 1
1562292_at	ANKRD30B	374860	ankyrin repeat domain 30B
1562295_at	LOC100507098	100507098	hypothetical LOC100507098
1562299_at	TTC6	319089	tetratricopeptide repeat domain 6
1562303_at	ZKSCAN3	80317	zinc finger with KRAB and SCAN domains 3
1562309_s_at	PHF21B	112885	PHD finger protein 21B
1562313_at	BCORP1	286554	BCL6 corepressor pseudogene 1
1562319_at	FAM169B	283777	family with sequence similarity 169, member B
1562326_at	FLJ30838	400955	hypothetical LOC400955
1562337_at	OR7D2	162998	olfactory receptor, family 7, subfamily D, member 2
1562348_at	LOC400680	400680	hypothetical LOC400680
1562365_at	LOC286177	286177	hypothetical LOC286177
1562367_at	C15orf54	400360	chromosome 15 open reading frame 54
1562386_s_at	ZNF501	115560	zinc finger protein 501
1562388_at	LOC285819	285819	hypothetical LOC285819
1562392_at	MRPL23	6150	Mitochondrial ribosomal protein L23
1562396_at	C14orf184	650662	chromosome 14 open reading frame 184
1562403_a_at	SLC8A3	6547	solute carrier family 8 (sodium/calcium exchanger), member 3
1562413_at	NCRNA00167	440072	non-protein coding RNA 167
1562424_at	LOC285889	285889	hypothetical LOC285889
1562428_at	LOC654780	654780	SFPQ
1562433_at	FLJ10489	379034	hypothetical protein FLJ10489
1562443_at	CLVS2	134829	clavesin 2
1562460_at	CNDP2	55748	CNDP dipeptidase 2 (metallopeptidase M20 family)
1562475_at	DKFZp686O1327	401014	hypothetical LOC401014
1562477_at	EBF2	64641	early B-cell factor 2
1562484_at	C17orf104	284071	chromosome 17 open reading frame 104
1562490_at	THEM5	284486	thioesterase superfamily member 5
1562492_at	LOC340090	340090	hypothetical LOC340090
1562501_at	LOC255177	255177	hypothetical protein LOC255177
1562510_at	LOC339442	339442	hypothetical LOC339442
1562537_at	FCER1A	2205	Fc fragment of IgE, high affinity I, receptor for; alpha polypeptide
1562540_at	LOC339978	339978	hypothetical protein LOC339978
1562558_at	LOC440704	440704	hypothetical LOC440704
1562568_at	LOC400541	400541	hypothetical LOC400541
1562581_at	LOC254028	254028	hypothetical LOC254028
1562582_at	TPTE2P1	646405	Transmembrane phosphoinositide 3-phosphatase and tensin homolog 2 pseudogene 1
1562601_at	UNQ6975	400952	putative uncharacterized protein UNQ6975/PRO21958
1562617_at	LOC340074	340074	hypothetical LOC340074
1562619_at	TXNDC6	347736	thioredoxin domain containing 6
1562623_at	LOC146513	146513	hypothetical protein LOC146513
1562627_at	LOC100130078	100130078	hypothetical protein LOC100130078
1562628_at	KRT40	125115	keratin 40
1562632_at	LOC285191	285191	hypothetical protein LOC285191
1562637_at	SAMD12	401474	sterile alpha motif domain containing 12
1562645_at	LOC401176	401176	hypothetical LOC401176
1562650_at	FRYL	285527	FRY-like
1562651_at	ZSCAN1	284312	zinc finger and SCAN domain containing 1
1562657_a_at	C10orf90	118611	chromosome 10 open reading frame 90
1562659_at	LOC400548	400548	hypothetical LOC400548
1562681_at	LOC338651	338651	hypothetical LOC338651
1562683_a_at	LOC285547	285547	hypothetical LOC285547
1562689_at	LOC151484	151484	hypothetical protein LOC151484
1562695_at	FOXN4	121643	forkhead box N4
1562697_at	LOC339988	339988	hypothetical LOC339988
1562703_at	LOC157381	157381	hypothetical LOC157381
1562716_at	LOC284632	284632	hypothetical LOC284632
1562717_at	C2orf46	339789	chromosome 2 open reading frame 46
1562724_at	LOC286114	286114	hypothetical LOC286114
1562733_at	NCRNA00092	100188953	non-protein coding RNA 92
1562736_at	LHX9	56956	LIM homeobox 9
1562738_a_at	LOC100130855	100130855	hypothetical LOC100130855
1562739_at	LOC285593	285593	hypothetical LOC285593
1562740_at	LOC285224	285224	hypothetical LOC285224
1562748_at	LOC253044	253044	hypothetical protein LOC253044
1562761_at	C9orf95	54981	chromosome 9 open reading frame 95
1562762_at	C3orf56	285311	chromosome 3 open reading frame 56
1562765_at	LOC100128025	100128025	hypothetical LOC100128025
1562772_a_at	DAND5	199699	DAN domain family, member 5
1562776_at	LOC339807	339807	hypothetical LOC339807
1562783_at	LOC100128840	100128840	hypothetical LOC100128840
1562788_at	LOC254099	254099	hypothetical protein LOC254099
1562790_at	NCALD	83988	neurocalcin delta
1562792_at	NIPAL1	152519	NIPA-like domain containing 1
1562799_at	LOC100130285	100130285	hypothetical LOC100130285
1562803_at	C9orf29	652972	Chromosome 9 open reading frame 29
1562805_at	LOC349408	349408	hypothetical LOC349408
1562829_at	LOC339568	339568	hypothetical LOC339568
1562832_at	C3orf65	646600	chromosome 3 open reading frame 65
1562841_at	LOC339666	339666	hypothetical LOC339666
1562844_at	LOC339822	339822	hypothetical LOC339822
1562880_at	LOC100288238	100288238	hypothetical LOC100288238
1562888_at	GLB1L3	112937	galactosidase, beta 1-like 3
1562901_at	LOC400456	400456	hypothetical LOC400456
1562906_at	FAM170A	340069	family with sequence similarity 170, member A
1562908_at	LOC339468	339468	hypothetical protein LOC339468
1562909_at	C1orf98	554279	chromosome 1 open reading frame 98
1562910_at	SH3PXD2B	285590	SH3 and PX domains 2B
1562914_a_at	FLJ25328	148231	hypothetical LOC148231
1562920_at	LOC441086	441086	hypothetical LOC441086
1562924_at	LOC340357	340357	hypothetical LOC340357
1562930_at	LOC100128788	100128788	hypothetical LOC100128788
1562972_at	LOC503519	503519	hypothetical LOC503519
1562976_at	LOC100289070	100289070	Hypothetical protein LOC100289070
1562981_at	HBB	3043	Hemoglobin, beta
1562983_at	LOC441025	441025	hypothetical LOC441025
1563008_at	LOC100287877	100287877	hypothetical LOC100287877
1563009_at	LOC284930	284930	Hypothetical protein LOC284930
1563013_at	LOC646522	646522	hypothetical LOC646522
1563014_at	RPS15	6209	Ribosomal protein S15
1563022_at	CCDC160	347475	coiled-coil domain containing 160
1563042_at	LOC338694	338694	hypothetical LOC338694
1563043_at	LOC285375	285375	hypothetical LOC285375
1563051_at	OSBP	5007	oxysterol binding protein
1563053_at	LOC729083	729083	hypothetical protein LOC729083
1563059_at	LOC340581	340581	hypothetical protein LOC340581
1563071_at	LOC100289061	100289061	hypothetical LOC100289061
1563074_at	LOC255654	255654	hypothetical protein LOC255654
1563077_at	LOC100289058	100289058	Hypothetical protein LOC100289058
1563079_at	LOC100289090	100289090	Hypothetical protein LOC100289090
1563082_at	LOC285045	285045	hypothetical LOC285045
1563088_a_at	LOC284837	284837	hypothetical LOC284837
1563089_at	LOC100287027	100287027	Similar to hCG2038690
1563090_at	CCDC33	80125	coiled-coil domain containing 33
1563108_at	ELFN2	114794	extracellular leucine-rich repeat and fibronectin type III domain containing 2
1563117_at	LOC388456	388456	hypothetical LOC388456
1563119_at	LOC100287030	100287030	hypothetical LOC100287030
1563120_at	LOC100129029	100129029	Hypothetical LOC100129029
1563137_at	MGAT5B	146664	mannosyl (alpha-1,6-)-glycoprotein beta-1,6-N-acetyl-glucosaminyltransferase, isozyme B
1563145_at	C11orf64	283197	chromosome 11 open reading frame 64
1563160_at	F11	2160	coagulation factor XI
1563229_at	DLEU2	8847	deleted in lymphocytic leukemia 2 (non-protein coding)
1563260_at	C9orf107	414319	chromosome 9 open reading frame 107
1563324_at	LOC100129603	100129603	hypothetical LOC100129603
1563327_a_at	CXorf31	724087	chromosome X open reading frame 31
1563335_at	IRGM	345611	immunity-related GTPase family, M
1563346_at	NCRNA00285	246312	non-protein coding RNA 285
1563373_at	LOC731223	731223	hypothetical LOC731223
1563385_at	D21S2091E	266919	D21S2091E
1563405_at	ATP4B	496	ATPase, H+/K+ exchanging, beta polypeptide
1563420_at	XGPY2	100132596	Xg pseudogene, Y-linked 2
1563426_a_at	LOC644613	644613	Hypothetical protein LOC644613
1563431_x_at	CALM3	808	Calmodulin 3 (phosphorylase kinase, delta)
1563445_x_at	CTSL1P8	1518	cathepsin L1 pseudogene 8
1563458_at	PARVA	55742	parvin, alpha
1563465_at	PKD1L1	168507	polycystic kidney disease 1 like 1
1563474_at	C12orf72	254013	chromosome 12 open reading frame 72
1563488_at	TMEM132B	114795	transmembrane protein 132B
1563489_at	LOC285638	285638	hypothetical protein LOC285638
1563496_at	STL	7955	six-twelve leukemia
1563497_at	USP25	29761	ubiquitin specific peptidase 25
1563511_at	DKFZp451B082	401282	hypothetical LOC401282
1563513_at	SYTL4	94121	synaptotagmin-like 4
1563528_at	LOC91149	91149	hypothetical LOC91149
1563533_at	GADL1	339896	glutamate decarboxylase-like 1
1563549_a_at	ANO8	57719	anoctamin 8
1563559_at	FMN1	342184	formin 1
1563571_at	LOC285463	285463	hypothetical LOC285463
1563572_at	LOC152274	152274	hypothetical protein LOC152274
1563581_at	LOC285456	285456	hypothetical LOC285456
1563586_at	LOC401324	401324	acyloxyacyl hydrolase (neutrophil)
1563606_a_at	LOC286359	286359	hypothetical LOC286359
1563610_at	LOC157273	157273	hypothetical protein LOC157273
1563632_at	LOC220980	220980	hypothetical LOC220980
1563637_at	LOC729652	729652	hypothetical protein LOC729652
1563638_at	FAM18A	780776	family with sequence similarity 18, member A
1563655_at	TNNT2	7139	troponin T type 2 (cardiac)
1563668_at	MORN1	79906	MORN repeat containing 1
1563674_at	FCRL2	79368	Fc receptor-like 2
1563679_at	LOC150577	150577	hypothetical LOC150577
1563680_at	LOC284950	284950	hypothetical protein LOC284950
1563690_at	PPP4R1	9989	Protein phosphatase 4, regulatory subunit 1
1563743_at	C1orf180	439927	chromosome 1 open reading frame 180
1563745_a_at	LOC283050	283050	hypothetical LOC283050
1563750_at	FLJ43944	400593	FLJ43944 protein
1563753_at	LOC149684	149684	hypothetical protein LOC149684
1563770_at	ZBTB8B	728116	zinc finger and BTB domain containing 8B
1563787_a_at	CAGE1	285782	cancer antigen 1
1563793_at	LOC100130278	100130278	hypothetical protein LOC100130278
1563802_at	LOC284551	284551	hypothetical LOC284551
1563814_at	C2orf50	130813	chromosome 2 open reading frame 50
1563816_at	GAB4	128954	GRB2-associated binding protein family, member 4
1563821_at	LOC170425	170425	hypothetical LOC170425
1563827_at	LOC158434	158434	hypothetical protein LOC158434
1563842_at	PIGG	54872	phosphatidylinositol glycan anchor biosynthesis, class G
1563845_at	FAM153B	202134	family with sequence similarity 153, member B
1563849_at	SH2D4B	387694	SH2 domain containing 4B
1563853_at	LOC283045	283045	hypothetical protein LOC283045
1563860_at	LOC400965	400965	hypothetical LOC400965
1563862_at	TCEANC	170082	transcription elongation factor A (SII) N-terminal and central domain containing
1563867_at	LOC283194	283194	hypothetical LOC283194
1563872_at	LOC284395	284395	hypothetical LOC284395
1563876_at	C1orf220	400798	chromosome 1 open reading frame 220
1563878_a_at	LOC338963	338963	epididymal protein pseudogene
1563887_at	INTS4L1	285905	integrator complex subunit 4-like 1
1563894_at	LOC441178	441178	hypothetical LOC441178
1563899_at	LCTL	197021	lactase-like
1563900_at	FAM83B	222584	family with sequence similarity 83, member B
1563904_at	LOC100129620	100129620	hypothetical LOC100129620
1563916_at	LOC283089	283089	hypothetical LOC283089
1563933_a_at	PLD5	200150	phospholipase D family, member 5
1563969_at	FLJ33360	401172	FLJ33360 protein
1563970_at	LOC100130998	100130998	hypothetical protein LOC100130998
1563978_at	LOC728690	728690	hypothetical protein LOC728690
1564000_at	ANKRD31	256006	ankyrin repeat domain 31
1564012_at	LOC100132354	100132354	hypothetical LOC100132354
1564017_at	NCRNA00175	378832	non-protein coding RNA 175
1564021_at	LOC100130456	100130456	hypothetical LOC100130456
1564022_at	ZNF804B	219578	zinc finger protein 804B
1564031_a_at	RELL2	285613	RELT-like 2
1564039_at	ZSCAN23	222696	zinc finger and SCAN domain containing 23
1564040_a_at	LOC283999	283999	transmembrane protein ENSP00000364084
1564044_at	KNCN	148930	kinocilin
1564049_at	LOC339593	339593	hypothetical LOC339593
1564050_at	LOC100131347	100131347	RAD52 motif 1 pseudogene
1564052_at	TREML4	285852	triggering receptor expressed on myeloid cells-like 4
1564060_at	LOC144742	144742	hypothetical LOC144742
1564066_at	TMEM151B	441151	transmembrane protein 151B
1564069_at	NCRNA00213	100316868	non-protein coding RNA 213
1564072_at	MYH16	84176	myosin, heavy chain 16 pseudogene
1564109_at	LOC284865	284865	hypothetical LOC284865
1564122_at	LOC283875	283875	hypothetical LOC283875
1564138_at	FBXW12	285231	F-box and WD repeat domain containing 12
1564139_at	LOC144571	144571	hypothetical LOC144571
1564150_a_at	LOC256021	256021	hypothetical protein LOC256021
1564152_at	FLJ35816	401114	FLJ35816 protein
1564157_at	FLJ33544	728283	hypothetical LOC728283
1564158_a_at	LOC100130894	100130894	hypothetical LOC100130894
1564160_at	DTHD1	401124	death domain containing 1
1564165_at	PRKRIP1	79706	PRKR interacting protein 1 (IL11 inducible)
1564178_at	LOC283033	283033	hypothetical LOC283033
1564193_at	FLJ39061	165057	hypothetical protein FLJ39061
1564194_a_at	MS4A15	219995	membrane-spanning 4-domains, subfamily A, member 15
1564200_at	LOC646324	646324	hypothetical LOC646324
1564202_at	LOC100131756	100131756	hypothetical LOC100131756
1564203_at	LOC147004	147004	hypothetical protein LOC147004
1564207_at	FLJ35390	255031	hypothetical LOC255031
1564209_at	LOC282980	282980	hypothetical protein LOC282980
1564212_at	LOC100289084	100289084	Similar to mitochondrial ribosomal protein L42
1564229_at	LOC729173	729173	hypothetical LOC729173
1564232_at	LOC441528	441528	hypothetical LOC441528
1564233_at	FLJ33534	285150	hypothetical LOC285150
1564235_at	LOC729866	729866	hCG1994895
1564240_at	LOC100130856	100130856	hypothetical LOC100130856
1564241_at	ATP1A4	480	ATPase, Na+/K+ transporting, alpha 4 polypeptide
1564253_at	LOC285766	285766	hypothetical LOC285766
1564257_at	LOC100132116	100132116	hypothetical LOC100132116
1564263_at	LOC144817	144817	hypothetical protein LOC144817
1564281_at	LOC285708	285708	hypothetical LOC285708
1564287_at	LOC144776	144776	hypothetical LOC144776
1564299_at	LOC100127940	100127940	hypothetical LOC100127940
1564300_at	LOC100129058	100129058	hypothetical LOC100129058
1564315_at	C8orf49	606553	chromosome 8 open reading frame 49
1564319_at	FAM71E2	284418	family with sequence similarity 71, member E2
1564327_at	FLJ32790	642696	hCG1983896
1564333_a_at	PSAPL1	768239	prosaposin-like 1 (gene/pseudogene)
1564352_at	CECR3	27442	cat eye syndrome chromosome region, candidate 3
1564357_at	ABHD12B	145447	abhydrolase domain containing 12B
1564367_at	CXXC1P1	392459	CXXC finger protein 1 pseudogene 1
1564386_at	TXNDC8	255220	thioredoxin domain containing 8 (spermatozoa)
1564392_at	C21orf131	387486	chromosome 21 open reading frame 131
1564400_at	C18orf62	284274	chromosome 18 open reading frame 62
1564401_at	LOC400748	400748	hypothetical LOC400748
1564402_at	LOC146795	146795	hypothetical protein LOC146795
1564413_at	FLJ36116	388666	hypothetical locus LOC388666
1564414_a_at	PNLDC1	154197	poly(A)-specific ribonuclease (PARN)-like domain containing 1
1564435_a_at	KRT72	140807	keratin 72
1564439_a_at	C11orf36	283303	chromosome 11 open reading frame 36
1564444_at	LOC100130264	100130264	hypothetical LOC100130264
1564449_at	LOC100130353	100130353	Hypothetical protein LOC100130353
1564459_at	LOC100129427	100129427	hypothetical LOC100129427
1564460_at	LOC286442	286442	hypothetical LOC286442
1564471_at	LOC100130815	100130815	hypothetical LOC100130815
1564472_at	LOC100132080	100132080	hypothetical LOC100132080
1564485_at	LOC100131551	100131551	hypothetical LOC100131551
1564490_at	LOC100128830	100128830	hypothetical protein LOC100128830
1564504_at	ACCN5	51802	amiloride-sensitive cation channel 5, intestinal
1564533_at	LOC732096	732096	Similar to hCG2040240
1564536_at	ASB10	136371	ankyrin repeat and SOCS box-containing 10
1564539_at	LOC647323	647323	hypothetical LOC647323
1564548_at	LOC642620	642620	hCG1999814
1564559_at	LOC728073	728073	hypothetical protein LOC728073
1564591_a_at	TMC1	117531	transmembrane channel-like 1
1564658_at	C7orf52	375607	chromosome 7 open reading frame 52
1564660_at	LOC100131864	100131864	hypothetical protein LOC100131864
1564662_at	ZNF852	285346	zinc finger protein 852
1564670_at	LOC100190938	100190938	hypothetical LOC100190938
1564679_at	ASB15	142685	ankyrin repeat and SOCS box-containing 15
1564684_at	BTN2A2	10385	butyrophilin, subfamily 2, member A2
1564688_a_at	RAD9B	144715	RAD9 homolog B (S. pombe)
1564697_a_at	LOC400752	400752	hypothetical LOC400752
1564705_at	GLS2	27165	glutaminase 2 (liver, mitochondrial)
1564709_at	LOC286238	286238	hypothetical protein LOC286238
1564736_a_at	CASP12	120329	caspase 12 (gene/pseudogene)
1564749_at	LOC100289045	100289045	Similar to hCG2015810
1564758_at	LOC643659	643659	hCG2019139
1564777_at	HYALP1	26062	hyaluronoglucosaminidase pseudogene 1
1564785_at	C14orf183	196913	chromosome 14 open reading frame 183
1564786_at	LOC338667	338667	hypothetical protein LOC338667
1564787_at	LOC643923	643923	hypothetical LOC643923
1564803_at	KRTAP11-1	337880	keratin associated protein 11-1
1564807_at	LOC100288320	100288320	Hypothetical protein LOC100288320
1564816_at	C14orf178	283579	chromosome 14 open reading frame 178
1564881_at	LOC152578	152578	hypothetical LOC152578
1564883_a_at	TAS1R1	80835	taste receptor, type 1, member 1
1564911_at	SNHG4	724102	small nucleolar RNA host gene 4 (non-protein coding)
1564921_at	KRTAP13-1	140258	keratin associated protein 13-1
1564945_at	TBX20	57057	T-box 20
1564960_at	KRTAP7-1	337878	keratin associated protein 7-1 (gene/pseudogene)
1564974_at	KRTAP8-1	337879	keratin associated protein 8-1
1565016_at	PRMT1	3276	protein arginine methyltransferase 1
1565027_at	OFCC1	266553	orofacial cleft 1 candidate 1
1565228_s_at	ALB	213	albumin
1565242_at	TNXB	7148	tenascin XB
1565358_at	RARA	5914	retinoic acid receptor, alpha
1565454_at	XAGE-4	139629	XAGE-4 protein
1565537_at	NKX1-1	54729	NK1 homeobox 1
1565554_at	LOC127841	127841	hypothetical LOC127841
1565559_at	MAGIX	79917	MAGI family member, X-linked
1565620_at	AGAP4	119016	ArfGAP with GTPase domain, ankyrin repeat and PH domain 4
1565644_at	LOC100289632	100289632	Hypothetical protein LOC100289632
1565653_at	HEATR7A	727957	HEAT repeat containing 7A
1565660_at	FUT6	2528	Fucosyltransferase 6 (alpha (1,3) fucosyltransferase)
1565668_at	TUBA1B	10376	tubulin, alpha 1b
1565669_at	LOC100289071	100289071	Similar to hCG2036912
1565672_at	LOC100287911	100287911	Similar to hCG2024922
1565684_at	LOC400940	400940	hypothetical LOC400940
1565723_at	LOC100128281	100128281	Hypothetical protein LOC100128281
1565730_at	LOC100288224	100288224	Hypothetical protein LOC100288224
1565752_at	FGD2	221472	FYVE, RhoGEF and PH domain containing 2
1565759_at	RPL13	6137	Ribosomal protein L13
1565784_at	LOC100128262	100128262	hypothetical LOC100128262
1565844_at	BRPF3	27154	Bromodomain and PHD finger containing, 3
1565848_at	ZNF428	126299	zinc finger protein 428
1565849_a_at	SRRM5	100170229	serine/arginine repetitive matrix 5
1565858_at	SNORA71A	26777	small nucleolar RNA, H/ACA box 71A
1565867_a_at	ZC3H11A	9877	zinc finger CCCH-type containing 11A
1565905_at	FLJ46026	400627	FLJ46026 protein
1565906_at	NADSYN1	55191	NAD synthetase 1
1565936_a_at	LMO3	55885	LIM domain only 3 (rhombotin-like 2)
1566040_at	LOC100288656	100288656	Similar to hCG2003116
1566079_at	RPS16P5	647190	ribosomal protein S16 pseudogene 5
1566081_at	DLEU7	220107	deleted in lymphocytic leukemia, 7
1566105_at	MFN2	9927	mitofusin 2
1566140_at	HOPX	84525	HOP homeobox
1566207_at	TCEA1	6917	transcription elongation factor A (SII), 1
1566218_at	KRTAP5-2	440021	keratin associated protein 5-2
1566253_at	SH3GL1P1	6458	SH3-domain GRB2-like 1 pseudogene 1
1566277_at	OR5E1P	26343	olfactory receptor, family 5, subfamily E, member 1 pseudogene
1566288_at	OR2M4	26245	olfactory receptor, family 2, subfamily M, member 4
[truncated: 17,720 more rows]
