# Supplementary material for: Discovery of Novel Human Gene Regulatory Modules from Gene Co-expression and Promoter Motif Analysis
Source: Sci Rep. 2017 Jul 17;7:5557. doi: 10.1038/s41598-017-05705-2 (PMC5514134; doi:10.1038/s41598-017-05705-2)
Supplement: Supplementary file 10 — Supplementary Dataset 9 [file 41598_2017_5705_MOESM10_ESM.xls]

## Sheet: Supplementary Dataset 9
Supplementary Dataset 9: The promoter regions of the genes used in the analysis
# Coordinates are based on GRCh37/hg19
Entrez_Gene_ID	Chromosome	chromStart	chromEnd	Strand
84251	chr1	66997325	67000024	+
84871	chr1	50489427	50492126	-
25932	chr1	25069260	25071959	+
113451	chr1	33544214	33546913	+
55707	chr1	16764667	16767366	+
1629	chr1	100715210	100717909	-
7049	chr1	92351637	92354336	-
81563	chr1	184353650	184356349	+
58497	chr1	150978473	150981172	+
64326	chr1	176176181	176178880	-
286826	chr1	226497005	226499704	-
54991	chr1	1051537	1054236	-
23463	chr1	6295845	6298544	-
63976	chr1	2983242	2985941	+
5590	chr1	1979409	1982108	+
65018	chr1	20957448	20960147	+
2048	chr1	23034831	23037530	+
2035	chr1	29238588	29241287	+
9698	chr1	31538365	31541064	-
10657	chr1	32476795	32479494	+
3925	chr1	26232794	26235493	-
10726	chr1	27245713	27248412	+
2140	chr1	28414949	28417648	-
114784	chr1	34631244	34633943	-
6421	chr1	35658544	35661243	-
9967	chr1	36687517	36690216	+
23499	chr1	39547339	39550038	+
60313	chr1	46152103	46154802	-
388630	chr1	48462363	48465062	-
55182	chr1	44868460	44871159	+
5792	chr1	43994047	43996746	+
127428	chr1	54516774	54519473	+
11124	chr1	51425737	51428436	-
23358	chr1	55680840	55683539	-
5865	chr1	52456237	52458936	-
1600	chr1	58716012	58718711	-
7398	chr1	62899883	62902582	+
57685	chr1	64933976	64936675	+
23421	chr1	63988745	63991444	-
55277	chr1	59760125	59762824	+
4774	chr1	61545034	61547733	+
3953	chr1	65883835	65886534	+
57554	chr1	70223358	70226057	+
257194	chr1	72748078	72750777	-
10026	chr1	77684933	77687632	-
256435	chr1	76537889	76540588	+
22802	chr1	87010259	87012958	+
84230	chr1	90096144	90098843	+
2730	chr1	94374813	94377512	-
388650	chr1	93426880	93429579	-
22854	chr1	107680129	107682828	+
2773	chr1	110088686	110091385	+
10745	chr1	114301578	114304277	-
3737	chr1	111173897	111176596	-
389	chr1	113249826	113252525	-
5906	chr1	112159905	112162604	+
4853	chr1	120612118	120614817	-
10885	chr1	118469872	118472571	+
728841	chr1	148346730	148349429	-
56957	chr1	149982487	149985186	-
5174	chr1	145725166	145727865	+
23381	chr1	156252421	156255120	-
7170	chr1	154155526	154158225	-
5087	chr1	164526097	164528796	+
2212	chr1	161472705	161475404	+
8995	chr1	173019904	173022603	-
26052	chr1	171808118	171810817	+
80133	chr1	170902112	170904811	+
63923	chr1	175034494	175037193	+
84320	chr1	180471823	180474522	-
9462	chr1	178060364	178063063	+
9887	chr1	183439006	183441705	+
353299	chr1	182416756	182419455	+
6646	chr1	179260349	179263048	+
57795	chr1	177138133	177140832	+
5743	chr1	186649360	186652059	-
140609	chr1	198123608	198126307	+
360023	chr1	197169473	197172172	-
4660	chr1	202315330	202318029	+
2104	chr1	217262788	217265487	-
55733	chr1	210499750	210502449	+
55509	chr1	212873128	212875827	-
2058	chr1	220219801	220222500	-
81559	chr1	228594318	228597017	-
55746	chr1	229643889	229646588	-
1130	chr1	236030028	236032727	-
4548	chr1	236956081	236958780	+
6000	chr1	241520331	241523030	-
64754	chr1	246670445	246673144	-
55083	chr1	245315787	245318486	+
84838	chr1	247494846	247497545	-
54998	chr1	1310619	1313318	-
388581	chr1	1181903	1184602	-
65220	chr1	1709710	1712409	-
6497	chr1	2157634	2160333	+
8764	chr1	2485305	2488004	+
1677	chr1	3771331	3774030	+
1953	chr1	3527860	3530559	-
148870	chr1	3666465	3669164	+
55966	chr1	4712605	4715304	+
8514	chr1	6049858	6052557	+
261734	chr1	6052334	6055033	-
11332	chr1	6453627	6456326	-
3604	chr1	8003026	8005725	-
8863	chr1	7842263	7844962	+
9563	chr1	9292363	9295062	+
473	chr1	8877500	8880199	-
80045	chr1	9189030	9191729	-
10277	chr1	10090541	10093240	+
23095	chr1	10268264	10270963	+
22883	chr1	9884351	9887050	-
56998	chr1	9970117	9972816	-
54897	chr1	10856534	10859233	-
2475	chr1	11322409	11325108	-
5195	chr1	10532503	10535202	+
5394	chr1	11159739	11162438	-
57085	chr1	11793642	11796341	+
55187	chr1	12287613	12290312	+
9927	chr1	12037738	12040437	+
943	chr1	12120934	12123633	+
114827	chr1	15571268	15573967	+
23254	chr1	15248125	15250824	+
23013	chr1	16171859	16174558	+
54455	chr1	16678749	16681448	-
23341	chr1	15850808	15853507	+
29943	chr1	17529121	17531820	+
4237	chr1	17306974	17309673	-
11240	chr1	17445749	17448448	-
55672	chr1	16939901	16942600	-
84966	chr1	18431740	18434439	+
55160	chr1	17863830	17866529	+
81569	chr1	18079308	18082007	+
5081	chr1	18955000	18957699	+
832	chr1	19811936	19814635	-
23352	chr1	19536547	19539246	-
255104	chr1	20126211	20128910	-
1889	chr1	21671835	21674534	-
249	chr1	21833358	21836057	+
50809	chr1	21112982	21115681	-
8672	chr1	21503182	21505881	-
9923	chr1	22775844	22778543	+
3339	chr1	22263551	22266250	-
998	chr1	22376620	22379319	+
1870	chr1	23857513	23860212	-
6920	chr1	23751062	23753761	-
7798	chr1	23495152	23497851	-
163702	chr1	24513566	24516265	-
57185	chr1	24739745	24742444	+
55219	chr1	25754849	25757548	+
57134	chr1	25941459	25944158	+
6006	chr1	25747164	25749863	-
79727	chr1	26734769	26737468	+
6195	chr1	26853749	26856448	+
83442	chr1	26603713	26606412	+
84065	chr1	27646136	27648835	+
10163	chr1	27816479	27819178	-
27245	chr1	27929944	27932643	-
6883	chr1	28969405	28972104	-
65979	chr1	28693593	28696292	+
10076	chr1	29560528	29563227	+
6429	chr1	29508438	29511137	-
4146	chr1	31196233	31198932	-
8073	chr1	32403789	32406488	-
3065	chr1	32755208	32757907	+
653121	chr1	33002272	33004971	+
23633	chr1	32571144	32573843	+
81493	chr1	33168162	33170861	-
64766	chr1	33280543	33283242	+
7579	chr1	33935732	33938431	+
192670	chr1	36271328	36274027	+
79932	chr1	36022838	36025537	-
339488	chr1	36036471	36039170	+
9202	chr1	35732068	35734767	+
192669	chr1	36394183	36396882	+
2899	chr1	37499645	37502344	-
83931	chr1	36851329	36854028	-
79693	chr1	38273666	38276365	-
79753	chr1	38019746	38022445	-
3633	chr1	38412530	38415229	-
64121	chr1	39325296	39327995	-
656	chr1	40254334	40257033	-
353500	chr1	39954818	39957517	+
6018	chr1	40624541	40627240	+
22955	chr1	41707616	41710315	-
9132	chr1	41247184	41249883	+
22887	chr1	42800437	42803136	-
59269	chr1	42384179	42386878	-
284716	chr1	42843968	42846667	+
23334	chr1	43853056	43855755	+
149465	chr1	43635501	43638200	+
7075	chr1	43764066	43766765	+
6487	chr1	44170704	44173403	+
9670	chr1	44409978	44412677	+
79033	chr1	44820740	44823439	-
8891	chr1	45452195	45454894	-
11004	chr1	45202990	45205689	+
57643	chr1	45672051	45674750	-
10420	chr1	45956641	45959340	-
8503	chr1	46598181	46600880	-
8569	chr1	47069767	47072466	-
23139	chr1	46266785	46269484	+
55624	chr1	46663922	46666621	-
51727	chr1	47796969	47799668	+
199974	chr1	47530660	47533359	+
54558	chr1	48937681	48940380	-
1996	chr1	50511186	50513885	+
22996	chr1	51810586	51813285	-
2060	chr1	51984796	51987495	-
4898	chr1	52344410	52347109	-
9372	chr1	52605266	52607965	+
200014	chr1	52831678	52834377	-
79699	chr1	53189631	53192330	+
23318	chr1	53018563	53021262	-
440590	chr1	53305683	53308382	+
148979	chr1	54199678	54202377	-
55706	chr1	54304026	54306725	-
7804	chr1	53793622	53796321	-
51668	chr1	54411089	54413788	-
606495	chr1	54665547	54668246	-
26027	chr1	55011307	55014006	+
23648	chr1	54871869	54874568	-
732	chr1	57431614	57434313	-
8613	chr1	57045058	57047757	-
5563	chr1	57108490	57111189	+
199920	chr1	57285170	57287869	-
115209	chr1	59012247	59014946	-
51361	chr1	60278033	60280732	+
163782	chr1	62784884	62787583	-
10207	chr1	62205649	62208348	+
85440	chr1	63153840	63156539	-
5236	chr1	64056447	64059146	+
4919	chr1	64237190	64239889	+
9829	chr1	65772718	65775417	+
3716	chr1	65431988	65434687	-
55225	chr1	65208278	65210977	+
205	chr1	65611350	65614049	+
26135	chr1	67895924	67898623	-
23169	chr1	67519881	67522580	-
149233	chr1	67629669	67632368	+
200132	chr1	67215640	67218339	+
79819	chr1	67390371	67393070	-
79971	chr1	68698085	68700784	-
55970	chr1	68298956	68301655	-
55635	chr1	68962705	68965404	-
81573	chr1	70820218	70822917	-
55631	chr1	70671162	70673861	-
5733	chr1	71513292	71515991	-
127255	chr1	74663672	74666371	-
51086	chr1	74698571	74701270	+
127254	chr1	75139223	75141922	-
4438	chr1	76260056	76262755	+
204962	chr1	76076600	76079299	-
81849	chr1	77330686	77333385	+
26289	chr1	77745787	77748486	+
374986	chr1	78242809	78245508	+
91624	chr1	78351700	78354399	+
54810	chr1	78509089	78511788	+
26009	chr1	78148144	78150843	-
64123	chr1	79472296	79474995	-
23266	chr1	82263582	82266281	+
79739	chr1	84464634	84467333	-
148418	chr1	84761549	84764248	+
5567	chr1	84541245	84543944	+
148423	chr1	85725156	85727855	-
255231	chr1	85462597	85465296	-
126820	chr1	85525481	85528180	+
23576	chr1	85930690	85933389	-
23566	chr1	85358697	85361396	-
9635	chr1	86887269	86889968	+
255631	chr1	86621922	86624621	-
9653	chr1	87377835	87380534	+
2633	chr1	89530844	89533543	-
23507	chr1	89987897	89990596	+
115361	chr1	89664434	89667133	-
5586	chr1	89147422	89150121	+
55144	chr1	90284073	90286772	+
164045	chr1	91870227	91872926	-
7813	chr1	93257762	93260461	-
79871	chr1	92762022	92764721	+
54874	chr1	93911188	93913887	+
343099	chr1	93643781	93646480	+
22823	chr1	93542292	93544991	+
8412	chr1	94146727	94149426	-
5825	chr1	94881433	94884132	+
24	chr1	94586506	94589205	-
126969	chr1	95283600	95286299	+
58155	chr1	97184675	97187374	+
1806	chr1	98386416	98389115	-
51375	chr1	99124736	99127435	+
54873	chr1	100108931	100111630	+
9890	chr1	99727348	99730047	+
7412	chr1	101182696	101185395	+
8556	chr1	100815523	100818222	+
118427	chr1	102462591	102465290	-
1301	chr1	103573853	103576552	-
55599	chr1	104066078	104068777	+
10451	chr1	108507346	108510045	-
22911	chr1	109584651	109587350	-
6814	chr1	109286785	109289484	+
29899	chr1	109417103	109419802	+
57535	chr1	109654085	109656784	+
3749	chr1	110750836	110753535	+
2944	chr1	110227918	110230617	+
64783	chr1	110879445	110882144	+
128338	chr1	111682639	111685338	-
140	chr1	112106398	112109097	-
55917	chr1	112936300	112938999	+
3752	chr1	112531578	112534277	-
54879	chr1	113161841	113164540	-
9860	chr1	113613331	113616030	+
260425	chr1	113930975	113933674	+
51592	chr1	115053582	115056281	-
148281	chr1	114696273	114698972	-
440603	chr1	114429970	114432669	-
163259	chr1	115212533	115215232	-
845	chr1	116311227	116313926	-
10100	chr1	115631922	115634621	-
4803	chr1	115880658	115883357	-
6847	chr1	115394924	115397623	+
476	chr1	116913295	116915994	+
3321	chr1	117209379	117212078	-
914	chr1	117294586	117297285	+
55356	chr1	116516619	116519318	+
79679	chr1	117753383	117756082	-
10905	chr1	117907585	117910284	+
9398	chr1	117541872	117544571	+
200162	chr1	118727649	118730348	-
10352	chr1	119683096	119685795	-
51179	chr1	119908902	119911601	+
388677	chr1	145206613	145209312	+
27246	chr1	145608490	145611189	+
9554	chr1	145093907	145096606	+
128077	chr1	145474567	145477266	+
2330	chr1	146697031	146699730	-
607	chr1	147010771	147013470	+
164022	chr1	149550503	149553202	+
1520	chr1	150738234	150740933	-
80222	chr1	150457340	150460039	+
23248	chr1	150334490	150337189	+
11311	chr1	150037225	150039924	+
57592	chr1	151252291	151254990	+
6097	chr1	151804149	151806848	-
81609	chr1	151582162	151584861	+
7286	chr1	151510281	151512980	+
23126	chr1	151431742	151434441	-
26097	chr1	153603958	153606657	+
57459	chr1	153895252	153897951	-
91181	chr1	154127393	154130092	-
57326	chr1	154928368	154931067	-
3782	chr1	154842555	154845254	-
3570	chr1	154375169	154377868	+
1944	chr1	155048848	155051547	+
55154	chr1	155577461	155580160	+
23208	chr1	155826760	155829459	+
55870	chr1	155532125	155534824	-
4000	chr1	156049837	156052536	+
5546	chr1	156734774	156737473	+
128239	chr1	156542197	156544896	-
149499	chr1	156887924	156890623	+
922	chr1	157811435	157814134	-
83417	chr1	157567671	157570370	-
3428	chr1	158977182	158979881	+
6708	chr1	158656307	158659006	-
3766	chr1	160039852	160042551	-
1314	chr1	160313155	160315854	-
57549	chr1	159915187	159917886	-
844	chr1	160157785	160160484	+
51744	chr1	160832493	160835192	-
5202	chr1	161087667	161090366	-
22926	chr1	161733534	161736233	+
9722	chr1	162037081	162039780	+
83540	chr1	163289223	163291922	+
4921	chr1	162599728	162602427	+
8490	chr1	163291382	163294081	-
4009	chr1	165325279	165327978	-
6258	chr1	165414393	165417092	-
7371	chr1	165794232	165796931	+
149297	chr1	166135759	166138458	-
84944	chr1	166942319	166945018	+
92241	chr1	167596974	167599673	+
5451	chr1	167187566	167190265	+
1805	chr1	168698243	168700942	-
55827	chr1	167903297	167905996	+
25874	chr1	167906108	167908807	-
29922	chr1	169337002	169339701	-
481	chr1	169073447	169076146	+
8548	chr1	169334694	169337393	+
22920	chr1	170043680	170046379	-
5396	chr1	170630813	170633512	+
2329	chr1	171280986	171283685	+
2327	chr1	171151888	171154587	+
8674	chr1	171711180	171713879	-
55157	chr1	173791297	173793996	+
284525	chr1	173572034	173574733	-
149041	chr1	173962011	173964710	-
9910	chr1	174126052	174128751	+
27101	chr1	174966071	174968770	+
7143	chr1	175712553	175715252	-
60676	chr1	176429807	176432506	+
460	chr1	177133841	177136540	-
9917	chr1	178992574	178995273	+
55103	chr1	178691782	178694481	+
163589	chr1	179558248	179560947	+
163590	chr1	179846742	179849441	-
126859	chr1	179332355	179335054	+
9857	chr1	179921408	179924107	+
89884	chr1	180196933	180199632	+
9213	chr1	180598646	180601345	+
3140	chr1	181000061	181002760	+
777	chr1	181450186	181452885	+
3915	chr1	182990095	182992794	+
1660	chr1	182805939	182808638	+
23057	chr1	183387435	183390134	-
116461	chr1	184018311	184021010	+
23179	chr1	183602708	183605407	+
54823	chr1	185123791	185126490	+
80267	chr1	184723842	184726541	-
116496	chr1	184943519	184946218	-
54953	chr1	186342390	186345089	+
83872	chr1	185701183	185703882	+
5321	chr1	186795532	186798231	+
339479	chr1	190446560	190449259	-
64407	chr1	192125092	192127791	+
79577	chr1	193088588	193091287	+
51022	chr1	193074409	193077108	-
10877	chr1	196854644	196857343	+
343450	chr1	196577362	196580061	-
23418	chr1	197168092	197170791	+
163486	chr1	197744424	197747123	-
2494	chr1	200009453	200012152	+
91156	chr1	201157453	201160152	+
9928	chr1	200589663	200592362	-
23271	chr1	200706186	200708885	+
779	chr1	201081495	201084194	-
1999	chr1	201977190	201979889	+
127829	chr1	202113672	202116371	-
59352	chr1	202170405	202173104	+
89796	chr1	201706463	201709162	+
55705	chr1	201795788	201798487	+
1465	chr1	201476188	201478887	-
10765	chr1	202777350	202780049	-
127833	chr1	202679352	202682051	-
8497	chr1	203017811	203020510	+
22874	chr1	204328858	204331557	-
9580	chr1	204039746	204042445	+
9877	chr1	203762251	203764950	+
493	chr1	203593415	203596114	+
10446	chr1	204654398	204657097	-
25778	chr1	205180528	205183227	-
93273	chr1	205391015	205393714	-
23114	chr1	204795282	204797981	+
9214	chr1	207095179	207097878	-
83593	chr1	206678379	206681078	+
5362	chr1	208417466	208420165	-
1378	chr1	207666973	207669672	+
1379	chr1	207815958	207818657	+
3664	chr1	209979321	209982020	-
255928	chr1	210109019	210111718	+
3756	chr1	211307258	211309957	-
25896	chr1	212208803	212211502	-
9926	chr1	212003915	212006614	-
5525	chr1	212456379	212459078	+
26750	chr1	213222075	213224774	+
1063	chr1	214774032	214776731	+
5784	chr1	214724825	214727524	-
5629	chr1	214158778	214161477	+
3776	chr1	215254060	215256759	+
51133	chr1	215738235	215740934	+
7399	chr1	216596539	216599238	-
128153	chr1	217802195	217804894	+
55105	chr1	217804210	217806909	-
51018	chr1	218456129	218458828	+
4139	chr1	220699025	220701724	+
64757	chr1	220957539	220960238	+
25782	chr1	220445644	220448343	-
11221	chr1	221915317	221918016	-
375056	chr1	222788944	222791643	+
84976	chr1	222985931	222988630	+
7159	chr1	224033475	224036174	-
388743	chr1	223853237	223855936	-
55061	chr1	223537345	223540044	-
127602	chr1	225114856	225117555	+
149111	chr1	224801679	224804378	+
64746	chr1	226374224	226376923	-
6726	chr1	225963015	225965714	+
55740	chr1	225840646	225843345	-
3707	chr1	226926677	226929376	-
8476	chr1	227505627	227508326	-
375057	chr1	226734001	226736700	+
56997	chr1	227125438	227128137	+
339500	chr1	227748720	227751419	+
116841	chr1	227920197	227922896	+
84033	chr1	228393331	228396030	+
2590	chr1	230200456	230203155	+
9816	chr1	229759481	229762180	+
149371	chr1	231473379	231476078	-
79573	chr1	231114419	231117118	-
22796	chr1	230775702	230778401	+
440730	chr1	231296174	231298873	+
27185	chr1	231760061	231762760	+
80003	chr1	233431260	233433959	-
148641	chr1	234038179	234040878	+
6905	chr1	235528175	235530874	+
148789	chr1	235667582	235670281	-
51742	chr1	235491333	235494032	-
2786	chr1	235813094	235815793	-
9804	chr1	235292057	235294756	-
4811	chr1	236228282	236230981	-
128178	chr1	236555180	236557879	+
3964	chr1	236684527	236687226	+
55127	chr1	236767642	236770341	-
7107	chr1	236303332	236306031	+
6262	chr1	237203202	237205901	+
1131	chr1	239789873	239792572	+
56776	chr1	240252685	240255384	+
8564	chr1	241692934	241695633	+
128025	chr1	241813080	241815779	+
200150	chr1	242687799	242690498	-
10806	chr1	243416807	243419506	+
10000	chr1	244006687	244009386	-
9859	chr1	243418509	243421208	-
51029	chr1	244813852	244816551	+
159	chr1	244615237	244617936	-
257044	chr1	244622173	244624872	+
84288	chr1	245130671	245133370	+
7678	chr1	247335119	247337818	-
163882	chr1	246727139	246729838	+
93474	chr1	247241916	247244615	-
25909	chr1	247094527	247097226	-
284521	chr1	248097993	248100692	+
114548	chr1	247576958	247579657	+
148823	chr1	247679254	247681953	+
84069	chr1	899377	902076	+
339451	chr1	893467	896166	+
148398	chr1	858621	861320	+
26155	chr1	894480	897179	-
375790	chr1	953003	955702	+
9636	chr1	946347	949046	+
57801	chr1	935353	938052	-
126792	chr1	1165129	1167828	+
8784	chr1	1141890	1144589	-
254173	chr1	1106786	1109485	+
7293	chr1	1149349	1152048	-
51150	chr1	1167248	1169947	-
54587	chr1	1293728	1296427	-
80772	chr1	1257643	1260342	+
1855	chr1	1284293	1286992	-
54973	chr1	1259868	1262567	-
126789	chr1	1241494	1244193	+
6339	chr1	1213316	1216015	+
116983	chr1	1243070	1245769	-
118424	chr1	1209035	1211734	-
64856	chr1	1368403	1371102	+
441869	chr1	1356625	1359324	-
55052	chr1	1342494	1345193	-
83858	chr1	1404664	1407363	+
81669	chr1	1334519	1337218	-
219293	chr1	1382569	1385268	+
142678	chr1	1548745	1551444	+
29101	chr1	1510063	1512762	-
55210	chr1	1445023	1447722	+
643988	chr1	1535277	1537976	-
728642	chr1	1655592	1658291	-
9906	chr1	1677239	1679938	-
728661	chr1	1624044	1626743	-
2782	chr1	1822357	1825056	-
85452	chr1	1935077	1937776	-
2563	chr1	1948268	1950967	+
339456	chr1	1850541	1853240	-
163688	chr1	1843766	1846465	+
199990	chr1	2126015	2128714	-
79906	chr1	2322794	2325493	-
11079	chr1	2320714	2323413	+
5192	chr1	2343811	2346510	-
9651	chr1	2405254	2407953	+
388585	chr1	2461485	2464184	-
55229	chr1	2457836	2460535	-
79258	chr1	2564282	2566981	-
127281	chr1	2515689	2518388	+
140625	chr1	2935546	2938245	+
27237	chr1	3368647	3371346	+
49856	chr1	3566472	3569171	-
127262	chr1	3539056	3541755	+
7161	chr1	3566629	3569328	+
57470	chr1	3712869	3715568	-
9731	chr1	3773598	3776297	-
388588	chr1	3686825	3689524	+
339448	chr1	3816658	3819357	-
26038	chr1	6239995	6242694	-
6146	chr1	6259480	6262179	-
388591	chr1	6263689	6266388	+
387509	chr1	6320836	6323535	-
54626	chr1	6479780	6482479	-
8718	chr1	6526056	6528755	-
57449	chr1	6550441	6553140	-
83715	chr1	6482348	6485047	+
9903	chr1	6662730	6665429	-
79707	chr1	6614459	6617158	-
80835	chr1	6612838	6615537	+
3104	chr1	6637551	6640250	+
148479	chr1	6671256	6673955	+
90326	chr1	6682425	6685124	+
55735	chr1	6761767	6764466	-
23261	chr1	6842884	6845583	+
9341	chr1	7828829	7831528	+
10911	chr1	7913352	7916051	-
11315	chr1	8019214	8021913	+
54206	chr1	8086194	8088893	-
2023	chr1	8938952	8941651	-
765	chr1	9003393	9006092	+
6518	chr1	9129688	9132387	-
80176	chr1	9350441	9353140	+
84275	chr1	9597028	9599727	+
199953	chr1	9646432	9649131	+
5293	chr1	9709290	9711989	+
84328	chr1	10002627	10005326	-
64802	chr1	10000986	10003685	+
116362	chr1	10054755	10057454	+
5226	chr1	10456585	10459284	+
378708	chr1	10487659	10490358	+
1676	chr1	10532414	10535113	-
1325	chr1	10507276	10509975	+
23435	chr1	11070179	11072878	+
6723	chr1	11119892	11122591	-
10747	chr1	11107097	11109796	-
10218	chr1	11246846	11249545	+
29914	chr1	11330755	11333454	+
57540	chr1	11536795	11539494	+
374946	chr1	11749281	11751980	+
10459	chr1	11741072	11743771	-
26270	chr1	11721650	11724349	+
26232	chr1	11714689	11717388	-
93611	chr1	11711932	11714631	+
1185	chr1	11863653	11866352	+
4878	chr1	11907641	11910340	-
4524	chr1	11865961	11868660	-
4879	chr1	11918793	11921492	-
90231	chr1	11986286	11988985	-
5351	chr1	11992224	11994923	+
60672	chr1	12076799	12079498	+
7133	chr1	12224560	12227259	+
9249	chr1	12677621	12680320	-
390999	chr1	12832491	12835190	+
93190	chr1	12803663	12806362	+
343071	chr1	12957895	12960594	-
440560	chr1	12891065	12893764	-
126755	chr1	13840043	13842742	-
10630	chr1	13907752	13910451	+
7799	chr1	14073376	14076075	+
55092	chr1	15477729	15480428	+
51032	chr1	15800096	15802795	+
11330	chr1	15762438	15765137	+
63036	chr1	15780723	15783422	+
842	chr1	15851086	15853785	-
79180	chr1	15733891	15736590	+
84301	chr1	15941453	15944152	+
79814	chr1	15911406	15914105	-
284723	chr1	16060309	16063008	+
23207	chr1	16008327	16011026	+
54751	chr1	16082755	16085454	+
1188	chr1	16372757	16375456	+
149563	chr1	16328231	16330930	+
27129	chr1	16345086	16347785	-
7709	chr1	16302428	16305127	-
348487	chr1	16399928	16402627	-
1969	chr1	16482383	16485082	-
128272	chr1	16538905	16541604	-
79363	chr1	16563460	16566159	-
26099	chr1	16691025	16693724	+
374955	chr1	16763720	16766419	-
9696	chr1	17245945	17248644	+
6390	chr1	17380466	17383165	-
23400	chr1	17338224	17340923	-
51702	chr1	17573093	17575792	+
23569	chr1	17632190	17634889	+
55920	chr1	17766051	17768750	-
127707	chr1	18804924	18807623	+
8659	chr1	19229094	19231793	-
8574	chr1	19638441	19641140	-
51154	chr1	19575575	19578274	+
22977	chr1	19615081	19617780	-
54896	chr1	19636240	19638939	+
23065	chr1	19577854	19580553	-
3362	chr1	19989280	19991979	+
440574	chr1	19920971	19923670	+
4681	chr1	19968167	19970866	+
54546	chr1	20141572	20144271	-
23252	chr1	20206388	20209087	+
5320	chr1	20306733	20309432	-
5322	chr1	20394201	20396900	+
26279	chr1	20445860	20448559	-
127733	chr1	20510078	20512777	+
64600	chr1	20463323	20466022	+
127731	chr1	20614912	20617611	+
79594	chr1	20834475	20837174	-
55450	chr1	20812529	20815228	-
978	chr1	20912944	20915643	+
163933	chr1	20876432	20879131	+
57576	chr1	21044311	21047010	-
400745	chr1	21058934	21061633	-
1650	chr1	20987838	20990537	-
84224	chr1	21764083	21766782	+
5909	chr1	21995657	21998356	-
84196	chr1	22109489	22112188	-
23436	chr1	22300918	22303617	+
10136	chr1	22325649	22328348	+
54361	chr1	22469320	22472019	-
2046	chr1	22887504	22890203	+
713	chr1	22977182	22979881	+
714	chr1	22967618	22970317	+
712	chr1	22960618	22963317	+
729059	chr1	23342144	23344843	-
23028	chr1	23343441	23346140	+
3352	chr1	23521023	23523722	-
10236	chr1	23670654	23673353	-
80818	chr1	23694680	23697379	-
55616	chr1	23810551	23813250	-
3399	chr1	23886086	23888785	-
57095	chr1	24102376	24105075	+
6924	chr1	24067356	24070055	+
6135	chr1	24015769	24018468	+
11313	chr1	24115146	24117845	+
2517	chr1	24194660	24197359	-
1269	chr1	24239618	24242317	-
3155	chr1	24151750	24154449	-
2582	chr1	24127095	24129794	-
55629	chr1	24283801	24286500	+
10772	chr1	24306754	24309453	-
58985	chr1	24469576	24472275	-
127294	chr1	24438466	24441165	-
90529	chr1	24741388	24744087	-
57822	chr1	24647030	24649729	+
11123	chr1	24826887	24829586	+
10250	chr1	24967094	24969793	+
864	chr1	25256571	25259270	-
25949	chr1	25558814	25561513	-
23585	chr1	25662289	25664988	+
57035	chr1	25573786	25576485	-
6007	chr1	25596477	25599176	+
26119	chr1	25867576	25870275	+
79000	chr1	26185750	26188449	-
164091	chr1	26197545	26200244	-
57190	chr1	26124167	26126866	+
56181	chr1	26143897	26146596	+
5051	chr1	26324449	26327148	-
2134	chr1	26345771	26348470	+
149420	chr1	26435768	26438467	+
84676	chr1	26393926	26396625	-
7780	chr1	26372405	26375104	-
64793	chr1	26558144	26560843	+
51042	chr1	26493888	26496587	+
10256	chr1	26501481	26504180	+
79927	chr1	26483011	26485710	+
91544	chr1	26632996	26635695	-
55057	chr1	26680422	26683121	-
1043	chr1	26641911	26644610	+
257101	chr1	26699067	26701766	-
3151	chr1	26796402	26799101	+
79947	chr1	26756273	26758972	+
8289	chr1	27020022	27022721	+
55650	chr1	27111954	27114653	+
84243	chr1	27150701	27153400	+
2810	chr1	27187133	27189832	+
54707	chr1	27216670	27219369	-
8431	chr1	27240368	27243067	-
63906	chr1	27226763	27229462	-
126695	chr1	27286702	27289401	-
115572	chr1	27339134	27341833	-
388610	chr1	27317695	27320394	+
6548	chr1	27481422	27484121	-
23038	chr1	27558507	27561206	+
9064	chr1	27693138	27695837	-
84958	chr1	27665983	27668682	+
8547	chr1	27701116	27703815	-
2827	chr1	27716648	27719347	+
2268	chr1	27961528	27964227	-
2537	chr1	27998525	28001224	-
199870	chr1	28049990	28052689	+
23673	chr1	28097194	28099893	+
5511	chr1	28154752	28157451	+
6118	chr1	28241109	28243808	-
55113	chr1	28284004	28286703	+
27293	chr1	28259004	28261703	+
9473	chr1	28196554	28199253	+
5724	chr1	28520248	28522947	-
22826	chr1	28559343	28562042	-
93974	chr1	28560102	28562801	+
54797	chr1	28653013	28655712	+
83667	chr1	28583463	28586162	+
54952	chr1	28877029	28879728	+
115273	chr1	28916212	28918911	+
1104	chr1	28842245	28844944	+
51441	chr1	29060633	29063332	+
10691	chr1	28992740	28995439	+
4985	chr1	29136154	29138853	+
399474	chr1	29450222	29452921	-
51102	chr1	29557271	29559970	-
7805	chr1	31230484	31233183	-
9672	chr1	31381281	31383980	-
79570	chr1	31712535	31715234	-
2170	chr1	31845724	31848423	-
9410	chr1	31769445	31772144	-
51538	chr1	31767329	31770028	+
347735	chr1	31883463	31886162	+
3061	chr1	32080801	32083500	+
553115	chr1	32110639	32113338	-
64129	chr1	32039586	32042285	+
1307	chr1	32169569	32172268	-
576	chr1	32229449	32232148	-
90853	chr1	32281453	32284152	-
55116	chr1	32536003	32538702	+
79140	chr1	32663702	32666401	+
8668	chr1	32685471	32688170	+
56063	chr1	32687727	32690426	-
3932	chr1	32737212	32739911	+
200081	chr1	32642845	32645544	+
55721	chr1	32668736	32671435	+
84734	chr1	32710318	32713017	+
55108	chr1	32859863	32862562	-
100128071	chr1	32827645	32830344	-
81629	chr1	32825362	32828061	+
65108	chr1	32801641	32804340	-
728116	chr1	32928158	32930857	+
339487	chr1	33115986	33118685	-
5928	chr1	33114249	33116948	+
57648	chr1	33205012	33207711	+
8565	chr1	33283434	33286133	-
3208	chr1	33349598	33352297	+
252995	chr1	33337894	33340593	-
113452	chr1	33366754	33369453	-
204	chr1	33502313	33505012	-
55223	chr1	33647472	33650171	-
149076	chr1	33719674	33722373	+
1912	chr1	33815300	33817999	-
127540	chr1	34323576	34326275	+
84970	chr1	34629984	34632683	+
2707	chr1	35244290	35246989	+
127534	chr1	35222842	35225541	+
2709	chr1	35218148	35220847	+
2701	chr1	35256099	35258798	+
113444	chr1	35325218	35327917	-
9204	chr1	35497370	35500069	-
79830	chr1	35542464	35545163	+
23154	chr1	36020893	36023592	+
5690	chr1	36107246	36109945	-
63967	chr1	36235352	36238051	-
127703	chr1	36184591	36187290	-
26523	chr1	36346310	36349009	+
27285	chr1	36547176	36549875	+
1296	chr1	36565651	36568350	-
54936	chr1	36551953	36554652	+
27095	chr1	36621455	36624154	-
55700	chr1	36619066	36621765	+
55194	chr1	36789556	36792255	-
79729	chr1	36770208	36772907	+
1441	chr1	36948716	36951415	-
127700	chr1	36915887	36918586	-
64960	chr1	36929841	36932540	-
84967	chr1	36863294	36865993	-
80149	chr1	37937619	37940318	+
64769	chr1	37980221	37982920	-
7802	chr1	38020020	38022719	+
29889	chr1	38061387	38064086	-
284654	chr1	38100396	38103095	-
55143	chr1	38155573	38158272	+
54955	chr1	38155993	38158692	-
284656	chr1	38230625	38233324	-
149175	chr1	38257274	38259973	+
127687	chr1	38270973	38273672	+
4520	chr1	38325093	38327792	-
51118	chr1	38475884	38478583	+
5453	chr1	38512251	38514950	-
2275	chr1	38470988	38473687	-
10946	chr1	38455562	38458261	-
81025	chr1	39347099	39349798	-
26292	chr1	39338851	39341550	-
54933	chr1	39407257	39409956	-
79647	chr1	39454416	39457115	+
643314	chr1	39872676	39875375	+
8761	chr1	40042322	40045021	-
26508	chr1	40105149	40107848	-
64064	chr1	40236821	40239520	-
10450	chr1	40202017	40204716	+
51440	chr1	40157183	40159882	-
4610	chr1	40367488	40370187	-
54802	chr1	40348978	40351677	-
84879	chr1	40418284	40420983	+
5538	chr1	40562943	40565642	-
10487	chr1	40503755	40506454	+
127391	chr1	40711073	40713772	+
10269	chr1	40721222	40723921	+
64744	chr1	40836878	40839577	+
1298	chr1	40782740	40785439	-
65243	chr1	40913837	40916536	+
127396	chr1	40994733	40997432	+
64789	chr1	40971933	40974632	+
339559	chr1	40940802	40943501	+
9783	chr1	41131125	41133824	-
4802	chr1	41155180	41157879	+
163732	chr1	41327819	41330518	-
200172	chr1	41487228	41489927	-
1503	chr1	41442507	41445206	+
1907	chr1	41950145	41952844	-
2981	chr1	42616592	42619291	+
2980	chr1	42630196	42632895	-
84217	chr1	42921739	42924438	-
79717	chr1	42919512	42922211	+
728621	chr1	42998060	43000759	+
10465	chr1	43121548	43124247	+
64175	chr1	43232556	43235255	-
149461	chr1	43205726	43208425	-
4904	chr1	43145566	43148265	+
79078	chr1	43230416	43233115	+
374969	chr1	43282860	43285559	-
51058	chr1	43309744	43312443	+
114625	chr1	43280276	43282975	+
6513	chr1	43424648	43427347	-
10969	chr1	43638042	43640741	-
128218	chr1	43733165	43735864	+
149466	chr1	43751051	43753750	-
991	chr1	43822126	43824825	+
64834	chr1	43833546	43836245	-
4352	chr1	43800975	43803674	+
112950	chr1	43855284	43857983	-
81888	chr1	43919461	43922160	-
9682	chr1	44113297	44115996	+
9048	chr1	44396492	44399191	+
149473	chr1	44454780	44457479	+
6536	chr1	44496965	44499664	-
533	chr1	44438102	44440801	+
8704	chr1	44442374	44445073	+
1802	chr1	44433153	44435852	+
55929	chr1	44676625	44679324	+
128209	chr1	44582022	44584721	+
339541	chr1	45137894	45140593	+
79639	chr1	45139900	45142599	-
1263	chr1	45263536	45266235	+
8643	chr1	45308417	45311116	-
6202	chr1	45238746	45241445	+
149478	chr1	45271654	45274353	+
266675	chr1	45253227	45255926	-
7389	chr1	45475305	45478004	+
79654	chr1	45476828	45479527	-
114034	chr1	45802842	45805541	+
84842	chr1	45790045	45792744	+
4595	chr1	45805588	45808287	-
5052	chr1	45987411	45990110	-
25974	chr1	45963356	45966055	+
149483	chr1	46089532	46092231	-
10327	chr1	46013955	46016654	+
4678	chr1	46047160	46049859	+
3652	chr1	46216286	46218985	-
51249	chr1	46151347	46154046	+
10103	chr1	46638249	46640948	+
8438	chr1	46710867	46713566	+
7388	chr1	46766880	46769579	+
10489	chr1	46768839	46771538	-
541468	chr1	46666506	46669205	+
2166	chr1	46857439	46860138	+
387338	chr1	46804350	46807049	+
127343	chr1	46970168	46972867	+
9813	chr1	47184537	47187236	-
64756	chr1	47133900	47136599	-
374973	chr1	47134997	47137696	+
148932	chr1	47082364	47085063	-
1580	chr1	47262170	47264869	+
1579	chr1	47406957	47409656	-
260293	chr1	47486740	47489439	+
10158	chr1	47655572	47658271	-
284541	chr1	47600607	47603306	+
6886	chr1	47695244	47697943	-
6491	chr1	47779620	47782319	-
2301	chr1	47879244	47881943	+
2306	chr1	47899189	47901888	+
200010	chr1	48685857	48688556	+
79656	chr1	49242348	49245047	-
63950	chr1	50888920	50891619	-
1031	chr1	51431867	51434566	+
26994	chr1	51699445	51702144	+
114883	chr1	52192986	52195685	+
112970	chr1	52499273	52501972	-
51060	chr1	52521644	52524343	-
91408	chr1	52519357	52522056	+
4998	chr1	52869944	52872643	-
84950	chr1	52867719	52870418	+
2882	chr1	53065543	53068242	+
65260	chr1	53163839	53166538	-
348378	chr1	53096566	53099265	+
55268	chr1	53387247	53389946	-
6342	chr1	53478110	53480809	+
127435	chr1	53525224	53527923	+
6512	chr1	53608105	53610804	-
4116	chr1	53704083	53706782	-
1376	chr1	53659601	53662300	+
54987	chr1	53686090	53688789	-
63948	chr1	53922572	53925271	+
1733	chr1	54357361	54360060	+
54432	chr1	54355288	54357987	-
115353	chr1	54409499	54412198	+
9528	chr1	54518912	54521611	-
51253	chr1	54663340	54666039	+
338094	chr1	55089001	55091700	-
374977	chr1	55104927	55107626	+
25973	chr1	55230027	55232726	-
55001	chr1	55266742	55269441	-
163747	chr1	55269236	55271935	+
7268	chr1	55178995	55181694	+
1718	chr1	55352722	55355421	-
199964	chr1	55443965	55446664	+
7809	chr1	55462117	55464816	+
255738	chr1	55502649	55505348	+
731	chr1	57317943	57320642	+
4070	chr1	59042967	59045666	-
114803	chr1	59165548	59168247	-
3725	chr1	59249586	59252285	-
1573	chr1	60392224	60394923	-
127795	chr1	60539243	60541942	-
83941	chr1	62190896	62193595	-
54596	chr1	62657974	62660673	+
27329	chr1	63060658	63063357	+
29929	chr1	63830761	63833460	+
84455	chr1	63986513	63989212	+
148581	chr1	64666990	64669689	+
54741	chr1	65883631	65886330	+
5142	chr1	66795293	66797992	+
10022	chr1	67266743	67269442	-
57708	chr1	67388078	67390777	+
3595	chr1	67770547	67773246	+
1647	chr1	68148360	68151059	+
9077	chr1	68516261	68518960	-
6121	chr1	68915443	68918142	-
9295	chr1	70668865	70671564	+
1491	chr1	70874401	70877100	+
11147	chr1	70817993	70820692	+
9406	chr1	71546773	71549472	-
8790	chr1	74661396	74664095	+
127253	chr1	75196336	75199035	+
1429	chr1	75198893	75201592	-
431707	chr1	75598067	75600766	+
34	chr1	76187532	76190231	+
5876	chr1	76249379	76252078	+
127247	chr1	76397917	76400616	-
23032	chr1	78225365	78228064	-
8880	chr1	78444578	78447277	-
11080	chr1	78468136	78470835	+
5737	chr1	78954228	78956927	+
10561	chr1	79112977	79115676	+
10964	chr1	79083588	79086287	+
58511	chr1	84871534	84874233	+
2787	chr1	84972063	84974762	-
1486	chr1	85039964	85042663	-
80135	chr1	84942420	84945119	+
117178	chr1	85156041	85158740	-
55283	chr1	85514024	85516723	-
84144	chr1	85666529	85669228	-
8915	chr1	85742388	85745087	-
3491	chr1	86043944	86046643	+
54680	chr1	86173917	86176616	-
57489	chr1	86861826	86864525	-
1179	chr1	86932026	86934725	+
51100	chr1	87167753	87170452	+
9403	chr1	87379908	87382607	-
8543	chr1	87791651	87794350	+
2959	chr1	89357102	89359801	-
56267	chr1	89458444	89461143	-
494115	chr1	89458444	89461143	-
2635	chr1	89488350	89491049	-
2634	chr1	89591643	89594342	-
115362	chr1	89738345	89741044	-
163351	chr1	89826936	89829635	+
284695	chr1	90458178	90460877	+
84146	chr1	91487613	91490312	-
8317	chr1	91964165	91966864	+
676	chr1	92412428	92415127	+
253152	chr1	92493033	92495732	+
284697	chr1	92543362	92546061	+
23285	chr1	92630109	92632808	+
11146	chr1	92764367	92767066	-
2672	chr1	92949157	92951856	-
6125	chr1	93295094	93297793	+
50999	chr1	93646047	93648746	-
1810	chr1	93808978	93811677	+
30836	chr1	94344563	94347262	-
9411	chr1	94703108	94705807	-
2152	chr1	95007214	95009913	-
1266	chr1	95392580	95395279	-
199857	chr1	95538308	95541007	-
148534	chr1	95580394	95583093	+
25950	chr1	95697211	95699910	+
163404	chr1	99470250	99472949	-
391059	chr1	100231150	100233849	-
178	chr1	100313140	100315839	+
23443	chr1	100433492	100436191	+
127495	chr1	100643630	100646329	-
163786	chr1	100598312	100601011	-
54482	chr1	100596206	100598905	+
8634	chr1	100729214	100731913	+
54112	chr1	101001228	101003927	+
148867	chr1	101359132	101361831	+
2135	chr1	101360536	101363235	-
51611	chr1	101491163	101493862	-
1901	chr1	101699805	101702504	+
55170	chr1	107596767	107599466	+
29957	chr1	108742781	108745480	-
148545	chr1	108786504	108789203	-
284611	chr1	109100471	109103170	+
113802	chr1	109203545	109206244	-
55119	chr1	109232432	109235131	+
254268	chr1	109399527	109402226	-
23155	chr1	109505922	109508621	-
56900	chr1	109630903	109633602	+
6884	chr1	109618425	109621124	-
127003	chr1	109656280	109658979	-
1952	chr1	109790141	109792840	+
6301	chr1	109754015	109756714	+
84722	chr1	109825591	109828290	-
6272	chr1	109940364	109943063	-
5686	chr1	109968909	109971608	-
83873	chr1	110079994	110082693	+
284612	chr1	110006600	110009299	+
127002	chr1	110024061	110026760	+
57463	chr1	110052137	110054836	-
284613	chr1	110034158	110036857	+
2780	chr1	110155506	110158205	-
271	chr1	110159935	110162634	+
2948	chr1	110196198	110198897	+
2946	chr1	110208144	110210843	+
2949	chr1	110252364	110255063	+
2947	chr1	110283461	110286160	-
79574	chr1	110306445	110309144	-
1435	chr1	110450733	110453432	+
10768	chr1	110524887	110527586	+
85369	chr1	110574723	110577422	+
257	chr1	110613123	110615822	-
388662	chr1	110690632	110693331	+
164153	chr1	110652562	110655261	+
84432	chr1	110991288	110993987	+
10542	chr1	110950347	110953046	-
9122	chr1	110933505	110936204	-
3744	chr1	111061598	111064297	-
3738	chr1	111217456	111220155	-
963	chr1	111413222	111415921	+
55791	chr1	111506367	111509066	-
79961	chr1	111746961	111749660	-
10390	chr1	111679749	111682448	+
1117	chr1	111767781	111770480	+
128344	chr1	111886695	111889394	+
27159	chr1	111830974	111833673	+
128346	chr1	112014104	112016803	+
515	chr1	111989243	111991942	+
5016	chr1	111970200	111972899	-
79084	chr1	111991631	111994330	-
11218	chr1	112295690	112298389	+
55924	chr1	112298220	112300919	-
7482	chr1	113048870	113051569	+
829	chr1	113159575	113162274	+
4343	chr1	113214434	113217133	+
333926	chr1	113257751	113260450	-
6566	chr1	113498776	113501475	-
26191	chr1	114414176	114416875	-
54665	chr1	114354871	114357570	-
204851	chr1	114469496	114472195	+
64858	chr1	114445415	114448114	+
10717	chr1	114447542	114450241	-
56944	chr1	114519513	114522212	+
10286	chr1	115124066	115126765	-
270	chr1	115238040	115240739	-
80143	chr1	115323109	115325808	-
4893	chr1	115259316	115262015	-
7812	chr1	115300472	115303171	-
7252	chr1	115569945	115572644	+
81839	chr1	116182074	116184773	+
4808	chr1	116383134	116385833	-
126868	chr1	116651876	116654575	+
965	chr1	117113516	117116215	-
5738	chr1	117450189	117452888	+
80263	chr1	117664212	117666911	-
8458	chr1	117600449	117603148	+
54855	chr1	118146104	118148803	+
54834	chr1	118472103	118474802	-
6913	chr1	119531980	119534679	-
3283	chr1	120047326	120050025	+
3284	chr1	119955054	119957753	+
90874	chr1	120190191	120192890	-
26227	chr1	120251919	120254618	+
3158	chr1	120311356	120314055	-
83998	chr1	120354004	120356703	-
11085	chr1	120438948	120441647	-
2210	chr1	120935745	120938444	-
9659	chr1	144932166	144934865	-
10628	chr1	145435938	145438637	+
148738	chr1	145410691	145413390	+
284615	chr1	145468008	145470707	+
84265	chr1	145470188	145472887	-
10401	chr1	145573488	145576187	+
200035	chr1	145589236	145591935	-
8515	chr1	145522490	145525189	+
8799	chr1	145513665	145516364	+
10623	chr1	145610685	145613384	-
9939	chr1	145505057	145507756	+
148741	chr1	145546709	145549408	+
11126	chr1	145715440	145718139	-
653519	chr1	145826904	145829603	-
5565	chr1	146643969	146646668	-
9557	chr1	146711791	146714490	+
51205	chr1	147142435	147145134	-
2702	chr1	147232515	147235214	-
2703	chr1	147372446	147375145	+
2209	chr1	149751750	149754449	+
8337	chr1	149814119	149816818	-
10903	chr1	149908067	149910766	-
10262	chr1	149899945	149902644	-
9900	chr1	149889235	149891934	-
8349	chr1	149858033	149860732	-
51027	chr1	149868655	149871354	+
81611	chr1	150208305	150211004	-
51177	chr1	150119670	150122369	+
79630	chr1	150242683	150245382	+
51107	chr1	150241410	150244109	-
23632	chr1	150227718	150230417	+
9129	chr1	150291428	150294127	+
148523	chr1	150252729	150255428	+
54460	chr1	150263762	150266461	+
4170	chr1	150552015	150554714	-
2029	chr1	150601410	150604109	-
1893	chr1	150477987	150480686	+
54507	chr1	150519345	150522044	+
55204	chr1	150669473	150672172	-
84072	chr1	150693165	150695864	-
405	chr1	150849045	150851744	-
1513	chr1	150780718	150783417	-
9869	chr1	150896315	150899014	+
8416	chr1	150951999	150954698	+
29956	chr1	150947280	150949979	-
55793	chr1	150980655	150983354	-
54964	chr1	151017759	151020458	+
10500	chr1	151118941	151121640	-
149428	chr1	151006529	151009228	+
10962	chr1	151029651	151032350	+
56882	chr1	151031926	151034625	-
126626	chr1	151040580	151043279	+
388695	chr1	151138225	151140924	-
6944	chr1	151162490	151165189	-
29765	chr1	151148348	151151047	-
8394	chr1	151168521	151171220	+
5710	chr1	151224697	151227396	+
79626	chr1	151126605	151129304	+
79005	chr1	151135998	151138697	+
5993	chr1	151319570	151322269	-
8991	chr1	151345011	151347710	-
5692	chr1	151369541	151372240	+
5298	chr1	151299992	151302691	-
57530	chr1	151481362	151484061	+
11189	chr1	151688593	151691292	-
11022	chr1	151762811	151765510	-
65005	chr1	151735841	151738540	-
51686	chr1	151732945	151735644	+
284486	chr1	151825974	151828673	-
117145	chr1	151882162	151884861	-
6282	chr1	152009312	152012011	-
6281	chr1	151966515	151969214	-
126638	chr1	152131505	152134204	-
7062	chr1	152087731	152090430	-
2312	chr1	152297480	152300179	-
388698	chr1	152332283	152334982	-
49860	chr1	152386551	152389250	-
54544	chr1	152484478	152487177	+
84648	chr1	152552781	152555480	-
26239	chr1	152656099	152658798	+
353132	chr1	152781947	152784646	+
353135	chr1	152756253	152758952	+
4184	chr1	152848298	152850997	+
3713	chr1	152878539	152881238	+
163778	chr1	152940628	152943327	+
6698	chr1	152954064	152956763	+
6707	chr1	152971723	152974422	+
6701	chr1	153043885	153046584	-
6699	chr1	153001179	153003878	+
574414	chr1	153187560	153190259	+
6706	chr1	153123228	153125927	-
149018	chr1	153173406	153176105	+
57115	chr1	153320823	153323522	-
6283	chr1	153347876	153350575	-
114771	chr1	153282995	153285694	-
4014	chr1	153229679	153232378	+
6280	chr1	153327830	153330529	+
6279	chr1	153363465	153366164	-
338324	chr1	153386500	153389199	+
6278	chr1	153432938	153435637	-
6276	chr1	153514042	153516741	-
6277	chr1	153508518	153511217	-
57402	chr1	153588609	153591308	-
6284	chr1	153606369	153609068	-
6274	chr1	153521535	153524234	-
6271	chr1	153598373	153601072	+
6275	chr1	153518083	153520782	-
6273	chr1	153538107	153540806	-
140576	chr1	153585315	153588014	-
65123	chr1	153698067	153700766	+
23557	chr1	153628630	153631329	+
4881	chr1	153648664	153651363	+
3608	chr1	153643305	153646004	-
11000	chr1	153745268	153747967	+
9909	chr1	153918955	153921654	-
6232	chr1	153960739	153963438	+
148327	chr1	153937815	153940514	+
10899	chr1	153950252	153952951	-
200186	chr1	153930933	153933632	-
5872	chr1	153958654	153961353	-
27173	chr1	153935645	153938344	-
25912	chr1	154193074	154195773	-
9898	chr1	154190825	154193524	+
10456	chr1	154242539	154245238	+
57198	chr1	154295536	154298235	+
89872	chr1	154291092	154293791	+
55585	chr1	154530921	154533620	-
126668	chr1	154472195	154474894	+
126669	chr1	154474327	154477026	-
1141	chr1	154537757	154540456	+
103	chr1	154580525	154583224	-
10654	chr1	154909285	154911984	-
90780	chr1	154934059	154936758	-
1945	chr1	155033713	155036412	+
80308	chr1	154953270	154955969	+
55891	chr1	154963562	154966261	+
51043	chr1	154972606	154975305	+
6464	chr1	154946760	154949459	-
1163	chr1	154944618	154947317	+
149095	chr1	155003782	155006481	+
127579	chr1	155006058	155008757	-
8751	chr1	155021248	155023947	+
80128	chr1	155143763	155146462	+
1942	chr1	155097849	155100548	+
7059	chr1	155177573	155180272	-
200185	chr1	155145605	155148304	-
55974	chr1	155105788	155108487	+
4582	chr1	155162507	155165206	-
54344	chr1	155112797	155115496	-
23623	chr1	155291228	155293927	+
2224	chr1	155276039	155278738	+
5313	chr1	155271026	155273725	-
1196	chr1	155243082	155245781	-
10067	chr1	155231977	155234676	-
57657	chr1	155244718	155247417	+
284618	chr1	155293739	155296438	-
10712	chr1	155225075	155227774	-
7818	chr1	155656382	155659081	+
55249	chr1	155658624	155661323	-
54856	chr1	155828992	155831691	-
9181	chr1	155947767	155950466	-
22889	chr1	155903989	155906688	-
6016	chr1	155880994	155883693	-
6746	chr1	155990559	155993258	-
28956	chr1	156022017	156024716	+
57111	chr1	156028466	156031165	+
56893	chr1	156023317	156026016	-
79957	chr1	156217709	156220408	-
64218	chr1	156120822	156123521	+
11243	chr1	156180279	156182978	+
9673	chr1	156161223	156163922	+
84283	chr1	156251570	156254269	+
112770	chr1	156265281	156267980	-
128229	chr1	156304605	156307304	+
57127	chr1	156336480	156339179	+
7203	chr1	156308007	156310706	-
4209	chr1	156470435	156473134	-
10485	chr1	156398985	156401684	-
63827	chr1	156609240	156611939	+
128240	chr1	156559058	156561757	+
60484	chr1	156586586	156589285	+
54865	chr1	156571080	156573779	-
3068	chr1	156721344	156724043	-
10763	chr1	156646990	156649689	-
51093	chr1	156695763	156698462	+
81875	chr1	156697506	156700205	-
1382	chr1	156675409	156678108	-
79590	chr1	156710724	156713423	-
9047	chr1	156785740	156788439	-
375033	chr1	156861023	156863722	+
4914	chr1	156783042	156785741	+
9826	chr1	157014963	157017662	-
2117	chr1	157108184	157110883	-
83416	chr1	157522111	157524810	-
115352	chr1	157670448	157673147	-
115350	chr1	157789741	157792440	-
79368	chr1	157746723	157749422	-
55243	chr1	157960563	157963262	+
912	chr1	158147237	158149936	+
910	chr1	158301122	158303821	-
911	chr1	158257063	158259762	+
909	chr1	158221427	158224126	+
913	chr1	158320986	158323685	+
4332	chr1	158798668	158801367	+
149628	chr1	158898837	158901536	+
9447	chr1	159046448	159049147	-
57863	chr1	159138877	159141576	+
2532	chr1	159172549	159175248	+
2205	chr1	159257004	159259703	+
26476	chr1	159407012	159409711	+
325	chr1	159555116	159557815	+
1401	chr1	159684180	159686879	-
54935	chr1	159748259	159750958	+
8407	chr1	159894142	159896841	-
56833	chr1	159793979	159796678	+
25790	chr1	159869707	159872406	-
284677	chr1	159824938	159827637	-
93183	chr1	160001584	160004283	-
89886	chr1	159923845	159926544	-
477	chr1	160083020	160085719	+
93185	chr1	160068419	160071118	-
3765	chr1	160048860	160051559	+
480	chr1	160144701	160147400	+
8682	chr1	160172625	160175324	+
50717	chr1	160232151	160234850	-
5824	chr1	160254742	160257441	-
23385	chr1	160310563	160313262	+
4807	chr1	160334361	160337060	+
57216	chr1	160367864	160370563	+
114836	chr1	160492853	160495552	-
8832	chr1	160549107	160551806	-
962	chr1	160681442	160684141	-
6504	chr1	160616902	160619601	-
4063	chr1	160763364	160766063	+
57823	chr1	160706347	160709046	+
55600	chr1	160854761	160857460	-
100131187	chr1	161008575	161011274	-
50848	chr1	160990934	160993633	-
81607	chr1	161059186	161061885	-
257106	chr1	161039561	161042260	-
7391	chr1	161015570	161018269	-
126823	chr1	161065681	161068380	+
4720	chr1	161169437	161172136	+
4817	chr1	161085362	161088061	+
9970	chr1	161207801	161210500	-
5498	chr1	161133681	161136380	+
8703	chr1	161147559	161150258	-
2207	chr1	161182587	161185286	+
336	chr1	161193219	161195918	-
9191	chr1	161102279	161104978	-
51506	chr1	161121034	161123733	+
84134	chr1	161193229	161195928	+
9507	chr1	161168646	161171345	-
27005	chr1	161126754	161129453	+
6391	chr1	161281666	161284365	+
654790	chr1	161226017	161228716	+
4359	chr1	161279563	161282262	-
257177	chr1	161337474	161340173	-
3310	chr1	161491536	161494235	+
2215	chr1	161601554	161604253	-
9103	chr1	161548629	161551328	+
84824	chr1	161674262	161676961	+
11266	chr1	161717081	161719780	+
127943	chr1	161688834	161691533	+
2213	chr1	161630405	161633104	+
25903	chr1	161993445	161996144	-
117157	chr1	162381729	162384428	-
284680	chr1	162346445	162349144	-
400793	chr1	162349020	162351719	+
127933	chr1	162465095	162467794	+
6675	chr1	162528796	162531495	+
51478	chr1	162757996	162760695	+
339512	chr1	162838406	162841105	-
5999	chr1	163039195	163041894	+
440699	chr1	165510978	165513677	+
4259	chr1	165597610	165600309	+
223	chr1	165667701	165670400	-
54499	chr1	165737960	165740659	-
57645	chr1	166806224	166808923	+
117143	chr1	166845455	166848154	-
10223	chr1	167059669	167062368	-
919	chr1	167487648	167490347	-
8804	chr1	167522857	167525556	-
9019	chr1	167688687	167691386	+
55811	chr1	167883254	167885953	-
23432	chr1	168106706	168109405	-
261726	chr1	168145583	168148282	+
375035	chr1	168192755	168195454	+
9095	chr1	168247778	168250477	+
6375	chr1	168543211	168545910	+
10560	chr1	169455009	169457708	-
57821	chr1	169396471	169399170	-
2153	chr1	169555570	169558269	-
6403	chr1	169599178	169601877	-
6402	chr1	169680644	169683343	-
6401	chr1	169703021	169705720	-
57147	chr1	169862901	169865600	-
92342	chr1	169763862	169766561	-
55732	chr1	169762050	169764749	+
92344	chr1	170498763	170501462	+
2328	chr1	171057518	171060217	+
2326	chr1	171224562	171227261	+
23215	chr1	171452166	171454865	+
4653	chr1	171621574	171624273	-
51603	chr1	171748261	171750960	+
5279	chr1	172413031	172415730	-
92346	chr1	172387328	172390027	+
51430	chr1	172499758	172502457	+
356	chr1	172625685	172628384	+
7292	chr1	173176272	173178971	-
9588	chr1	173443986	173446685	+
339416	chr1	173638802	173641501	-
91687	chr1	173793578	173796277	-
27252	chr1	173681580	173684279	+
462	chr1	173886317	173889016	-
84614	chr1	173834993	173837692	+
9293	chr1	174414712	174417411	+
63931	chr1	174992392	174995091	-
9674	chr1	175162030	175164729	-
89866	chr1	177938851	177941550	-
84066	chr1	178479712	178482411	+
9068	chr1	178840016	178842715	-
27	chr1	179112025	179114724	-
64222	chr1	179048612	179051311	+
7827	chr1	179544885	179547584	-
148753	chr1	179709798	179712497	+
26092	chr1	179848677	179851376	+
5768	chr1	180121468	180124167	+
57710	chr1	180879813	180882512	+
10228	chr1	180992058	180994757	-
51278	chr1	181055138	181057837	+
2752	chr1	182360340	182363039	-
127670	chr1	182369552	182372251	-
6041	chr1	182558195	182560894	-
6004	chr1	182573349	182576048	-
85397	chr1	182641868	182644567	-
80896	chr1	182756084	182758783	+
81626	chr1	182922354	182925053	-
3918	chr1	183152674	183155373	+
4688	chr1	183559540	183562239	-
403314	chr1	183622249	183624948	-
10092	chr1	183604877	183607576	-
23127	chr1	184006664	184009363	-
6045	chr1	185012051	185014750	+
81627	chr1	185126031	185128730	-
10625	chr1	185286262	185288961	-
10216	chr1	186262905	186265604	+
10896	chr1	186367204	186369903	+
7175	chr1	186344258	186346957	-
5132	chr1	186430041	186432740	-
6003	chr1	192602768	192605467	+
5996	chr1	192542357	192545056	+
5997	chr1	192775669	192778368	+
51377	chr1	193028324	193031023	-
6738	chr1	193026052	193028751	+
8707	chr1	193155544	193158243	-
3075	chr1	196618508	196621207	+
10878	chr1	196741430	196744129	+
81494	chr1	196944167	196946866	+
3080	chr1	196910434	196913133	+
259266	chr1	197115625	197118324	-
2165	chr1	197036198	197038897	-
56956	chr1	197884017	197886716	+
388722	chr1	197869182	197871881	+
5788	chr1	198605598	198608297	+
23528	chr1	200378987	200381686	-
83479	chr1	200638927	200641626	-
55765	chr1	200861449	200864148	+
2848	chr1	200839583	200842282	+
23046	chr1	200992629	200995328	-
252839	chr1	201123484	201126183	-
5317	chr1	201250080	201252779	+
3898	chr1	201368470	201371169	-
7135	chr1	201390675	201393374	-
7139	chr1	201346629	201349328	-
23612	chr1	201438100	201440799	-
25802	chr1	201915517	201918216	-
149345	chr1	201855305	201858004	+
6051	chr1	201949266	201951965	+
10440	chr1	201922119	201924818	+
9283	chr1	202089529	202092228	+
5778	chr1	202128920	202131619	-
29089	chr1	202310895	202313594	-
5877	chr1	202858186	202860885	-
59349	chr1	202896172	202898871	-
51706	chr1	202936205	202938904	-
51094	chr1	202927325	202930024	-
92703	chr1	202974034	202976733	+
4656	chr1	203054967	203057666	-
4608	chr1	203144743	203147442	-
1116	chr1	203155723	203158422	-
134	chr1	203094336	203097035	+
7832	chr1	203272164	203274863	+
1118	chr1	203198661	203201360	-
2331	chr1	203320358	203323057	-
26254	chr1	203460771	203463470	+
5549	chr1	203442383	203445082	+
54900	chr1	203736266	203738965	+
6635	chr1	203828240	203830939	+
3814	chr1	204165420	204168119	-
127845	chr1	204183021	204185720	-
55224	chr1	204121108	204123807	-
5972	chr1	204135266	204137965	-
5287	chr1	204459275	204461974	-
84919	chr1	204380745	204383444	-
4194	chr1	204483007	204485706	+
5929	chr1	205090951	205093650	-
6900	chr1	205009840	205012539	+
9911	chr1	205194538	205197237	+
55220	chr1	205326019	205328718	-
5129	chr1	205471184	205473883	+
2005	chr1	205601801	205604500	-
85414	chr1	205649431	205652130	-
148808	chr1	205535612	205538311	+
8934	chr1	205744411	205747110	-
64710	chr1	205719173	205721872	-
254428	chr1	205781962	205784661	-
148811	chr1	205819077	205821776	-
115019	chr1	205912389	205915088	-
440712	chr1	206288037	206290736	-
553	chr1	206221783	206224482	+
1510	chr1	206314959	206317658	+
9641	chr1	206641086	206643785	+
1939	chr1	206785705	206788404	-
8444	chr1	206806381	206809080	+
3586	chr1	206945640	206948339	-
9261	chr1	206855865	206858564	+
50604	chr1	207036654	207039353	+
11009	chr1	207068288	207070987	+
29949	chr1	206969715	206972414	+
5284	chr1	207119612	207122311	-
83953	chr1	207143771	207146470	-
55432	chr1	207224223	207226922	-
79098	chr1	207205902	207208601	-
722	chr1	207275107	207277806	+
725	chr1	207259712	207262411	+
5208	chr1	207224120	207226819	+
1604	chr1	207492317	207495016	+
1380	chr1	207625145	207627844	+
4179	chr1	207922883	207925582	+
947	chr1	208084484	208087183	-
642587	chr1	209599668	209602367	+
3914	chr1	209825621	209828320	-
57172	chr1	209754545	209757244	+
3290	chr1	209875636	209878335	+
148304	chr1	209957691	209960390	-
80342	chr1	209926877	209929576	+
50486	chr1	209846170	209848869	+
27042	chr1	209998812	210001511	+
56256	chr1	210403695	210406394	+
7188	chr1	211497457	211500156	+
55758	chr1	211430789	211433488	+
343035	chr1	211666060	211668759	-
7779	chr1	211751900	211754599	-
4751	chr1	211848773	211851472	-
51514	chr1	212206395	212209094	+
55248	chr1	212588068	212590767	-
29937	chr1	212603729	212606428	+
149647	chr1	212795289	212797988	+
467	chr1	212779470	212782169	+
128387	chr1	212962670	212965369	+
25936	chr1	212964940	212967639	-
149643	chr1	213020792	213023491	-
28982	chr1	213029097	213031796	+
90806	chr1	213188969	213191668	-
79805	chr1	213121387	213124086	+
56950	chr1	214452065	214454764	+
7042	chr1	218516176	218518875	+
127018	chr1	219344692	219347391	+
55532	chr1	220101794	220104493	-
55699	chr1	220264955	220267654	+
10380	chr1	220262996	220265695	-
54996	chr1	220919176	220921875	+
79762	chr1	220861128	220863827	+
3142	chr1	221050243	221052942	+
79802	chr1	222721245	222723944	-
9015	chr1	222763076	222765775	-
64853	chr1	222885665	222888364	-
148362	chr1	222884163	222886862	+
7100	chr1	223316425	223319124	-
164127	chr1	223564215	223566914	+
824	chr1	223897619	223900318	+
8560	chr1	224368410	224371109	+
23219	chr1	224299289	224301988	+
4931	chr1	224517692	224520391	-
80232	chr1	224621802	224624501	-
29097	chr1	224542013	224544712	+
3930	chr1	225615616	225618315	-
10637	chr1	226076647	226079346	-
2052	chr1	225995297	225997996	+
9725	chr1	226070221	226072920	-
7044	chr1	226128884	226131583	-
29920	chr1	226111841	226114540	-
163859	chr1	226186867	226189566	-
83881	chr1	226408819	226411518	+
142	chr1	226595602	226598301	-
5664	chr1	227055773	227058472	+
7483	chr1	228135477	228138176	-
79169	chr1	228290823	228293522	-
128308	chr1	228296814	228299513	-
375	chr1	228268351	228271050	+
2987	chr1	228325285	228327984	+
57165	chr1	228334915	228337614	+
200205	chr1	228350929	228353628	+
51127	chr1	228604384	228607083	-
92815	chr1	228645361	228648060	-
149603	chr1	228672568	228675267	+
58480	chr1	228868324	228871023	+
126731	chr1	229478489	229481188	-
5867	chr1	229404309	229407008	+
58	chr1	229569644	229572343	-
23456	chr1	229694243	229696942	-
27097	chr1	229761595	229764294	-
183	chr1	230850137	230852836	-
10753	chr1	230880630	230883329	+
84886	chr1	231005136	231007835	-
375061	chr1	231175796	231178495	-
64801	chr1	231112323	231115022	+
149373	chr1	231323174	231325873	-
8443	chr1	231374419	231377118	+
128061	chr1	231376725	231379424	-
54583	chr1	231560591	231563290	-
83932	chr1	231471182	231473881	+
7257	chr1	231661899	231664598	+
57568	chr1	232651044	232653743	-
54627	chr1	232938138	232940837	+
84284	chr1	233083870	233086569	+
84451	chr1	233461014	233463713	+
3775	chr1	233747250	233749949	+
388753	chr1	234506714	234509413	+
359948	chr1	234745072	234747771	-
23029	chr1	235324372	235327071	-
9453	chr1	235489253	235491952	+
56605	chr1	236445140	236447839	-
88	chr1	236847254	236849953	+
645745	chr1	237167519	237170218	-
57829	chr1	238054023	238056722	-
64388	chr1	240775263	240777962	-
2271	chr1	241682886	241685585	-
1122	chr1	241799033	241801732	-
23596	chr1	241803502	241806201	-
9156	chr1	242009533	242012232	+
440738	chr1	242162186	242164885	-
10472	chr1	244209741	244212440	+
200159	chr1	244513437	244516136	+
3192	chr1	245027628	245030327	-
116228	chr1	244996139	244998838	+
64216	chr1	246729366	246732065	-
51097	chr1	246884878	246887577	+
57116	chr1	247171196	247173895	-
79862	chr1	247267475	247270174	-
81472	chr1	247696942	247699641	-
25893	chr1	248018001	248020700	+
26246	chr1	248198974	248201673	+
79894	chr1	249130030	249132729	+
80851	chr1	249119955	249122654	-
55657	chr1	249153116	249155815	-
267002	chr1	249197942	249200641	+
344148	chr2	134325832	134328531	-
26010	chr2	201168104	201170803	+
9378	chr2	51259475	51262174	-
81553	chr2	16846935	16849634	-
4052	chr2	33169869	33172568	+
3899	chr2	100721846	100724545	-
129446	chr2	167742497	167745196	+
53353	chr2	142889071	142891770	-
8502	chr2	159310976	159313675	+
23671	chr2	193059445	193062144	-
57624	chr2	226263102	226265801	+
79054	chr2	234823543	234826242	+
54221	chr2	944054	946753	+
23040	chr2	2334846	2337545	-
3241	chr2	10440530	10443229	+
8853	chr2	9344394	9347093	+
60526	chr2	21022691	21025390	-
54454	chr2	24149737	24152436	-
7447	chr2	17719307	17722006	+
79745	chr2	29335792	29338491	+
84272	chr2	32500458	32503157	+
30845	chr2	31454380	31457079	+
54867	chr2	27253274	27255973	+
9577	chr2	28110982	28113681	+
92906	chr2	38829979	38832678	-
51232	chr2	36580870	36583569	+
5581	chr2	45876543	45879242	+
64240	chr2	44065759	44068458	-
57217	chr2	47165813	47168512	+
2492	chr2	49381467	49384166	-
55704	chr2	55646858	55649557	-
98	chr2	54339910	54342609	+
57835	chr2	74541953	74544652	-
56287	chr2	69199205	69201904	+
55577	chr2	71292908	71295607	+
1496	chr2	79737560	79740259	+
80059	chr2	77749303	77752002	-
1768	chr2	84741079	84743778	+
925	chr2	87035320	87038019	-
84913	chr2	85978409	85981108	+
400966	chr2	88285110	88287809	-
51239	chr2	97523557	97526256	-
80705	chr2	99770988	99773687	-
23505	chr2	98612155	98614854	-
9392	chr2	105945972	105948671	-
11138	chr2	101767647	101770346	-
3554	chr2	102756736	102759435	+
150465	chr2	113237243	113239942	+
57628	chr2	115917013	115919712	+
2736	chr2	121552367	121555066	+
5775	chr2	120514707	120517406	+
23518	chr2	136286525	136289224	+
81615	chr2	135476372	135479071	-
8942	chr2	143632695	143635394	+
55777	chr2	148776080	148778779	+
130576	chr2	149892481	149895180	+
114805	chr2	154725926	154728625	+
29994	chr2	160472860	160475559	-
90134	chr2	163695058	163697757	-
57282	chr2	162478345	162481044	+
22837	chr2	165698479	165701178	-
9874	chr2	172017211	172019910	-
27347	chr2	169103906	169106605	-
29789	chr2	175113166	175115865	-
8647	chr2	169887634	169890333	-
51776	chr2	173938065	173940764	+
151126	chr2	180726033	180728732	-
8540	chr2	178254971	178257670	+
8575	chr2	179315759	179318458	-
151112	chr2	187713698	187716397	-
91752	chr2	185460593	185463292	+
23314	chr2	200322620	200325319	-
57520	chr2	197457136	197459835	-
130752	chr2	207630074	207632773	-
659	chr2	203238550	203241249	+
151254	chr2	202483706	202486405	-
8828	chr2	206544724	206547423	+
117583	chr2	205408016	205410715	+
285175	chr2	210634217	210636916	+
7520	chr2	216971520	216974219	+
22807	chr2	214016134	214018833	-
2066	chr2	213403153	213405852	-
64114	chr2	219157081	219159780	-
8452	chr2	225449915	225452614	-
2043	chr2	222436811	222439510	-
9320	chr2	230786526	230789225	-
81618	chr2	231726813	231729512	+
116987	chr2	236400233	236402932	+
3069	chr2	242254916	242257615	-
23677	chr2	235858128	235860827	+
9759	chr2	240322444	240325143	-
26751	chr2	264667	267366	-
7173	chr2	1415680	1418379	+
7837	chr2	1748092	1750791	-
51112	chr2	3380946	3383645	+
7260	chr2	3381454	3384153	-
78989	chr2	3651142	3653841	+
9781	chr2	7055023	7057722	+
57498	chr2	8977556	8980255	-
129642	chr2	9143677	9146376	-
29841	chr2	10089292	10091991	+
51692	chr2	9561166	9563865	+
245973	chr2	10859275	10861974	+
79954	chr2	10829914	10832613	-
9475	chr2	11484512	11487211	-
23175	chr2	11884222	11886921	+
51594	chr2	15701273	15703972	-
3790	chr2	18057424	18060123	+
348654	chr2	17932677	17935376	+
64342	chr2	20850665	20853364	-
57539	chr2	20189685	20192384	-
338	chr2	21266746	21269445	-
114818	chr2	23605798	23608497	+
375190	chr2	24343850	24346549	+
50618	chr2	24583198	24585897	-
79172	chr2	25013675	25016374	+
8648	chr2	24804846	24807545	+
22979	chr2	25262473	25265172	+
1838	chr2	25896317	25899016	-
55252	chr2	26101113	26103812	-
1788	chr2	25565260	25567959	-
85465	chr2	26566454	26569153	+
10890	chr2	26254229	26256928	+
3032	chr2	26465116	26467815	+
54978	chr2	26984642	26987341	+
56896	chr2	27068469	27071168	+
29959	chr2	27648973	27651672	+
64080	chr2	28113064	28115763	-
57159	chr2	27502797	27505496	+
151056	chr2	28716438	28719137	+
165186	chr2	29201664	29204363	+
238	chr2	30144278	30146977	-
253558	chr2	30667623	30670322	+
79623	chr2	31361393	31364092	-
7498	chr2	31637412	31640111	-
6683	chr2	32286180	32288879	+
57448	chr2	32579596	32582295	+
55622	chr2	32850587	32853286	+
25940	chr2	33824163	33826862	-
6801	chr2	37193416	37196115	-
5610	chr2	37383991	37386690	-
5212	chr2	36921333	36924032	+
54497	chr2	37311286	37313985	-
23683	chr2	37544023	37546722	-
64225	chr2	38604233	38606932	-
10602	chr2	37899143	37901842	-
6654	chr2	39347405	39350104	-
90957	chr2	39102822	39105521	-
130589	chr2	38890552	38893251	+
8491	chr2	39664254	39666953	-
6546	chr2	40739376	40742075	-
80745	chr2	40006217	40008916	-
57504	chr2	42793157	42795856	+
27436	chr2	42393990	42396689	+
130271	chr2	43861939	43864638	+
10128	chr2	44222945	44225644	-
9581	chr2	44588802	44591501	-
5495	chr2	44393500	44396199	+
79823	chr2	44586543	44589242	+
55133	chr2	45838234	45840933	-
23433	chr2	46767367	46770066	+
2034	chr2	46522041	46524740	+
4436	chr2	47627706	47630405	+
80204	chr2	48132733	48135432	-
285051	chr2	47382318	47385017	-
11037	chr2	48754808	48757507	+
11036	chr2	48842437	48845136	+
51130	chr2	54013947	54016646	-
494143	chr2	53992429	53995128	+
23198	chr2	54197778	54200477	-
6711	chr2	54680954	54683653	+
130162	chr2	55459500	55462199	-
400954	chr2	54949649	54952348	+
2202	chr2	56151099	56153798	-
57223	chr2	55844661	55847360	-
114800	chr2	56408758	56411457	+
55120	chr2	58468316	58471015	-
7444	chr2	58271277	58273976	+
53335	chr2	60780434	60783133	-
7514	chr2	61765219	61767918	-
9736	chr2	61697650	61700349	-
84542	chr2	61290506	61293205	+
150962	chr2	61245166	61247865	-
150684	chr2	62130303	62133002	+
23301	chr2	62930501	62933200	+
4190	chr2	63813243	63815942	+
51057	chr2	63815668	63818367	-
9792	chr2	64880847	64883546	-
51542	chr2	64246015	64248714	-
7360	chr2	64065598	64068297	+
57162	chr2	64371406	64374105	-
4211	chr2	66660032	66662731	+
54465	chr2	67621942	67624641	+
5534	chr2	68479452	68482151	-
10438	chr2	68289960	68292659	-
22848	chr2	69870778	69873477	-
2673	chr2	69614187	69616886	-
11017	chr2	70118575	70121274	+
84168	chr2	69237776	69240475	+
307	chr2	69966627	69969326	+
119	chr2	70995176	70997875	-
7039	chr2	70780948	70783647	-
525	chr2	71160498	71163197	+
54980	chr2	70417952	70420651	-
165530	chr2	71047533	71050232	-
6637	chr2	70520670	70523369	-
8291	chr2	71691332	71694031	+
27332	chr2	71556385	71559084	+
400961	chr2	71454034	71456733	-
94097	chr2	73298766	73301465	-
23233	chr2	73052978	73055677	-
7840	chr2	73610386	73613085	+
130951	chr2	74874965	74877664	-
3099	chr2	75057282	75059981	+
6869	chr2	75426446	75429145	-
64427	chr2	74707700	74710399	+
84141	chr2	75787893	75790592	-
6936	chr2	75937533	75940232	-
8802	chr2	84686387	84689086	-
84173	chr2	85579343	85582042	+
83439	chr2	85358083	85360782	+
129293	chr2	85108170	85110869	-
10713	chr2	85836726	85839425	+
65055	chr2	86565007	86567706	-
10989	chr2	86422694	86425393	-
8869	chr2	86115958	86118657	-
51652	chr2	86790421	86793120	-
9451	chr2	88926895	88929594	-
22934	chr2	88988676	88991375	+
51315	chr2	88355049	88357748	-
55258	chr2	88467314	88470013	+
84874	chr2	95825064	95827763	-
51011	chr2	96065948	96068647	+
150696	chr2	95937701	95940400	+
81562	chr2	97405614	97408313	-
150771	chr2	96988562	96991261	+
56910	chr2	96874374	96877073	-
375248	chr2	97776733	97779432	+
57730	chr2	98206229	98208928	-
3631	chr2	99058821	99061520	+
200403	chr2	98701095	98703794	+
343990	chr2	99552485	99555184	-
493753	chr2	99224782	99227481	-
9669	chr2	99951334	99954033	+
4862	chr2	101434113	101436812	+
164832	chr2	100938996	100941695	-
7850	chr2	102605806	102608505	+
200407	chr2	102003766	102006465	-
9448	chr2	102312038	102314737	+
130827	chr2	103375990	103378689	+
[truncated: 17,721 more rows]
