# Supplementary material for: Discovery of Novel Human Gene Regulatory Modules from Gene Co-expression and Promoter Motif Analysis
Source: Sci Rep. 2017 Jul 17;7:5557. doi: 10.1038/s41598-017-05705-2 (PMC5514134; doi:10.1038/s41598-017-05705-2)
Supplement: Supplementary file 11 — Supplementary Dataset 10 [file 41598_2017_5705_MOESM11_ESM.xls]

## Sheet: Supplementary Dataset 9.csv
Gene_A	Gene_B	Partial_correlation_coefficient
WFDC9	HOXD4	0.0438
WFDC9	WFDC6	0.0612
SLC34A3	SLC39A5	0.0433
NLRP11	NLRP5	0.0636
NLRP11	C8orf12	0.0833
NLRC4	GAPT	0.0607
BTBD16	SERPINA12	0.0676
RTP3	CYP2A6	0.0677
MMP21	WFDC9	0.0427
MMP21	DNAJC5G	0.0447
WFDC11	MMP21	0.0758
SPRR4	SERPINA12	0.0469
ARL11	GAPT	0.0531
ARL11	BRSK1	0.0665
ARL11	HSH2D	0.0438
MGC16703	CTCFL	0.0465
RHOXF1	CTCFL	0.049
ZNF625	ZNF570	0.0497
CLEC4D	NLRC4	0.0588
RAET1E	KLK8	0.0458
TLR4	CLEC4D	0.0493
ABHD11	FAM18B2	0.0584
ABHD11	SLC34A3	0.0416
ABHD11	GAS2L2	0.0524
WFIKKN1	CRB2	0.0441
WFIKKN1	ART5	0.0412
FAM71D	C3orf48	0.0451
ZSCAN4	MBD3L2	0.1935
VWA5B1	C19orf26	0.041
NKX6-3	CACNG5	0.0489
MGC34034	C19orf26	0.0574
MGC34034	FAM71D	0.0461
FMR1NB	MBD3L2	0.0544
FMR1NB	FAM46D	0.0497
FMR1NB	RHOXF1	0.0829
FMR1NB	MAGEB6	0.0592
IL23R	CTCFL	0.0512
MAGEB18	MAGEB6	0.0929
MAGEB18	FMR1NB	0.0525
IL28A	CCL5	0.0996
IL29	CCL5	0.1103
IL29	HSH2D	0.0475
IL29	IL28A	0.5049
PITPNM2	ADAMTS17	0.0567
TEDDM1	WFDC9	0.0595
TEDDM1	DNAJC5G	0.0526
TEDDM1	MMP21	0.0943
TEDDM1	WFDC11	0.0814
PANX2	SLC34A3	0.062
PANX2	GAS2L2	0.0512
PANX2	WFIKKN1	0.0503
C15orf26	SCGB1C1	0.0616
SGCZ	CNBD1	0.0571
C11orf65	CCDC11	0.0449
C11orf65	CALR3	0.0404
DYDC1	CCDC11	0.0513
DYDC1	C15orf26	0.0762
IL27	IL29	0.0925
DEFB125	WFDC6	0.0451
DEFB125	WFDC9	0.0783
WFDC10B	WFDC9	0.0615
WFDC10B	DEFB125	0.0408
CNTNAP5	ATOH7	0.0473
CD300LF	NLRC4	0.0511
CD300LF	SIGLEC10	0.0451
WFDC13	WFDC6	0.0448
WFDC13	WFDC9	0.104
WFDC13	DEFB125	0.08
WFDC13	WFDC10B	0.1046
SDR9C7	KLK8	0.1073
SDR9C7	SERPINB12	0.0555
SDR9C7	PGLYRP3	0.0643
CSN1S2AP	MGC34034	0.0439
WFDC12	KLK8	0.0592
WFDC12	SERPINA12	0.0645
WFDC12	SERPINB12	0.0685
WFDC12	SDR9C7	0.0748
CRYGN	GTF2A1L	0.0433
C11orf40	NLRP5	0.0528
C11orf40	C8orf12	0.0629
C11orf40	ZSCAN4	0.0453
WDR62	H1FOO	0.0444
SLC39A12	CLDN19	0.0452
FLJ39653	SNHG7	0.0414
ATP6V0D2	RAB42	0.0643
LRRN4	PAX8	0.0515
DCAF4L2	FAM46D	0.0427
C20orf200	SLC34A3	0.0486
C20orf200	C21orf67	0.0454
ZNF583	ZNF570	0.045
OXER1	MFSD6L	0.043
OXER1	PANX2	0.0542
SMC1B	ANKRD30BP2	0.0476
HERV-V1	SNHG7	0.0446
HERV-V1	MGC34034	0.058
GAL3ST3	CAMK2N2	0.0523
GAL3ST3	ZIC5	0.0608
UTS2R	SLC34A3	0.0424
UTS2R	C21orf67	0.0556
UTS2R	CAMK2N2	0.0579
UTS2R	PANX2	0.0843
USH1G	UTS2R	0.0629
ZNF560	C5orf17	0.0421
ZNF560	ZNF572	0.089
C7orf51	KCNH8	0.0522
SLFNL1	DNAJB7	0.0461
SLFNL1	SMCR5	0.0433
C7orf45	C3orf30	0.05
C1orf161	PGLYRP3	0.0482
PCDH15	DAOA-AS	0.0518
LOC158696	CALML6	0.0524
LOC158696	KCNH8	0.0419
COX6B2	TMEM190	0.1047
FLJ23865	WDR62	0.0461
C17orf66	CCL5	0.0408
C17orf66	IL29	0.0581
CXorf58	MAGEB18	0.0481
CD200R1	MGC34034	0.0525
CCDC13	GAS2L2	0.0429
CCDC13	ABHD11	0.0427
SLC17A8	NXNL2	0.0591
FLJ32063	B4GALNT2	0.042
FLJ32063	MAGEE2	0.05
EDARADD	BTBD16	0.0435
C11orf72	TMC2	0.0409
C11orf72	USH1G	0.0417
C1orf127	UCN3	0.0407
MYO1H	HTR3C	0.0401
RPTN	SDR9C7	0.0467
FAM9B	OR5P2	0.043
FLJ40288	MFSD6L	0.0469
FLJ40288	EXOC3L2	0.0407
FLJ40288	UTS2R	0.0402
CES5A	WFDC9	0.0901
CES5A	DEFB125	0.0415
CES5A	WFDC13	0.0979
POTED	STARD6	0.0433
POTED	C11orf40	0.0436
POTED	C1orf125	0.0412
C15orf32	DAOA-AS	0.0433
C17orf78	SLC17A8	0.0444
TDH	C8orf12	0.0411
SERPINA9	SPRR4	0.0482
SERPINA9	ABHD11	0.0407
MRGPRX4	MRGPRX3	0.0995
CPO	SLC17A8	0.0812
NLRP13	NLRP5	0.0565
NLRP13	NLRP11	0.0486
NLRP13	H1FOO	0.0493
NLRP9	NLRP5	0.0446
NLRP9	C11orf40	0.0495
NLRP9	NLRP14	0.0433
NLRP9	NLRP13	0.0637
NLRP10	PGLYRP3	0.0703
NLRP10	SDR9C7	0.0867
NLRP10	WFDC12	0.0434
TAS2R41	TAS2R40	0.0474
LOC644165	MGC34034	0.0473
MUCL1	CYP4Z2P	0.0622
ABCA13	SERPINB11	0.0448
ABCA13	SPRR4	0.0708
TRIM42	C8orf12	0.0823
MGC15705	SLFNL1	0.045
C10orf107	CCDC89	0.0638
TCTEX1D1	ABCA13	0.081
SYT14	HDX	0.0482
CDC20B	CXorf59	0.0463
VWA3A	C19orf26	0.0611
VWA3A	C10orf25	0.0472
VWA3A	TAF1L	0.0696
LOC150197	LRRN4	0.0745
LOC150197	LOC84931	0.0558
LOC150197	C15orf32	0.0438
NPB	C19orf26	0.05
NPB	LRRN4	0.0549
NPB	LOC150197	0.0619
PPIL6	CCDC11	0.0553
HTRA4	RAB42	0.0713
HTRA4	ATP6V0D2	0.0427
C4orf39	ZNF781	0.0553
RHEBL1	IL29	0.0651
ZNF548	C19orf26	0.0516
ZNF548	VWA3A	0.0758
RNF152	DGKH	0.0472
LRRC43	MFSD6L	0.0461
LRRC43	SLC34A3	0.0939
LRRC43	CCDC13	0.0456
LRRC43	C11orf72	0.1027
C20orf165	FAM71A	0.0627
KLHL32	C8orf12	0.0474
KLHL32	FLJ32063	0.0445
SLAMF9	MRGPRX3	0.051
C11orf45	ATP6V0D2	0.0459
STOML3	C15orf26	0.0485
STOML3	ABCA13	0.0464
STOML3	C10orf107	0.0557
STOML3	PPIL6	0.0423
C15orf33	POTED	0.0434
C17orf46	SLC34A3	0.0434
C17orf46	EXOC3L2	0.056
NKX2-3	MUC19	0.0428
C9orf71	B4GALNT2	0.0536
FAM55A	FLJ32063	0.0496
C2orf58	PNPLA1	0.0428
COL6A5	RPTN	0.0403
C4orf45	C8orf12	0.0449
BEND2	SCGB1C1	0.1535
BEND2	C15orf26	0.0704
C10orf67	FAM71A	0.0425
SPERT	GPR78	0.0406
SPERT	USH1G	0.042
CCDC26	C15orf26	0.0417
CCDC26	C20orf197	0.0688
C21orf88	CTCFL	0.0615
C21orf88	GAL3ST3	0.0599
SPIC	TIMD4	0.0832
WDFY4	TNFRSF13C	0.0724
KLHL34	AGBL4	0.0579
ZSCAN10	GAL3ST3	0.1018
GOT1L1	C3orf48	0.0567
GOT1L1	LRRN4	0.0542
GOT1L1	LOC150197	0.0575
ZNF99	ZNF572	0.0626
ZNF99	ZNF560	0.0834
CCDC108	DAOA-AS	0.0478
KLF17	MBD3L2	0.0618
KLF17	ZSCAN4	0.0547
DKFZp434L192	ANKRD30BP2	0.0502
DKFZp434L192	POTED	0.0489
ZNF486	ZNF626	0.0505
CXorf22	STOML3	0.0508
EXD1	FAM46D	0.0454
MGC34800	C19orf26	0.0403
C21orf129	GSC	0.0661
FMO9P	LEAP2	0.0401
FMO9P	SCIN	0.0411
FMO9P	SERPINB11	0.0417
FMO9P	C1orf161	0.0645
ACER1	SERPINA12	0.0694
ACER1	SPRR4	0.087
ACER1	SDR9C7	0.1402
OSTCL	AGBL4	0.0411
NS3BP	LOC150197	0.0525
DCD	MUCL1	0.1591
ZDHHC19	SLC34A3	0.0492
ZNF564	ZNF441	0.0908
ZNF564	ZNF555	0.0628
ADAT3	PRR22	0.0467
RSPO2	CRB2	0.0648
RSPO2	RTP1	0.0402
RSPO2	C18orf20	0.0451
BICD1	ALG10	0.0464
TTC37	ZNF41	0.0623
TTC37	KCTD7	0.0449
LOC100288797	FAM71A	0.0437
TXNDC9	FANCB	0.0413
LOC645676	TIGD1	0.0427
SETMAR	IFLTD1	0.0579
CCDC67	DYDC1	0.0579
CCDC67	C10orf107	0.0464
LOC554202	IFNE	0.2835
LOC554202	SPINK6	0.0587
C5orf58	GNRHR2	0.0539
CCDC60	GAS2L2	0.0449
CCDC60	B3GNT6	0.0446
WDR78	PPIL6	0.0563
CD300LB	CATSPER1	0.04
CD300LB	PRSS33	0.0468
CD300LB	CSF3R	0.0638
C3orf33	C2orf15	0.063
C11orf53	HERV-V1	0.0444
C11orf53	UTS2R	0.0683
C5orf46	ACER1	0.0446
CABP4	ABHD11	0.0465
CABP4	VWA3A	0.0862
CABP4	NPB	0.0553
GRIK1-AS	LOC100288797	0.0641
C1orf210	SLC39A5	0.0677
C1orf210	C2orf15	0.0953
C1orf210	LLGL2	0.0419
TRIM73	TMEM106A	0.0484
LASS3	SERPINA12	0.047
LASS3	SPRR4	0.0516
LASS3	SDR9C7	0.0825
LASS3	A2ML1	0.0535
C9orf43	C11orf65	0.0447
CCRN4L	FAM190B	0.04
FLJ25758	DKFZp434L192	0.0413
WDR49	C15orf26	0.0442
WDR49	UMODL1	0.0415
WDR49	ABCA13	0.0452
WDR49	TCTEX1D1	0.0494
WDR49	STOML3	0.0876
WDR49	CCDC26	0.0644
SVOPL	C9orf43	0.0417
LOC645591	CCDC140	0.0596
LOC645591	MGC16025	0.0565
EIF4G3	C9orf72	0.0572
EIF4G3	FAM190B	0.0664
SUPT6H	TTC37	0.0601
LRRC18	DNAH11	0.0489
LRRC18	ASB14	0.0655
LRRC18	WDFY4	0.1112
LRRC18	SESN3	0.0512
LOC100127888	C17orf77	0.0558
COG3	ZNF41	0.0722
COG3	TTC37	0.1532
COG3	TMEM185A	0.0435
COG3	SUPT6H	0.1052
C1orf187	ZSCAN10	0.0452
TIPRL	RFC2	0.0614
TIPRL	RFWD2	0.0526
TIPRL	CENPL	0.0403
FCHSD2	PARP15	0.0406
PPP2R5C	FAM190B	0.1099
PPP2R5C	FCHSD2	0.0447
TRAM2	HTRA4	0.0434
TRAM2	SUPT6H	0.0953
TRAM2	COG3	0.0573
VPS29	SNHG7	0.04
VPS29	FLJ39653	0.0618
LOC653581	LOC652276	0.0401
LOC653581	HOXC12	0.0434
UEVLD	VPS29	0.0412
NCRNA00161	C19orf26	0.0644
TAF5L	GDAP2	0.0425
TAF5L	MCPH1	0.0491
BEST1	PRSS33	0.049
BEST1	VWA3A	0.0491
ZNF85	ZNF626	0.0811
NCRNA00183	TRIM4	0.0711
ZNF808	ZNF486	0.0496
OSCAR	NLRC4	0.0794
OSCAR	CD300LF	0.0517
CCDC123	GNRHR2	0.0663
CCDC123	TTC37	0.05
TMEM126B	TXNDC9	0.0406
APOBEC4	C15orf26	0.0518
FAM13C	CCDC89	0.0503
GPR62	CCDC13	0.0419
CYB5R3	PLCD3	0.0519
ETV4	RHEBL1	0.0498
ETV4	ZSCAN10	0.0626
PSMD10	C12orf47	0.0735
ZNF57	ZNF555	0.1999
ZNF57	ZNF564	0.0431
OSBPL1A	C2orf65	0.0442
LOC100288447	C19orf26	0.0452
LOC100288447	LRRN4	0.0772
LOC100288447	C11orf44	0.066
LOC100288447	LOC150197	0.1357
LOC100288447	NPB	0.0612
LOC100288447	GOT1L1	0.0738
FAM151A	SLC39A5	0.0686
FAM151A	MBD3L2	0.0473
FAM151A	ZSCAN4	0.0529
FAM151A	SLC17A8	0.0422
FAM151A	CPO	0.0445
SYCE1	SMC1B	0.0518
KIAA1199	TRAM2	0.1233
ARHGEF10	PCDHGA4	0.0518
ATP8B3	C3orf33	0.0411
OR2L13	TCTEX1D1	0.053
C9orf68	CCDC27	0.0515
GLYATL2	MUC19	0.0456
LOC728175	WDR65	0.063
LOC728175	MUC19	0.0841
LOC728175	ABCA13	0.0443
CARD16	PNPLA1	0.0641
CARD16	C5orf58	0.0645
CLCNKB	CLDN19	0.0416
MAD2L1	ANLN	0.2088
MAD2L1	CENPL	0.0964
MAD2L1	TIPRL	0.0927
MAD2L1	FIP1L1	0.0484
MAD2L1	PSMD10	0.1007
MAD2L1	LAPTM4B	0.062
C17orf57	TAS2R50	0.04
ZFP42	TRIML2	0.069
ZFP42	ZSCAN10	0.06
C2orf19	PRR22	0.053
CCDC82	TXNDC9	0.0557
CASS4	CYTH4	0.0671
ZSCAN20	FLJ35424	0.0489
TRIM72	ASB16	0.0422
ACP1	DNAJB7	0.0406
LOC389199	MGC23270	0.0421
LOC389199	C2orf19	0.0621
CLDN20	C5orf40	0.0438
ADCY7	TLR4	0.0446
STEAP3	TTC37	0.055
SLC12A1	DSCR10	0.0436
ATP6V1B1	CCDC27	0.0425
PTPN7	CYTH4	0.0894
PTPN7	TSC22D4	0.0451
PTPN7	CASS4	0.0662
S100Z	CLEC4F	0.0472
RHBDL2	KLK8	0.1032
RHBDL2	RAET1E	0.0496
RHBDL2	B3GNT6	0.0435
RHBDL2	SDR9C7	0.0432
GAFA1	RASGEF1B	0.0575
PLA2G4D	CYP4Z2P	0.0441
PLA2G4D	TMCO5A	0.0931
PLA2G4D	IGSF22	0.0416
FUT8	ANLN	0.0542
FUT8	MAD2L1	0.0474
LOC388882	AGBL4	0.0527
C21orf90	CTCFL	0.0529
C21orf90	C8orf31	0.0454
C1orf110	SERPINB11	0.0454
C1orf110	TLR4	0.0447
C1orf110	C21orf94	0.078
C1orf110	ABCA13	0.0672
C1orf110	TCTEX1D1	0.0453
C1orf110	FBXL13	0.0487
PDILT	C5orf40	0.0406
C20orf201	PANX2	0.0616
C20orf201	UTS2R	0.0429
C20orf201	LOC389199	0.0698
C9orf11	C3orf30	0.0579
HLA-DOB	WDFY4	0.0413
ZNF396	TIGD4	0.0414
SLC9A11	STARD6	0.0454
OK/SW-CL.36	MRGPRX4	0.0849
IQCF1	DAOA-AS	0.0416
IQCF1	TAS2R38	0.0438
IQCF1	CCDC108	0.0628
IL16	LOC389199	0.0415
CLRN1	ATOH7	0.1284
CLRN1	MUC19	0.0444
C12orf33	C17orf66	0.0401
C12orf33	C5orf58	0.0414
KBTBD5	ABRA	0.0824
KBTBD5	AGBL1	0.0449
KBTBD5	KLHL34	0.0582
KBTBD5	MYO18B	0.0752
TLL1	PCDH15	0.0424
TLL1	TMEM135	0.0523
C6orf123	C1QTNF9	0.0444
C6orf123	CYP4A11	0.0536
KLHL3	CLDN20	0.0435
GPR125	COG3	0.0772
MOCS1	CCDC11	0.0409
MOCS1	TAS2R40	0.0414
MOCS1	FSIP1	0.0415
MOCS1	PKD1L2	0.0446
FAM9A	FMR1NB	0.0554
FAM9A	MAGEB18	0.0663
STX19	ATP6V1C2	0.0466
STX19	TRIM40	0.0427
STX19	C1orf161	0.0748
STX19	C1orf210	0.0712
RMND1	TTC37	0.0452
RMND1	FIP1L1	0.0467
RMND1	CYB5R3	0.0475
RMND1	PSMD10	0.053
RMND1	LAPTM4B	0.0558
C1S	TRAM2	0.0428
C1S	CYB5R3	0.0914
C1S	LAPTM4B	0.0483
C1S	KIAA1199	0.0593
PTH2	LRRC43	0.0464
COL25A1	CLRN1	0.0537
COL25A1	TLL1	0.1046
SLC4A5	BEST1	0.044
CKAP5	ASCC1	0.0829
ARMC8	C9orf72	0.0503
ARMC8	HERC3	0.0539
ARMC8	EIF4G3	0.0476
ARMC8	TAF5L	0.0707
FBF1	CATSPER2	0.0422
ERVWE1	MRGPRX1	0.0474
ABCB9	HERV-V1	0.0425
ABCB9	VWA3A	0.0725
ABCB9	C14orf159	0.042
PTK7	PCDHGB7	0.0412
TPH2	MAGEE2	0.0475
TPH2	SLC17A8	0.0878
TPH2	C5orf40	0.0583
AQP10	SCGB1C1	0.0792
AQP10	GPR112	0.0646
AQP10	BEND2	0.0688
AQP10	COL25A1	0.0477
SLC38A4	RTP3	0.0453
SLC38A4	CCDC67	0.046
SLC38A4	TRAM2	0.0542
SLC38A4	C1S	0.0967
ITGB2	ITGAL	0.1315
DDX53	MAGEB6	0.0417
DDX53	MAGEB18	0.0606
DDX53	C11orf65	0.0503
DDX53	TSGA13	0.0403
PIGQ	ADAT3	0.0464
DNAJC11	CYB5R3	0.0657
DNAJC11	STEAP3	0.0652
ZNF479	FLJ32955	0.0628
ZNF479	CCDC108	0.0439
ADAMTS4	ATF3	0.0609
POF1B	NLRP10	0.0807
POF1B	CCDC122	0.0426
POF1B	FLJ35424	0.0503
POF1B	STX19	0.0437
CXorf67	CTCFL	0.056
CXorf67	NLRP5	0.0683
CXorf67	C8orf12	0.0432
CXorf67	ZSCAN4	0.0602
CXorf67	FMR1NB	0.0415
CXorf67	H1FOO	0.0452
CXorf67	DCAF4L2	0.0724
CXorf67	NLRP13	0.0421
DUOXA1	NLRP5	0.0412
DUOXA1	SLC25A48	0.0975
DUOXA1	PTH2	0.0407
FBXL21	KCNG3	0.0446
FBXL21	MRGPRX4	0.0689
OTUD5	CYB5R3	0.0914
MUDENG	MCPH1	0.0487
MUDENG	ACP1	0.065
C17orf82	PANX2	0.0432
C17orf82	C11orf53	0.0543
FAM189B	SUPT6H	0.1187
FYCO1	ASB11	0.0922
FYCO1	OXER1	0.0428
KLK2	FAM71D	0.0412
KLK2	TAAR9	0.0401
ZACN	CASKIN1	0.0413
GUSBL1	KLHL3	0.0502
SCRN3	ZNF41	0.0744
SCRN3	ZNF583	0.0426
SCRN3	TTC37	0.064
SCRN3	COG3	0.0615
SCRN3	FIP1L1	0.0784
SCRN3	RMND1	0.0898
SUGT1P1	MRGPRX4	0.0405
OR10A4	NLRP14	0.048
OR10A4	OR10A5	0.0522
CD300LG	DSCR10	0.0659
CD300LG	PANX2	0.0472
CD300LG	CCDC13	0.0425
CD300LG	C16orf11	0.047
CD300LG	CABP4	0.0711
TREML1	SCGB1C1	0.0416
TREML1	BEND2	0.0599
TREML1	AQP10	0.0751
OR8D1	NKAIN3	0.0403
PTPRS	PCDHGB7	0.0497
PTPRS	LOC645591	0.0481
LOC730755	LETM2	0.0814
LOC730755	SERPINA9	0.0405
BLID	IFNE	0.0965
RTN4IP1	TIPRL	0.0456
RTN4IP1	FIP1L1	0.0519
RTN4IP1	LAPTM4B	0.0564
RTN4IP1	MAD2L1	0.0437
CLEC4C	FLJ37543	0.0471
KLK4	UTS2R	0.0504
KLK4	USH1G	0.0459
KLK4	LRRC43	0.0753
KLK4	C11orf53	0.0497
KLK4	TFAP2E	0.0417
KLK4	CD300LG	0.0462
GAFA3	GNRHR2	0.0658
MS4A4A	ARL11	0.0513
MRAP	SLFNL1	0.0645
LYZ	ITGB2	0.0665
CD79B	C9orf68	0.0495
GEMIN7	C16orf13	0.0604
CDKN3	ANLN	0.0591
CDKN3	MAD2L1	0.0835
BPIL2	ATP6V1C2	0.049
BPIL2	SERPINA12	0.0427
BPIL2	SDR9C7	0.0932
BPIL2	PNPLA1	0.0549
BPIL2	A2ML1	0.0438
BPIL2	ACER1	0.05
BPIL2	C5orf46	0.054
BPIL2	LASS3	0.0858
ZAR1	NLRP5	0.0545
ZAR1	H1FOO	0.056
ZAR1	C11orf40	0.0458
ZAR1	NLRP9	0.0423
C14orf34	VWA3A	0.0835
C14orf34	SLAMF9	0.0647
C14orf34	LOC645591	0.0469
C14orf34	BEST1	0.0462
LOC400692	ZNF560	0.0528
MOG	ANLN	0.0567
MOG	KLHL32	0.0534
MOG	GPR62	0.0501
L3MBTL2	CYB5R3	0.0968
L3MBTL2	DNAJC11	0.0955
L3MBTL2	OTUD5	0.047
L3MBTL2	GEMIN7	0.0522
EPR1	CASKIN1	0.0558
CCNL1	ATF3	0.1064
LOC255512	LOC645676	0.0401
ERVFRDE1	ATP6V1C2	0.0519
ERVFRDE1	MRGPRX1	0.0726
ERVFRDE1	HTRA4	0.069
ERVFRDE1	ERVWE1	0.1056
ADAM15	PLCD3	0.0541
ADAM15	C16orf13	0.0407
ADAM15	CYB5R3	0.0424
ADAM15	FAM189B	0.0405
ST7OT1	ATOH7	0.0496
ST7OT1	LOC645676	0.0693
CBX3	TRIM4	0.0798
CBX3	SPIN3	0.0406
SLC19A1	FLJ35424	0.0466
CRTAC1	TIMD4	0.0444
HINT1	CRYZL1	0.075
HINT1	RPS24	0.1333
C17orf65	SPIN3	0.0432
C22orf42	C5orf40	0.0448
LOC100506777	LOC158696	0.041
LOC100506777	IQCG	0.062
MESP2	LOC100287114	0.0511
RTN4	CBX3	0.063
RPAIN	HINT1	0.0468
UNC13C	C8orf12	0.0784
UNC13C	NLRP11	0.0754
UNC13C	LOC158696	0.0483
UNC13C	MUC19	0.0426
UNC13C	LOC728175	0.187
LOC100169752	C9orf11	0.0448
MYLK4	CALML6	0.0694
MYLK4	AGBL1	0.0615
LOC100131170	LHX4	0.0465
ITFG1	TM2D3	0.0683
FAM154B	TMEM190	0.042
FAM154B	WDR78	0.0496
HEATR7B1	FAM71A	0.0543
HEATR7B1	CES5A	0.0412
MTSS1L	CASKIN1	0.0639
LOC729678	ZNF785	0.0644
LOC441869	EDARADD	0.0638
LOC375196	ANKLE1	0.0593
FLJ33065	CCDC13	0.0551
FLJ33065	C16orf11	0.0682
FLJ33065	ZNF486	0.046
LOC645513	IQCG	0.0525
LOC645513	C2orf58	0.0452
LOC645513	C17orf57	0.0524
LOC645513	LOC400986	0.0711
C12orf28	KLK8	0.0473
C12orf28	WFDC12	0.0548
LOC100287407	C8orf45	0.0675
LOC100287407	IQCG	0.0722
LOC100287407	C12orf33	0.0563
POM121L12	PAX8	0.0513
POM121L12	SLC34A3	0.0802
POM121L12	ABHD11	0.0544
POM121L12	PANX2	0.0422
POM121L12	OXER1	0.058
POM121L12	UTS2R	0.0977
POM121L12	CCDC13	0.0466
POM121L12	C19orf34	0.0415
POM121L12	C11orf53	0.0595
POM121L12	CABP4	0.0425
POM121L12	FYCO1	0.0428
POM121L12	CD300LG	0.0608
POM121L12	KLK4	0.0472
POM121L12	C10orf114	0.0429
LOC100287015	MCPH1	0.0559
LOC100287015	LOC255512	0.0495
LOC100271722	C2orf52	0.0482
LOC284889	DNM2	0.0602
FILIP1	KATNAL2	0.0423
FILIP1	NSAP11	0.0423
RBMX	SNHG7	0.04
RBMX	ZNF354B	0.0401
RBMX	RPS24	0.0762
RBMX	CBX3	0.0513
MAPK12	SLFNL1	0.0403
MAPK12	C19orf34	0.0401
EIF4A2	LOC100287426	0.0412
EIF4A2	LOC400756	0.0407
HCN1	CALML6	0.0626
HCN1	LOC158696	0.0769
HCN1	CRTAC1	0.0546
HCN1	UNC13C	0.0405
LY86-AS	LRP1	0.0462
OLIG3	NPAS4	0.0428
OLIG3	C1orf187	0.0487
LOC440896	C17orf66	0.0443
LOC100132741	ZNF563	0.0559
LOC100132741	KLHL34	0.0449
LOC441208	PIAS2	0.0452
LOC374890	AGBL4	0.0413
LOC374890	TRIM42	0.0479
KRTAP19-1	LOC150051	0.0443
C21orf71	CARD16	0.067
LOC286189	HCN1	0.0456
LRRN4CL	XG	0.0489
ZNF80	C17orf66	0.0631
LOC100288099	C20orf201	0.0579
LOC100288099	IL16	0.0576
SCML4	GIMAP1	0.0434
SCML4	SLAMF6	0.0525
SCML4	KLHL3	0.0518
FLJ38379	ZNF441	0.0436
FLJ38379	WDR49	0.0406
LOC100288618	DUSP5P	0.0485
LOC388946	BPA-1	0.0589
FAM69A	SLFNL1	0.0545
FAM69A	CCNL1	0.0574
LOC285326	FLJ32955	0.0531
LOC285326	POTED	0.0741
TRIM50	SIGLEC11	0.0611
LOC100129461	C9orf43	0.0491
FLJ36665	TXNDC9	0.0457
FLJ36665	UEVLD	0.0401
LOC100128071	C16orf79	0.0477
NAP1L4	PPP2R5C	0.0928
NAP1L4	GUSBL1	0.0428
NAP1L4	RTN4	0.1038
NAV2	PALM2	0.0521
NAV2	LOC445341	0.0548
CASC2	PPIL6	0.0561
C1orf204	LOC100271722	0.0497
PAX7	ASB16	0.0417
PAX7	MYLK4	0.0504
LOC439914	CD300LB	0.0657
LOC439914	CLEC4C	0.0519
FAM125A	HSH2D	0.0783
C10orf40	KLHL10	0.0619
C10orf40	C3orf48	0.0436
C10orf40	C7orf45	0.0449
C10orf40	ZNF479	0.0408
ANKAR	ZNF781	0.0489
CN5H6.4	C7orf34	0.0406
RPPH1	SNHG7	0.0476
GPRIN3	PARP15	0.0406
GPRIN3	DNM2	0.0475
C13orf30	ABRA	0.0414
C13orf30	STOML3	0.0832
C13orf30	WDR49	0.062
C13orf30	APOBEC4	0.0407
C13orf30	FAM154B	0.0646
C20orf203	NKX6-3	0.0425
C20orf203	CASP8	0.0467
C20orf203	VWA3A	0.0494
C20orf203	CABP4	0.0536
C20orf203	NCRNA00161	0.0453
LOC100288490	C20orf201	0.0402
LOC100129858	C2orf52	0.0427
GOLGA8IP	TTLL3	0.056
LOC100132987	BRSK1	0.0424
LOC100144604	MFSD6L	0.0416
LOC100144604	DKFZp434L192	0.0423
FAM83C	XG	0.0404
FAM83C	LASS3	0.0654
LOC386597	MGC34034	0.0424
LOC386597	FLJ30679	0.0424
ZNF837	LOC150197	0.0421
CEP290	ZNF570	0.044
TPTE2P2	C3orf15	0.0568
TPTE2P2	TLL1	0.0679
TPTE2P2	ZNF479	0.0509
NCRNA00119	C18orf20	0.0415
NCRNA00119	TRIM72	0.0486
SORCS1	ATOH7	0.0422
ZNF474	C15orf26	0.0492
ZNF474	STOML3	0.0462
ZNF474	APOBEC4	0.0489
ZNF474	C13orf30	0.0725
SMC3	FAM69A	0.0402
KCP	LOC284889	0.1615
LOC647589	DSCR10	0.0415
LOC647589	ABHD11	0.0505
LOC647589	HERV-V1	0.0518
LOC647589	LOC644165	0.0527
LOC647589	LRRC43	0.0752
LOC647589	APOBEC3D	0.0506
LOC647589	IQSEC3	0.0441
LOC647589	CCDC67	0.0446
LOC647589	KIAA1199	0.0534
LOC647589	PLA2G4C	0.0401
LOC647589	DUOXA1	0.0628
OR2H1	CASP8	0.0414
LOC100271832	FLJ32063	0.0461
LOC100271832	RTP1	0.0458
ESPNL	ABHD11	0.0621
ESPNL	LRRC43	0.0463
ESPNL	POM121L12	0.0565
ESPNL	LOC647589	0.0592
LOC285389	ODF4	0.0427
LOC285389	DDX53	0.066
LOC285389	LOC415056	0.0422
LOC340107	RAX2	0.0809
LOC340107	FAM71A	0.0585
LOC340107	SLC12A1	0.059
LOC340107	CD79B	0.0455
C1orf177	FMO9P	0.0451
LOC100507250	C11orf65	0.0447
LOC100287221	C12orf33	0.0603
C5orf47	C10orf96	0.0487
LUC7L	LOC645513	0.0444
PLAC1L	NLRP5	0.0702
PLAC1L	C8orf12	0.0416
PLAC1L	NLRP11	0.0643
PLAC1L	H1FOO	0.0686
PLAC1L	C11orf40	0.0531
PLAC1L	NLRP13	0.0659
PLAC1L	SVOPL	0.0402
PLAC1L	CXorf67	0.0802
KIF5C	UCHL1	0.0413
MAMSTR	TRIM72	0.0414
HAR1A	LOC285696	0.0414
HAR1A	NTN5	0.0416
LMTK3	PGLYRP3	0.0603
LOC286002	OLFM3	0.0439
APOL6	UBA7	0.043
APOL6	IL12RB1	0.0723
APOL6	LOC100507463	0.0429
CHADL	MOG	0.0412
FAM111B	LRRC18	0.0515
WDR17	KLHL32	0.0415
RP1-177G6.2	LOC285696	0.0583
RP1-177G6.2	UCHL1	0.0754
ATP13A4	CYP4Z2P	0.0488
ATP13A4	STX19	0.0564
CSMD2	UCHL1	0.042
LOC146336	C8orf12	0.0579
LOC146336	CXorf67	0.0621
LOC100132735	ZFP42	0.041
PDCD4	C1orf150	0.0402
PDCD4	C9orf72	0.0452
PDCD4	GDAP2	0.0627
PDCD4	HERC3	0.0566
PDCD4	CCNL1	0.0503
NEK8	FLJ33065	0.0653
LGALS3	LOC142937	0.0778
PABPC1L2B	MAGEE2	0.0462
PABPC1L2B	MUC19	0.0469
PABPC1L2B	OR2L13	0.0454
PABPC1L2B	SLC7A14	0.0445
ASPG	UROC1	0.049
ASPG	SLC38A4	0.0666
ASPG	C13orf30	0.0484
ZNF587	ZNF626	0.0463
ZNF382	ZNF570	0.0517
ZNF382	ZNF781	0.0494
LOC284952	TTC37	0.0622
LOC284952	TMEM126B	0.0461
LOC284952	ACP1	0.0553
LOC284952	GAFA1	0.0465
LOC284952	SMC3	0.0648
LOC284952	FAM111B	0.1132
AREGB	C6orf141	0.0456
AREGB	LOC100128868	0.0424
LOC440993	CRYZL1	0.0482
LOC440993	TRIM73	0.0434
ZNF585B	ZNF572	0.0501
ZNF585B	ZNF560	0.0452
ZNF585B	ZNF382	0.0594
NT5C	FIP1L1	0.0451
NT5C	PGAM5	0.048
NT5C	LUC7L	0.0561
C12orf61	RASGEF1B	0.0449
C12orf61	GAFA1	0.0472
C12orf61	LOC100287407	0.0402
C12orf61	LOC339929	0.063
C12orf61	LOC254100	0.0406
DPY19L2P3	LOC255512	0.0433
DPY19L2P3	LOC100131354	0.0472
LOC100287024	SNHG7	0.045
CAPN14	KRT78	0.045
CAPN14	ATP13A4	0.1026
LOC100130911	RPRML	0.0504
POLR1B	ZNF485	0.0487
LOC285758	FLJ34503	0.0705
LOC285758	TCTEX1D1	0.0509
LOC285758	LOC440896	0.0407
LOC285401	C10orf96	0.0541
LOC285401	OLIG3	0.0582
LOC285401	LOC100288099	0.0486
LOC158376	ESX1	0.0613
LOC158376	DHH	0.0845
FLJ41757	ATP6V1E2	0.2938
DLGAP4	TSC22D4	0.0473
DLGAP4	SYMPK	0.0408
LOC255130	C17orf77	0.0748
LOC255130	OTOF	0.0983
ACSL4	MACF1	0.0405
ACSL4	ZSCAN20	0.0464
ACSL4	BPA-1	0.0471
ACSL4	LOC100287024	0.0475
TREML3	LOC284751	0.0466
WHAMML2	SCGB1C1	0.0753
WHAMML2	VWA3A	0.0732
WHAMML2	ZNF548	0.1211
WHAMML2	BEND2	0.0613
DGCR10	CIB3	0.0502
NCRNA00282	MDS2	0.0872
NCRNA00282	LOC100132741	0.049
NCRNA00282	SCML4	0.0479
NCRNA00282	FLJ38379	0.0593
LOC284578	CLCNKB	0.054
LOC284578	C6orf123	0.068
DYSFIP1	ABRA	0.0473
DYSFIP1	KBTBD5	0.0445
DYSFIP1	PTH2	0.0421
PCCB	LOC284009	0.047
ATP6AP1L	LOC284385	0.0408
C10orf55	C5orf58	0.0416
LOC339862	CCDC26	0.0927
PALLD	PCDHGB7	0.0567
FAM201A	DAOA-AS	0.0467
FAM201A	FAM9B	0.0456
LOC148145	SLFNL1	0.046
LOC100129196	HAR1A	0.043
STBD1	FLJ39653	0.0641
LOC100128946	ABHD11	0.0624
LOC283038	PLA2G4D	0.0428
SPAG17	POLR1B	0.0595
GINS2	OXER1	0.0426
GINS2	LRRC43	0.0425
GINS2	C2orf19	0.0402
LOC284080	WDR62	0.0411
LOC100189589	STMN1	0.0622
LOC100189589	AGBL4	0.0437
LOC100189589	LOC100271832	0.0472
LOC100189589	PABPC1L2B	0.0565
LOC285768	AGBL1	0.0411
CCDC38	EXD1	0.041
POM121L8P	ANKRD30BP2	0.0545
POM121L8P	DEPDC4	0.0565
POM121L8P	WDR65	0.0438
POM121L8P	EXD1	0.0408
POM121L8P	CLRN1	0.0462
C7orf57	CCDC89	0.0401
C7orf57	ABCA13	0.0402
C7orf57	STOML3	0.0742
C7orf57	WDR49	0.0535
C7orf57	CLDN20	0.074
C7orf57	FAM154B	0.0621
C7orf57	C13orf30	0.0871
LOC100287676	ESX1	0.0546
LOC100287676	KCNG3	0.0505
LOC100287676	FBXL21	0.04
LOC100287676	FAM201A	0.0418
LOC400238	VWA3A	0.055
LOC400238	CCDC60	0.0496
LOC400238	CABP4	0.0414
LOC400238	MGC45922	0.0422
LOC400238	ABCB9	0.0407
LOC100132005	FLJ30430	0.0408
LOC100132005	HEATR7B1	0.0459
LOC100132005	C20orf203	0.0564
TRIML1	GOT1L1	0.0417
SAMD15	C19orf26	0.0681
SAMD15	VWA3A	0.0826
SAMD15	NPB	0.0431
SAMD15	ZNF548	0.0462
SAMD15	WHAMML2	0.0416
LOC338862	FLJ32955	0.1318
LOC338862	CDC20B	0.045
LOC338862	CCDC108	0.0439
LOC338862	C10orf126	0.0546
LOC338862	ZNF479	0.0887
LOC338862	C10orf40	0.0453
LOC400620	WDR65	0.0407
LOC400620	FLJ33065	0.0428
LOC100130548	DKFZP434K028	0.0401
LOC643401	COL25A1	0.0427
LOC643401	LOC284952	0.0414
FHAD1	LMTK3	0.0472
LOC100133116	RTP3	0.0411
C11orf31	UEVLD	0.0636
LOC100131941	IQCF1	0.0446
LOC100131941	KLK4	0.0742
LOC100131941	C20orf203	0.0646
LOC338817	KLHDC1	0.065
LOC285954	LOC286178	0.0435
C9orf117	LOC644165	0.0615
C9orf117	KCP	0.0621
LOC253573	DCAF4L2	0.0496
LOC253573	RP1-177G6.2	0.0493
LOC253573	LOC338862	0.0453
LOC729178	TRIM42	0.0419
LOC100144597	ZNF548	0.0404
LOC100144597	LOC647589	0.0415
FLJ35934	CCDC122	0.0612
FLJ35934	GDAP2	0.0589
FLJ35934	BLID	0.0418
FLJ35934	RBMX	0.0537
FLJ35934	SMC3	0.0402
FLJ35934	CCDC144B	0.0476
CNP	CLDND1	0.0401
CNP	MOG	0.0711
TCTE3	TIGD1	0.0541
TCTE3	RPS24	0.0844
SDCCAG1	TTC37	0.0645
SDCCAG1	CKAP5	0.0454
CDC42BPB	FAM111B	0.0403
CDC42BPB	LOC254100	0.05
RPS9	HERV-V1	0.0424
LOC100132832	LOC142937	0.0769
LOC100132832	LOC440993	0.0701
NAALADL2	SIAE	0.0401
NAALADL2	NCRNA00161	0.0484
KIAA0895L	CYTH2	0.0491
SNORA65	C8orf45	0.0471
SNORA65	SLFNL1	0.0617
MBNL1	GDAP2	0.0676
MBNL1	ACSL4	0.0464
LOC100287576	AGBL4	0.0699
LOC100287576	RP1-177G6.2	0.0445
NUDCD2	FLJ39653	0.0631
NUDCD2	STBD1	0.0412
LOC730202	SNHG7	0.0432
LOC730202	FLJ39653	0.0726
LOC730202	EIF4A2	0.0404
LOC730202	STBD1	0.0482
LOC730202	TCTE3	0.0505
LOC730202	NUDCD2	0.0455
TNRC6B	FLCN	0.1501
ATP5J2	RPS24	0.0418
ATP5J2	ATP5H	0.0404
ZNF17	ZNF781	0.0484
ZNF17	POTED	0.0425
CLLU1	GAPT	0.0574
CLLU1	TNFRSF13C	0.0429
LOC283404	BPIL2	0.0506
FLJ35024	FSIP1	0.0477
FLJ36644	PNPLA1	0.0434
FLJ36644	TAS2R40	0.0415
FLJ36644	CARD16	0.1237
FLJ36644	C22orf37	0.0501
FLJ36644	C21orf71	0.0544
FLJ36644	ZNF17	0.0485
LOC148189	BICD1	0.0576
PIGW	C15orf37	0.0452
EFCAB5	STARD6	0.0474
EFCAB5	TSGA13	0.0434
LOC100292680	SCIN	0.0417
LOC100132356	LOC100271722	0.0427
LOC100132356	LOC254100	0.0457
LOC100132356	TCTE3	0.0812
TMEM72	FAM55A	0.0445
TMEM72	GOT1L1	0.0404
TMEM72	CLCNKB	0.0445
TMEM72	LOC284578	0.0494
TMEM72	C9orf117	0.0469
NFKBIL2	FLJ35424	0.0428
NFKBIL2	FBF1	0.0404
SIRT2	TSC22D4	0.1112
C22orf15	CCDC60	0.0423
C22orf15	KATNAL2	0.0452
LRRC38	HCN1	0.0588
LRRC38	MAMSTR	0.0615
LRRC38	FLJ36644	0.0406
LOC643763	KLHL32	0.0462
LOC643763	WDR17	0.0551
LOC643763	CSMD2	0.0457
KRT7	UTS2R	0.0419
PLEKHG2	LOC142937	0.043
PLEKHG2	OXER1	0.0442
PLEKHG2	SLFNL1	0.0454
EGFEM1P	BPA-1	0.0517
EGFEM1P	NAV2	0.0571
EGFEM1P	WDR17	0.0501
EGFEM1P	RP1-177G6.2	0.0626
EGFEM1P	STBD1	0.0593
EGFEM1P	LOC401134	0.0515
LOC113230	AQP10	0.042
C14orf180	CALML6	0.0404
NCRNA00265	LOC100287221	0.0406
NCRNA00265	LOC100131941	0.0554
NHLRC4	GPHB5	0.0455
IGHE	LOC100288099	0.0431
LOC100128439	TSC22D4	0.0485
LOC100128439	NAV2	0.0408
LOC100128439	LOC100287024	0.049
LOC100128439	DLGAP4	0.0667
LOC100128439	LOC100132832	0.0742
LOC285500	LOC158696	0.0402
VWA3B	MAGEB18	0.0407
VWA3B	RPS9	0.0407
LOC100289366	NCRNA00257	0.0412
LOC100131496	NCRNA00095	0.0449
LOC100131496	LOC653581	0.0432
LOC100131496	KIF26B	0.0418
ZNF493	ZNF626	0.0682
ZNF493	PCDHGA4	0.0404
ZNF493	GDAP2	0.0731
ZNF493	MBNL1	0.0407
CSTT	CALR3	0.0531
CSTT	TMCO5A	0.064
CSTT	IQCF3	0.0407
CSTT	LOC100169752	0.0473
LOC100505609	FAM71D	0.0639
LOC100505609	LOC415056	0.0436
LOC100505609	C14orf86	0.0425
NCRNA00182	CRYZL1	0.0544
NCRNA00182	LOC142937	0.0998
NCRNA00182	TTLL3	0.0525
NCRNA00182	LGALS3	0.0659
NCRNA00182	ACSL4	0.0845
NCRNA00182	LOC100132832	0.0816
NCRNA00182	MBNL1	0.0424
NCRNA00182	SIRT2	0.0477
FAM184A	C21orf129	0.0713
FAM184A	ERVWE1	0.04
FAM184A	UCHL1	0.0421
FAM184A	KIF5C	0.0426
FAM184A	LOC283588	0.0424
FAM184A	LOC643763	0.0449
LOC100132707	TRIM4	0.0925
LOC100132707	CCDC144B	0.0405
LRTM2	C9orf62	0.0411
LRTM2	CST9	0.0435
KRBA2	CENPBD1	0.04
KRBA2	LOC142937	0.047
KRBA2	ASB11	0.0459
KRBA2	NCRNA00182	0.0711
LOC641298	CCDC108	0.0556
LOC641298	TMEM135	0.0444
LOC641298	OK/SW-CL.58	0.0509
LOC641298	TLL1	0.0511
LOC641298	TPTE2P2	0.0429
C16orf62	PCCB	0.0742
C16orf62	NUDCD2	0.0491
HM13	LOC652276	0.0492
HM13	LOC100287024	0.0409
HM13	ACSL4	0.0474
LOC100131541	FLJ39653	0.0742
LOC100131541	MACF1	0.0666
LOC100131541	LOC445341	0.0498
LOC100131541	C21orf71	0.0476
LOC100131541	ACSL4	0.1268
LOC100131541	NCRNA00282	0.0593
LOC100131541	ATP6V1H	0.0401
LOC100131541	MBNL1	0.0445
LOC100131541	NCRNA00182	0.0519
FLJ37786	SGCZ	0.04
FLJ37786	CCDC108	0.0487
FLJ37786	ZNF479	0.071
FLJ37786	LOC285768	0.0604
LOC647310	TFAP2E	0.0414
LOC285194	PWRN1	0.0475
PLGLB2	SLC38A4	0.072
C17orf69	C5orf40	0.0404
C17orf69	LOC374890	0.0471
SNORA43	LOC340107	0.0451
LOC100287696	LOC100287896	0.0662
LOC100287696	LOC348751	0.0407
LOC100506070	LOC158696	0.0401
SPATA24	SLC34A3	0.0955
SPATA24	NCRNA00095	0.0522
SPATA24	TSGA13	0.0657
SPATA24	VWA3A	0.1416
SPATA24	ZNF548	0.0454
SPATA24	CCDC60	0.0449
SPATA24	CABP4	0.0489
SPATA24	BEST1	0.0406
SPATA24	LOC389199	0.0875
SPATA24	C14orf34	0.0984
SPATA24	WHAMML2	0.1314
SPATA24	LOC400238	0.0467
SPATA24	SAMD15	0.0596
LOC145757	LOC100271722	0.0409
KIAA1310	LOC254100	0.0514
KIAA1310	CDC42BPB	0.0565
KIAA1310	HM13	0.0531
LOC339751	OK/SW-CL.36	0.0582
LOC441461	C11orf72	0.0434
LOC441461	LOC647589	0.0836
LOC441461	WHAMML2	0.0434
LOC441461	SPATA24	0.0556
KIAA0430	CDC42SE2	0.0715
KIAA0430	TLR4	0.0803
KIAA0430	ZNF41	0.0665
KIAA0430	KCTD7	0.0466
KIAA0430	TTC37	0.1011
KIAA0430	SUPT6H	0.2749
KIAA0430	COG3	0.0775
KIAA0430	ADCY7	0.0851
KIAA0430	PDCD4	0.0494
SLC46A1	RAB42	0.0402
SLC46A1	AQP10	0.0487
SLC46A1	SLC19A1	0.0471
FAM13AOS	HERC3	0.1301
ZNF763	C2orf65	0.044
ZNF763	ZNF441	0.1088
ZNF763	ZNF396	0.0565
ZNF763	LUC7L	0.0439
PIK3R6	PRSS33	0.0493
PIK3R6	CD200R1	0.0548
PIK3R6	SVOPL	0.0579
LOC100130557	LOC142937	0.0668
LOC100130557	LOC254100	0.0681
LOC100130557	TCTE3	0.046
LOC100130557	LOC730202	0.0434
LOC100130557	LOC100132356	0.0434
LOC100133089	C19orf26	0.0596
LOC100133089	NCRNA00095	0.0417
LOC100133089	LOC644165	0.0658
LOC100133089	NPB	0.0458
LOC100133089	C11orf53	0.0401
LOC100133089	LOC100288447	0.0839
LOC100133089	FLJ33065	0.058
LOC100133089	LOC100128071	0.0492
LOC100133089	EEF1A1	0.0533
LOC100133089	SAMD15	0.059
LOC100133089	LOC284688	0.0407
LOC100133089	C9orf117	0.0481
C8orf77	LOC730202	0.0411
C8orf77	LOC100132356	0.0403
LOC286467	C17orf57	0.0525
LOC286467	GUSBL1	0.0418
LOC286467	LOC643401	0.0689
LOC286467	LOC641298	0.0507
ZNF831	SLAMF6	0.0483
ZNF831	GPRIN3	0.0413
FLJ32224	RAX2	0.0562
FLJ32224	ZNF417	0.0438
FLJ32224	MGC34034	0.0648
FLJ32224	HERV-V1	0.0417
LOC387790	MGC23270	0.0449
LOC387790	KRBA2	0.0586
PNLIPRP3	RPTN	0.0481
PNLIPRP3	DCD	0.0827
PNLIPRP3	LASS3	0.0406
LOC145820	C18orf34	0.0464
ZNF321	TMCO5A	0.05
ZNF321	WBSCR16	0.0501
ZNF321	C15orf50	0.0421
ZNF321	ZNF785	0.0613
ZNF321	PLA2G4D	0.0634
PLK5P	CASP8	0.0466
PLK5P	LRRC48	0.0411
PLK5P	ESPNL	0.0426
LOC100128590	OK/SW-CL.36	0.0422
LOC100128590	LOC339751	0.0826
LOC728192	LETM2	0.0567
CEP164	SYMPK	0.0517
SNORA78	CCNL1	0.0461
THEMIS	SPEF2	0.0432
THEMIS	SCML4	0.0676
LOC100286921	ACP1	0.0616
LOC100286921	LOC284952	0.0483
LOC100286921	CDC42BPB	0.0662
LOC100286921	LOC100130557	0.0402
KIAA0494	CATSPER2	0.0497
KIAA0494	ATP6V1H	0.0473
LOC255167	CYP2A6	0.051
LOC255167	SLC38A4	0.0462
LOC255167	PLGLB2	0.0545
SIRPB2	ARL11	0.0954
SIRPB2	CSF3R	0.0581
SIRPB2	CD300LB	0.0476
SIRPB2	OSCAR	0.0542
2017-09-02	SYMPK	0.0502
2017-09-02	ZNF493	0.1309
2017-09-02	CEP164	0.0469
DHX36	FLJ39653	0.0462
DHX36	MACF1	0.0726
DHX36	VPS29	0.0536
DHX36	ACSL4	0.043
NDUFB6	ATP5H	0.0788
NDUFB6	RPAIN	0.0591
NDUFB6	LOC283588	0.0624
NDUFB6	ATP5J2	0.0451
EXOSC1	HELB	0.0474
EXOSC1	TRIM4	0.0436
EXOSC1	RPS24	0.0434
EXOSC1	RPAIN	0.0522
EXOSC1	RBMX	0.0418
EXOSC1	SMC3	0.0622
EXOSC1	LOC284952	0.0421
EXOSC1	CDC42BPB	0.0614
EXOSC1	HM13	0.0772
EXOSC1	KIAA1310	0.0592
EXOSC1	LOC100286921	0.0515
LOC100128288	FILIP1	0.0411
LOC100128288	KRBA2	0.23
HCG27	LOC100132356	0.0476
HCG27	FAM13AOS	0.0545
HCG27	NDUFB6	0.075
ZNF611	ZNF765	0.0502
CLEC4G	SLC25A48	0.0565
LOC284600	SLC12A1	0.0573
SLC9A5	SUGT1P1	0.0416
SLC9A5	LOC253573	0.0486
C14orf64	MDS2	0.0515
C14orf64	LOC100132741	0.0831
C14orf64	ZNF80	0.0676
C14orf64	SCML4	0.0715
C14orf64	NCRNA00282	0.1221
C14orf64	LOC100131541	0.0551
C14orf64	THEMIS	0.0458
RRP12	CCNL1	0.0493
RRP12	FLJ33065	0.0512
RRP12	LOC284600	0.0432
LOC158257	FAM69A	0.0529
LOC158257	LUC7L	0.0472
LOC158257	PALLD	0.0771
LOC158257	LOC148709	0.0429
SPATA19	FAM71C	0.0459
SPATA19	C3orf30	0.0459
SPATA19	TMCO5A	0.0539
NOC2L	SNHG7	0.124
NOC2L	TSC22D4	0.0562
NOC2L	NT5C	0.0539
NOC2L	NUDCD2	0.0408
NOC2L	EXOSC1	0.0414
LOC100129103	FLJ39653	0.0547
LOC100129103	NTN5	0.0435
LOC100129103	OK/SW-CL.58	0.0401
LOC100129103	FLJ38379	0.0417
MPV17L	C14orf159	0.0572
MPV17L	GUSBL1	0.0518
MPV17L	KLK4	0.0843
MPV17L	C10orf114	0.0437
MPV17L	SPATA24	0.055
MPV17L	LOC441461	0.0622
MPV17L	SNORA78	0.0516
RAB6A	IQCG	0.0522
RAB6A	LOC100132686	0.0559
RAB6A	GUSBL1	0.053
RAB6A	LOC100506777	0.0541
RAB6A	NAP1L4	0.0623
RAB6A	CDC42BPB	0.0482
RAB6A	EXOSC1	0.0789
LOC100131860	SIAE	0.0468
CLEC4GP1	TRIM50	0.0699
CLEC4GP1	CLEC4G	0.0748
ST7OT4	OK/SW-CL.58	0.0559
ST7OT4	LOC441208	0.0835
LCE1E	SERPINA12	0.0489
LCE1E	SPRR4	0.054
LCE1E	SERPINB12	0.082
LCE1E	NLRP10	0.0652
LCE1E	C20orf203	0.0678
LCE1E	LOC100131941	0.0439
NCRNA00162	RAET1E	0.0408
CXorf61	ETV4	0.0408
CXorf61	NCRNA00162	0.0527
LOC286190	LOC729121	0.0408
C10orf140	C10orf114	0.1598
EXOC3L	NS3BP	0.0615
EXOC3L	C20orf201	0.0487
EXOC3L	PTH2	0.0417
ZNF732	PCDHGB7	0.0556
ZNF732	C2orf65	0.041
ZNF732	ZNF572	0.0519
ZNF732	POTED	0.0406
ZNF732	UCHL1	0.0451
ZNF732	C5orf47	0.0511
CNPY1	DUSP5P	0.0448
CNPY1	KRTAP19-1	0.0653
NCRNA00032	UCN3	0.0449
NCRNA00032	C9orf117	0.1292
LOC100288673	ZNF80	0.0507
LOC100288673	LOC100287221	0.0554
LOC100288673	LOC100132707	0.0409
FLJ42289	RTP3	0.0669
FLJ42289	ADAMTS17	0.0767
FLJ42289	LOC644135	0.0457
FLJ40292	CTBP1	0.0472
LOC144481	LOC100132987	0.0533
LOC144481	LOC100128590	0.0404
LOC727916	C15orf37	0.0517
LOC727916	LOC339929	0.0464
LOC727916	C12orf61	0.0564
CCDC144C	LOC100129175	0.0432
C9orf148	C20orf203	0.0404
LOC92659	C17orf82	0.0417
LOC100288198	C2orf52	0.0428
TRPV6	RPRML	0.0708
TRPV6	LOC100130911	0.0461
C21orf34	CNPY1	0.0581
TCP11L2	LOC100131541	0.0442
TCP11L2	C14orf64	0.0772
C3orf43	CALML6	0.0607
C3orf43	ASB11	0.0546
C3orf43	ASB14	0.0442
LOC149773	IFNE	0.0501
LOC149773	LOC100287221	0.0646
D21S2088E	C15orf33	0.0528
D21S2088E	C10orf96	0.0443
D21S2088E	CYTH2	0.047
PI4K2B	RASEF	0.0554
PI4K2B	TRIM4	0.0505
PI4K2B	LOC338862	0.0559
PI4K2B	LOC100288673	0.0477
LOC257358	C5orf58	0.0595
LOC257358	BEST1	0.041
LOC257358	RSPH10B2	0.0448
PPA2	GDAP2	0.0666
PPA2	MBNL1	0.1202
PPA2	ZNF493	0.0862
PPA2	2017-09-02	0.0659
VPS8	HELB	0.0568
VPS8	GDAP2	0.0475
VPS8	CYTH4	0.0531
VPS8	VPS29	0.0625
VPS8	ZSCAN20	0.0405
VPS8	LGALS3	0.0409
VPS8	ACSL4	0.0525
VPS8	MBNL1	0.0446
VPS8	NCRNA00182	0.0513
VPS8	HM13	0.0546
VPS8	LOC100131541	0.0443
VPS8	KIAA1310	0.045
VPS8	DHX36	0.0577
VPS8	EXOSC1	0.0549
LRRC25	C19orf26	0.0502
LRRC25	ARL11	0.052
LRRC25	MGC34034	0.0862
LRRC25	CD300LF	0.0439
LRRC25	LOC644165	0.0447
LRRC25	VWA3A	0.0648
LRRC25	ZNF548	0.0404
LRRC25	CABP4	0.0696
LRRC25	LOC386597	0.0449
LRRC25	LOC100133089	0.0436
LRRC25	SIRPB2	0.0531
LOC441666	ZNF572	0.0632
LOC441666	ZNF560	0.1524
LOC441666	ZNF99	0.0631
LOC441666	ZFP42	0.0457
FLJ35409	ZSWIM2	0.0535
FLJ35409	C1orf110	0.0513
LOC100130357	LRRC18	0.0579
LOC100132077	ANKLE1	0.0449
LOC100132077	NCRNA00265	0.0521
LOC100129917	LOC142937	0.041
LOC100129917	LOC254100	0.0893
LOC100129917	HM13	0.0667
LOC100129917	LOC100130557	0.0634
LOC100129917	LOC100286921	0.0457
LOC100129917	EXOSC1	0.0549
LOC100129917	RAB6A	0.0598
PTK2	KCNH8	0.0524
PTK2	MACF1	0.0451
PTK2	ARHGEF10	0.0547
PTK2	LOC445341	0.0504
PTK2	NCRNA00182	0.0484
C3orf71	C22orf37	0.043
C3orf71	LOC100287227	0.0409
C3orf71	LOC254100	0.0424
FCN2	GPR182	0.1618
FCN2	CLEC4G	0.1058
C16orf54	IL12RB1	0.0525
C16orf54	ARL11	0.0522
DDX60L	CARD16	0.0493
LOC285043	FLJ34503	0.0453
GBP6	SERPINB11	0.1002
GBP6	RAET1E	0.088
GBP6	C1orf161	0.0495
GBP6	EDARADD	0.0453
GBP6	A2ML1	0.0543
GBP6	CAPN14	0.0561
TMEM75	C8orf45	0.0409
TMEM75	C12orf40	0.0469
TMEM75	CLDN20	0.0484
TMEM75	LOC286467	0.0535
TMEM75	EXOSC10	0.0448
FLJ38773	IQCG	0.0553
FLJ38773	GAFA1	0.0514
FLJ38773	LOC100506777	0.0673
FLJ38773	C16orf62	0.0478
LOC100129447	LOC100129103	0.0688
C7orf71	FLJ38773	0.0504
C1orf200	C17orf46	0.1331
ANKFN1	DEPDC4	0.0562
ANKFN1	WDR65	0.0423
ANKFN1	AGBL1	0.0421
ANKFN1	KLHL34	0.0502
ANKFN1	CCDC108	0.0466
ANKFN1	SEPT7L	0.0423
ANKFN1	LOC400756	0.0529
ANKFN1	NAV2	0.0705
ANKFN1	LOC285084	0.0871
ANKFN1	POM121L8P	0.0837
ANKFN1	VWA3B	0.0895
ANKFN1	C8orf77	0.0416
ANKFN1	DDX60L	0.0611
NCRNA00184	WDR62	0.058
NCRNA00184	FLJ23865	0.0499
NCRNA00184	ZNF808	0.0429
NCRNA00184	SLC12A1	0.0994
TTL	HM13	0.0431
TRIM16L	ZNF286A	0.049
TRIM16L	KRBA2	0.0469
TRIM16L	NOC2L	0.0463
LOC100506379	SLC9A11	0.0444
LOC100506379	LOC285389	0.0594
LOC100288745	ANKFN1	0.0404
ZBTB40	MGC15705	0.0413
ZBTB40	SUPT6H	0.0436
ZBTB40	LOC100129917	0.0404
LTB	CYTH4	0.056
LTB	PTPN7	0.0572
LTB	C12orf33	0.0401
LTB	C1orf43	0.0492
LTB	LOC100132741	0.053
LTB	LOC100289373	0.0431
LTB	LOC254100	0.0763
LTB	WHAMML2	0.0651
LTB	LOC100133089	0.0463
LTB	HCG27	0.0519
C21orf49	LOC647310	0.0441
DKFZp667F0711	LOC142937	0.0782
DKFZp667F0711	C5orf58	0.0451
DKFZp667F0711	LOC284751	0.0566
DKFZp667F0711	FAM184A	0.0419
LOC401220	WBP2NL	0.0429
LOC401220	AMAC1	0.0501
LOC401220	KLHL32	0.0426
LOC401220	KLHL34	0.0437
LOC401220	PALM2	0.043
LOC401220	LOC400756	0.0496
LOC401220	LOC286002	0.0723
LOC401220	PCCB	0.0401
LOC401220	LOC100189589	0.0673
LOC401220	VWA3B	0.05
LOC401220	ANKFN1	0.0557
LOC646241	BEST1	0.0469
LOC646241	C22orf42	0.0417
LOC100505600	CXorf59	0.0481
LOC100505600	LOC653581	0.0402
LOC100505600	LOC253573	0.0497
LOC401074	XG	0.0479
LCN6	WFDC11	0.0518
LCN6	TEDDM1	0.0731
LCN6	POM121L12	0.0472
CDKN2B-AS	SLC17A8	0.052
CDKN2B-AS	C21orf88	0.0616
CDKN2B-AS	TPH2	0.0417
ABI1	DNAJB7	0.0587
ABI1	IQCG	0.0449
ABI1	GAFA3	0.0446
ABI1	ST7OT4	0.041
FLJ38717	CRYZL1	0.0637
FLJ38717	FLJ39653	0.0959
FLJ38717	LGALS3	0.0639
FLJ38717	LOC100132832	0.0489
FLJ38717	SIRT2	0.0664
FLJ38717	NCRNA00182	0.0858
FLJ38717	LOC100130557	0.0431
LOC100192378	ESX1	0.0443
LOC100192378	HDX	0.0497
LOC100192378	C5orf46	0.0521
BTG1	EIF4G3	0.0458
BTG1	CCNL1	0.0406
BTG1	PDCD4	0.0584
BTG1	LOC285847	0.0558
BTG1	MBNL1	0.0524
SYF2	ZNF493	0.0401
SYF2	SNORA78	0.0606
LOC100505967	ATP6V1C2	0.0525
LOC100505967	CLDN19	0.0584
LOC100505967	BEST1	0.0433
LOC100505967	TMEM72	0.047
LOC100505967	LOC145820	0.0419
SFXN3	TRIM4	0.0702
SFXN3	CCNL1	0.0739
SFXN3	CBX3	0.051
SFXN3	HINT1	0.0475
SFXN3	LOC100132707	0.0407
SFXN3	SYF2	0.0463
LOC100131581	MGC15705	0.0431
LOC100131581	KLHL3	0.0454
LOC100131581	GUSBL1	0.0452
LOC100131581	LOC100506777	0.0427
LOC100131581	LOC550113	0.0536
LOC100131581	LOC641298	0.0494
LOC100131581	ZNF732	0.0612
LOC645984	FBXL13	0.0497
LOC645984	LOC284751	0.0774
LOC645984	ALS2CR10	0.0484
C11orf57	FLJ38379	0.0408
C11orf57	LOC645158	0.0446
C11orf57	C3orf71	0.0403
C2orf85	KLK4	0.0695
C2orf85	LOC100131941	0.0559
LOC399900	CCNL1	0.0651
LOC399900	C22orf37	0.0549
LOC399900	C12orf61	0.0528
LOC399900	LOC100287024	0.0421
LOC399900	TTLL4	0.0505
LOC399900	RRP12	0.0793
LOC399900	VPS8	0.0404
LOC399900	FLJ38717	0.0553
VPS37C	SUPT6H	0.055
VPS37C	FAM189B	0.0404
LOC729870	ZNF645	0.0487
LOC729870	LOC100271832	0.0454
LOC100289019	TRIM73	0.0491
LOC339260	CCDC26	0.052
LOC339260	ZFP42	0.0741
LOC339260	LOC643401	0.0658
LOC339260	LOC285500	0.0602
SYDE2	C3orf33	0.0729
SYDE2	BPA-1	0.063
LOC389634	PWRN1	0.0416
LOC389634	LOC100131581	0.1045
C1orf145	C12orf67	0.0496
C1orf145	C16orf62	0.0459
LOC100133039	LOC100287024	0.0919
LOC100133039	LOC100128439	0.0589
LOC100129510	C17orf57	0.0422
LOC100129510	LOC100288673	0.0453
LOC100129510	LOC100129917	0.0416
LOC646168	FAM9A	0.0451
C14orf70	ABHD11	0.0539
C14orf70	C11orf72	0.0487
ZNF713	C10orf107	0.0485
ZNF713	GOT1L1	0.0478
ZNF713	RBMX	0.0454
ZNF713	NCRNA00182	0.0789
ZNF713	KRBA2	0.0725
LOC338739	LOC286190	0.0416
NCRNA00255	C17orf77	0.0454
NCRNA00255	C7orf45	0.0484
NCRNA00255	FLJ32955	0.0771
NCRNA00255	OSTCL	0.0404
NCRNA00255	ZNF479	0.0588
NCRNA00255	C10orf40	0.0582
NCRNA00255	LOC338862	0.0738
NCRNA00255	FLJ37786	0.0699
NCRNA00255	LOC728606	0.0401
NCRNA00255	PI4K2B	0.072
SNAI3	CD300LB	0.0625
SNAI3	LGALS3	0.0407
LOC100129767	LOC100131642	0.0575
LOC100129767	TTLL3	0.0403
LOC100129767	LOC100287024	0.0501
LOC100129767	C16orf62	0.0482
LOC100129767	LOC100128288	0.0423
LOC100129767	LOC399900	0.0492
LOC645485	ABCC12	0.047
LOC645485	LOC286189	0.0429
C10orf31	MGC15705	0.0567
LOC283403	IDI2	0.0694
LOC283403	ASB11	0.0549
LOC283403	GOT1L1	0.0586
LOC283403	C1QTNF9	0.0433
LOC221122	C19orf26	0.0775
LOC221122	MGC34034	0.0849
LOC221122	LOC644165	0.0423
LOC221122	METTL6	0.0581
LOC221122	ADIG	0.0472
LOC221122	CABP4	0.0592
LOC221122	KLK4	0.0489
LOC221122	ARVCF	0.0452
LOC221122	LOC386597	0.0519
LOC221122	LOC647589	0.0916
LOC221122	C9orf117	0.061
LOC221122	LOC100133089	0.0447
LOC221122	LRRC25	0.087
TMEM95	LOC400238	0.0586
LOC100129895	SNHG7	0.0546
LOC100129895	SLFNL1	0.0468
LOC100129895	LOC100133039	0.0541
RIPPLY1	LCE1E	0.0425
LOC283314	POM121L12	0.0421
LOC283314	MAPK12	0.0404
LOC286184	C3orf48	0.0429
LOC286184	LOC285441	0.0603
RP9P	IQCG	0.0401
C21orf41	C12orf40	0.0402
GAS5	SLFNL1	0.0556
GAS5	MTSS1L	0.0537
GAS5	FAM69A	0.1141
GAS5	SNORA65	0.082
LOC339788	CCDC108	0.0407
LOC100127974	IQCG	0.0427
LOC100127974	GAFA3	0.0425
LOC100127974	ZNF611	0.0794
LOC100127974	SLC9A5	0.0484
LOC100127974	ST7OT4	0.0409
LOC100127974	LOC100131581	0.0472
C12orf55	C21orf94	0.0596
C12orf55	FBXL13	0.0468
NKPD1	POM121L12	0.0427
LINGO3	SLC34A3	0.0744
LINGO3	C21orf67	0.0411
LINGO3	CAMK2N2	0.0615
LINGO3	PANX2	0.0601
LINGO3	C20orf200	0.0527
LINGO3	UTS2R	0.0659
LINGO3	CD300LG	0.05
LINGO3	POM121L12	0.0647
LINGO3	LOC100131941	0.0487
LOC340037	LOC100127888	0.0426
PAQR9	RTP3	0.0418
PAQR9	C10orf40	0.0492
LOC100129455	HOXD4	0.0767
SAMD11	FLJ39609	0.1793
LCNL1	PLAC1L	0.0473
CPXCR1	MAGEB6	0.0412
CPXCR1	SLC9A11	0.0463
AWAT1	SPRR4	0.1177
AWAT1	MOGAT1	0.0776
AWAT1	COL6A5	0.0458
LOC285205	C8orf68	0.0436
LOC201477	PAX8	0.0482
LOC201477	C9orf71	0.0456
LOC201477	ZSWIM2	0.0681
NFE4	FBXL13	0.4294
NFE4	CCDC26	0.0444
NFE4	C1orf110	0.0692
NFE4	LOC283547	0.0573
LCE1B	ATP6V1C2	0.048
LCE1B	SERPINA12	0.0482
LCE1B	NLRP10	0.0407
LCE1B	C5orf46	0.0424
LCE1B	BPIL2	0.1242
LCE1B	LCE1E	0.0996
LOC100129662	LOC158696	0.1097
LOC100129662	KLHDC7A	0.0699
TIAF1	LRRC18	0.0457
LOC100128993	CSTT	0.0499
LOC255411	MBD3L1	0.0416
LOC255411	C3orf48	0.0445
LOC255411	TRIM42	0.0593
HSPC081	GAFA1	0.0685
HSPC081	LOC100127974	0.0415
LOC121952	AGBL1	0.0433
LOC121952	MYLK4	0.095
LOC121952	C3orf43	0.0629
FLJ37201	TPTE2P2	0.0654
TIE1	FILIP1	0.0447
TIE1	LOC100133039	0.0602
SIAH3	LOC100132741	0.0442
SIAH3	DKFZp667F0711	0.0637
BCL8	SIAE	0.0404
BCL8	ZNF479	0.0658
BCL8	LOC338862	0.045
ITGAD	C9orf71	0.0777
LOC285878	LOC158696	0.04
LOC285878	LOC100189589	0.0463
LOC283392	C14orf180	0.0469
LOC283856	TMEM135	0.0401
LOC283856	C9orf148	0.0424
TMPRSS11B	SERPINB11	0.1502
TMPRSS11B	KRT78	0.1108
TMPRSS11B	RPTN	0.0517
TMPRSS11B	ATP13A4	0.1076
TMPRSS11B	CAPN14	0.1397
TMPRSS11B	GBP6	0.0677
LOC283731	ATOH7	0.1101
LOC283731	CLRN1	0.0732
LOC283731	POM121L8P	0.0461
HEATR4	ADAM32	0.0454
LOC151121	IDI2	0.0508
LOC151121	MAMSTR	0.0529
C18orf16	WDR65	0.0409
C18orf16	C3orf15	0.0439
LOC285972	IL12RB1	0.0497
LOC285972	SH2D1B	0.0584
LOC285972	C17orf66	0.0503
LOC285972	CLEC4C	0.074
HCG22	KRT78	0.0539
HCG22	FMO9P	0.0563
HCG22	CD300LG	0.0636
HCG22	TMPRSS11B	0.0456
PABPC1	OK/SW-CL.58	0.0455
PABPC1	PDCD4	0.0434
PABPC1	AREGB	0.0406
PABPC1	LOC641298	0.0659
PABPC1	LOC100127974	0.0425
PABPC1	HSPC081	0.0551
MYO3B	CAPN14	0.0409
MYO3B	LOC339862	0.0507
GOLGA6L2	AGBL4	0.0459
GOLGA6L2	AMAC1	0.0871
GOLGA6L2	MGC14436	0.0419
GOLGA6L2	USP6	0.0514
GOLGA6L2	LOC100287407	0.041
GOLGA6L2	POM121L8P	0.0439
GOLGA6L2	LOC253573	0.0522
LOC100287627	SLFNL1	0.0561
LOC100287627	FAM69A	0.0604
LOC100288701	TRIM42	0.0454
LOC100288701	LOC441461	0.0449
LOC100288701	LOC100133089	0.0431
LOC340017	FLJ32955	0.0412
LOC340017	OSTCL	0.04
LOC340017	ZNF479	0.0432
LOC147646	C17orf66	0.0467
LOC147646	VWA3A	0.0403
LOC147646	LOC150197	0.0404
LOC147646	SETMAR	0.0449
LOC147646	CARD16	0.0436
LOC147646	LOC100131366	0.0655
LOC147646	LOC400620	0.0638
LOC147646	ZNF732	0.0421
C6orf146	EIF4A2	0.0406
C6orf146	ANKFN1	0.0405
LOC389247	LOC100289373	0.0414
C10orf136	C12orf64	0.0406
ZNF107	SESN3	0.0552
ZNF107	TXNDC9	0.0437
ZNF107	FAM111B	0.0427
ZNF107	ZNF732	0.0487
SYT15	C19orf26	0.0625
SYT15	WFIKKN1	0.0437
SYT15	IL27	0.0521
SYT15	UTS2R	0.0532
SYT15	VWA3A	0.0432
SYT15	NPB	0.049
SYT15	NCRNA00161	0.0519
SYT15	FYCO1	0.0446
SYT15	POM121L12	0.1097
SYT15	LOC647589	0.0461
SYT15	LOC100128946	0.0578
SYT15	GINS2	0.0409
SYT15	SAMD15	0.0704
SYT15	MPV17L	0.0448
SYT15	LOC100288701	0.0414
SLC17A1	PAQR9	0.0474
KRTAP10-11	LYG2	0.0482
ZNF169	C17orf46	0.0524
ZNF169	CD300LG	0.044
ZNF169	MAPK12	0.0435
FLJ31356	SLC9A5	0.0416
LOC100129845	EXOC3L2	0.0507
LOC100127950	PCDHGB7	0.0426
LOC100127950	LOC100289508	0.0507
LOC100288282	FMR1NB	0.0434
LOC100288282	C5orf58	0.0493
LOC100288282	FLJ38773	0.0436
LOC400654	DAOA-AS	0.0527
SLC22A25	SLC34A3	0.0407
SLC22A25	POM121L12	0.0531
SLC22A25	LINGO3	0.049
LOC285419	CALML6	0.0442
LOC285419	WDR65	0.0452
LOC285419	AGBL1	0.0482
LOC285419	C12orf55	0.0403
LOC641365	STARD6	0.041
LOC153469	KCNG3	0.0653
LOC153469	C6orf141	0.0419
LOC153469	OLIG3	0.0832
LOC153469	LOC285401	0.1027
NCRNA00168	C11orf72	0.0421
NCRNA00168	UBL4B	0.0436
NCRNA00168	SLC22A25	0.048
C12orf51	LOC100287024	0.0843
C12orf51	LOC100129767	0.0712
VPS35	ATP5H	0.0465
VPS35	SMC3	0.0474
VPS35	KIAA0494	0.047
VPS35	EXOSC1	0.074
VPS35	VPS8	0.0551
VPS35	C11orf57	0.0676
LOC100132025	TMCO5A	0.0454
LOC100132025	LOC100286987	0.0401
LOC442028	CXorf67	0.0527
LOC728099	PXT1	0.0482
LOC728099	DCAF4L2	0.0421
LOC728099	LOC100131581	0.0431
LOC728099	TMEM95	0.0408
LOC283432	LOC645485	0.0464
LOC283432	LOC339788	0.0441
LOC283432	LOC400654	0.0442
LOC338579	SPRR4	0.0543
LOC338579	PCDH15	0.0426
LOC338579	NLRP10	0.1098
LOC338579	TLL1	0.0455
LOC338579	LCE1E	0.0771
TMEM105	VWA5B1	0.0466
TMEM105	LOC100287114	0.0409
TMEM105	KLK4	0.0577
TMEM105	MESP2	0.0517
TMEM105	LOC148145	0.0451
TMEM105	LOC100131941	0.0724
TMEM105	LOC221122	0.0612
C1QTNF3	C18orf15	0.0481
LOC284576	SIGLEC11	0.1071
LOC284576	SLC9A11	0.0438
LOC284576	CLEC4GP1	0.0507
LOC339622	LOC286178	0.0475
LOC339622	FLJ32756	0.0472
OTX2OS1	PRSS33	0.0656
OTX2OS1	SLC39A12	0.1162
OTX2OS1	CDC20B	0.0401
OTX2OS1	LOC100505967	0.0423
LOC339975	LOC339260	0.0501
NCRNA00242	GRIK1-AS	0.0436
DSG4	LYG2	0.0414
DSG4	KRTAP10-11	0.0657
C1orf99	LOC339260	0.074
DNASE1L3	GPR182	0.0808
DNASE1L3	SPIC	0.0554
DNASE1L3	FCN2	0.0798
LOC339874	ZNF41	0.0452
LOC692247	NTN5	0.0424
LOC692247	MGC45922	0.042
ZNF660	C7orf51	0.0611
ZNF660	LOC284952	0.0529
ZNF660	LOC286467	0.0582
FLJ39080	C10orf103	0.0518
EPHA6	RFX6	0.0666
LOC644620	CTBP1	0.0436
LOC339894	GPR182	0.0467
LOC339894	HSPC081	0.0537
LOC401497	OR2C3	0.0508
LOC401497	LOC401220	0.0738
LOC642924	PAQR9	0.0419
LOC285103	LOC285500	0.0596
LOC285103	LOC339260	0.0659
LOC100287035	CCDC108	0.0535
LOC100287035	LOC338862	0.0443
LOC100287035	LOC283432	0.0435
LOC283585	ABCC12	0.0436
LOC283585	DAOA-AS	0.0442
LOC283585	TMEM135	0.0613
LOC283585	IQCF1	0.0642
LOC283585	TLL1	0.0476
LOC283585	DDX60L	0.0487
LOC283585	LOC646241	0.0455
LOC283585	LOC283856	0.0494
CCDC144A	ZNF479	0.0438
CCDC144A	TPTE2P2	0.0527
CCDC144A	CCDC144B	0.0599
CCDC144A	LOC100189589	0.0411
CCDC144A	FLJ37786	0.0488
CCDC144A	LOC339260	0.0784
CCDC144A	NCRNA00255	0.0474
CCDC144A	LOC645485	0.0428
LOC100133308	CCDC144A	0.0402
LOC400655	SYCE1	0.0411
LOC400655	D21S2088E	0.0432
CCDC65	DNAJB7	0.053
CCDC65	ST7OT4	0.0448
CCDC65	TMEM75	0.0528
CCDC65	LOC100131581	0.0406
LOC388906	C19orf23	0.0455
LOC388906	PANX2	0.0403
LOC388906	USH1G	0.066
LOC388906	CCDC13	0.0562
LOC388906	CD300LG	0.0475
LOC285501	ZNF732	0.0453
LOC730139	MGC34034	0.0456
LOC730139	WDR62	0.0507
LOC730139	HERV-V1	0.0736
LOC730139	LOC644165	0.0419
LOC730139	VWA3A	0.0441
LOC730139	C2orf19	0.0493
LOC730139	LOC389199	0.0403
LOC730139	C20orf201	0.0509
LOC730139	LOC100288099	0.0459
LOC730139	FLJ39534	0.0423
LOC730139	SYT15	0.0416
LOC728445	LOC399900	0.0516
NBEAL1	CCDC67	0.0466
LOC100129476	CCDC27	0.0402
LOC100129476	SLC12A1	0.0443
BECN1	DNAJB7	0.0422
BECN1	LOC100130557	0.0425
BECN1	LOC100286921	0.052
BECN1	ZBTB40	0.0409
MCART6	ZNF80	0.0431
LOC285735	LOC100130911	0.0446
LOC285735	CXorf61	0.0464
LOC285735	ANKFN1	0.0573
LOC285735	LOC340037	0.0516
LOC285735	LOC401497	0.0446
LOC150185	CALR3	0.0624
LOC150185	LOC100129309	0.0419
C6orf150	CCDC163P	0.0499
SIGLEC16	GPBAR1	0.0408
SIGLEC16	SIGLEC11	0.2638
LOC653739	FAM201A	0.0634
LOC653739	LOC641298	0.0702
C3orf16	H1FOO	0.0468
C3orf16	CCDC89	0.0492
C3orf16	MPP4	0.0647
C3orf16	FAM9A	0.0464
C3orf16	KLK4	0.0401
C3orf16	LOC285326	0.0472
C3orf16	ZNF17	0.1163
C3orf16	LOC646168	0.0428
C3orf16	TIE1	0.0446
C3orf16	FLJ31356	0.0627
C3orf16	LOC283432	0.0416
MIR4296	LOC142937	0.0756
MIR4296	GOLGA8IP	0.0536
MIR4296	NCRNA00182	0.0421
MIR4296	NOC2L	0.0403
LOC493754	CASS4	0.0533
LOC493754	LOC100128439	0.0475
LOC493754	ZNF321	0.0506
ZPLD1	ZSWIM2	0.0556
ZPLD1	LOC201477	0.0462
LOC284798	ARVCF	0.0432
C14orf39	LOC100192378	0.0513
C14orf39	LOC283392	0.0422
C14orf39	C1orf118	0.047
LOC440061	LOC100132025	0.0423
LOC440061	LOC401497	0.0416
[truncated: 63,536 more rows]
